# Supplementary material for: Identification of prognostic stemness biomarkers in colon adenocarcinoma drug resistance
Source: BMC Genom Data. 2022 Jul 6;23:51. doi: 10.1186/s12863-022-01063-9 (PMC9261069; doi:10.1186/s12863-022-01063-9)
Supplement: Supplementary file 1 — Additional file 1: Supplementary Table 1. Stemness Indices Derived for All PanCancer 33 TCGA Cohort. [file 12863_2022_1063_MOESM1_ESM.xlsx]

## Sheet: StemnessScores_RNAexp
TCGAlong.id	cancer.type	sample.type	mRNAsi	EREG-mRNAsi
TCGA-OR-A5J1-01A-11R-A29S-07	ACC	1	0.302613	0.458091
TCGA-OR-A5J2-01A-11R-A29S-07	ACC	1	0.275245	0.469193
TCGA-OR-A5J3-01A-11R-A29S-07	ACC	1	0.348163	0.395844
TCGA-OR-A5J5-01A-11R-A29S-07	ACC	1	0.35219	0.573291
TCGA-OR-A5J6-01A-31R-A29S-07	ACC	1	0.337852	0.596704
TCGA-OR-A5J7-01A-11R-A29S-07	ACC	1	0.414617	0.69381
TCGA-OR-A5J8-01A-11R-A29S-07	ACC	1	0.204647	0.591967
TCGA-OR-A5J9-01A-11R-A29S-07	ACC	1	0.307214	0.488195
TCGA-OR-A5JA-01A-11R-A29S-07	ACC	1	0.379541	0.46747
TCGA-OR-A5JB-01A-11R-A29S-07	ACC	1	0.425348	0.542649
TCGA-OR-A5JC-01A-11R-A29S-07	ACC	1	0.347805	0.486689
TCGA-OR-A5JD-01A-11R-A29S-07	ACC	1	0.330564	0.469761
TCGA-OR-A5JE-01A-11R-A29S-07	ACC	1	0.423293	0.655344
TCGA-OR-A5JF-01A-11R-A29S-07	ACC	1	0.327804	0.593579
TCGA-OR-A5JG-01A-11R-A29S-07	ACC	1	0.414493	0.550512
TCGA-OR-A5JI-01A-11R-A29S-07	ACC	1	0.213242	0.355934
TCGA-OR-A5JJ-01A-11R-A29S-07	ACC	1	0.396642	0.699781
TCGA-OR-A5JK-01A-11R-A29S-07	ACC	1	0.325338	0.527622
TCGA-OR-A5JL-01A-11R-A29S-07	ACC	1	0.430991	0.642082
TCGA-OR-A5JM-01A-11R-A29S-07	ACC	1	0.397797	0.605954
TCGA-OR-A5JO-01A-11R-A29S-07	ACC	1	0.195748	0.557687
TCGA-OR-A5JP-01A-11R-A29S-07	ACC	1	0.322703	0.611782
TCGA-OR-A5JQ-01A-11R-A29S-07	ACC	1	0.244277	0.327847
TCGA-OR-A5JR-01A-11R-A29S-07	ACC	1	0.332227	0.361551
TCGA-OR-A5JS-01A-11R-A29S-07	ACC	1	0.395123	0.608656
TCGA-OR-A5JT-01A-11R-A29S-07	ACC	1	0.328427	0.298974
TCGA-OR-A5JV-01A-11R-A29S-07	ACC	1	0.382043	0.518376
TCGA-OR-A5JW-01A-11R-A29S-07	ACC	1	0.35635	0.573124
TCGA-OR-A5JX-01A-11R-A29S-07	ACC	1	0.264436	0.459838
TCGA-OR-A5JY-01A-31R-A29S-07	ACC	1	0.384556	0.610705
TCGA-OR-A5JZ-01A-11R-A29S-07	ACC	1	0.323812	0.32727
TCGA-OR-A5K0-01A-11R-A29S-07	ACC	1	0.376829	0.518135
TCGA-OR-A5K1-01A-11R-A29S-07	ACC	1	0.340557	0.451923
TCGA-OR-A5K2-01A-11R-A29S-07	ACC	1	0.373332	0.533131
TCGA-OR-A5K3-01A-11R-A29S-07	ACC	1	0.391899	0.481191
TCGA-OR-A5K4-01A-11R-A29S-07	ACC	1	0.395513	0.496578
TCGA-OR-A5K5-01A-11R-A29S-07	ACC	1	0.344285	0.507729
TCGA-OR-A5K6-01A-11R-A29S-07	ACC	1	0.348198	0.428632
TCGA-OR-A5K8-01A-11R-A29S-07	ACC	1	0.341792	0.423412
TCGA-OR-A5K9-01A-11R-A29S-07	ACC	1	0.372211	0.635233
TCGA-OR-A5KO-01A-11R-A29S-07	ACC	1	0.335601	0.606065
TCGA-OR-A5KT-01A-11R-A29S-07	ACC	1	0.312594	0.694449
TCGA-OR-A5KU-01A-11R-A29S-07	ACC	1	0.293172	0.55464
TCGA-OR-A5KV-01A-11R-A29S-07	ACC	1	0.369785	0.425979
TCGA-OR-A5KW-01A-11R-A29S-07	ACC	1	0.381668	0.580238
TCGA-OR-A5KX-01A-11R-A29S-07	ACC	1	0.328557	0.384899
TCGA-OR-A5KY-01A-11R-A29S-07	ACC	1	0.3807	0.534849
TCGA-OR-A5KZ-01A-11R-A29S-07	ACC	1	0.36786	0.679709
TCGA-OR-A5L3-01A-11R-A29S-07	ACC	1	0.354514	0.431662
TCGA-OR-A5L4-01A-11R-A29S-07	ACC	1	0.378285	0.529226
TCGA-OR-A5L5-01A-11R-A29S-07	ACC	1	0.267289	0.472474
TCGA-OR-A5L6-01A-11R-A29S-07	ACC	1	0.321433	0.38885
TCGA-OR-A5L8-01A-11R-A29S-07	ACC	1	0.325448	0.556725
TCGA-OR-A5L9-01A-11R-A29S-07	ACC	1	0.3177	0.315302
TCGA-OR-A5LA-01A-11R-A29S-07	ACC	1	0.316784	0.357908
TCGA-OR-A5LB-01A-11R-A29S-07	ACC	1	0.377168	0.457772
TCGA-OR-A5LC-01A-11R-A29S-07	ACC	1	0.367768	0.484085
TCGA-OR-A5LD-01A-11R-A29S-07	ACC	1	0.326722	0.558861
TCGA-OR-A5LE-01A-11R-A29S-07	ACC	1	0.427955	0.643501
TCGA-OR-A5LG-01A-11R-A29S-07	ACC	1	0.342445	0.536088
TCGA-OR-A5LH-01A-11R-A29S-07	ACC	1	0.397735	0.460599
TCGA-OR-A5LJ-01A-11R-A29S-07	ACC	1	0.364942	0.600794
TCGA-OR-A5LK-01A-11R-A29S-07	ACC	1	0.289428	0.248153
TCGA-OR-A5LL-01A-11R-A29S-07	ACC	1	0.33473	0.593451
TCGA-OR-A5LM-01A-11R-A29S-07	ACC	1	0.436723	0.524973
TCGA-OR-A5LN-01A-11R-A29S-07	ACC	1	0.31624	0.40497
TCGA-OR-A5LO-01A-11R-A29S-07	ACC	1	0.37242	0.493008
TCGA-OR-A5LP-01A-11R-A29S-07	ACC	1	0.27684	0.477539
TCGA-OR-A5LR-01A-11R-A29S-07	ACC	1	0.290804	0.437418
TCGA-OR-A5LS-01A-11R-A29S-07	ACC	1	0.420365	0.43145
TCGA-OR-A5LT-01A-11R-A29S-07	ACC	1	0.271129	0.345835
TCGA-OU-A5PI-01A-12R-A29S-07	ACC	1	0.370745	0.584734
TCGA-P6-A5OF-01A-11R-A29S-07	ACC	1	0.240704	0.511949
TCGA-PA-A5YG-01A-11R-A29S-07	ACC	1	0.292827	0.447597
TCGA-PK-A5H8-01A-11R-A29S-07	ACC	1	0.39429	0.415736
TCGA-PK-A5H9-01A-11R-A29S-07	ACC	1	0.248039	0.59232
TCGA-PK-A5HA-01A-11R-A29S-07	ACC	1	0.305877	0.330769
TCGA-PK-A5HB-01A-11R-A29S-07	ACC	1	0.402087	0.464248
TCGA-2F-A9KO-01A-11R-A38B-07	BLCA	1	0.382784	0.682814
TCGA-2F-A9KP-01A-11R-A38B-07	BLCA	1	0.489702	0.727742
TCGA-2F-A9KQ-01A-11R-A38B-07	BLCA	1	0.35467	0.486123
TCGA-2F-A9KR-01A-11R-A38B-07	BLCA	1	0.35763	0.392337
TCGA-2F-A9KT-01A-11R-A38B-07	BLCA	1	0.363458	0.545436
TCGA-2F-A9KW-01A-11R-A38B-07	BLCA	1	0.436324	0.387972
TCGA-4Z-AA7M-01A-11R-A39I-07	BLCA	1	0.463472	0.254632
TCGA-4Z-AA7N-01A-11R-A39I-07	BLCA	1	0.245673	0.550249
TCGA-4Z-AA7O-01A-31R-A39I-07	BLCA	1	0.342353	0.589555
TCGA-4Z-AA7Q-01A-11R-A39I-07	BLCA	1	0.470142	0.611516
TCGA-4Z-AA7R-01A-11R-A39I-07	BLCA	1	0.484861	0.837421
TCGA-4Z-AA7S-01A-11R-A39I-07	BLCA	1	0.431374	0.584555
TCGA-4Z-AA7W-01A-11R-A39I-07	BLCA	1	0.457943	0.679655
TCGA-4Z-AA7Y-01A-11R-A39I-07	BLCA	1	0.395739	0.670683
TCGA-4Z-AA80-01A-11R-A39I-07	BLCA	1	0.57863	0.712043
TCGA-4Z-AA81-01A-11R-A39I-07	BLCA	1	0.480695	0.544916
TCGA-4Z-AA82-01A-11R-A39I-07	BLCA	1	0.382861	0.669009
TCGA-4Z-AA83-01A-11R-A39I-07	BLCA	1	0.276463	0.435298
TCGA-4Z-AA84-01A-11R-A39I-07	BLCA	1	0.535941	0.730529
TCGA-4Z-AA86-01A-11R-A39I-07	BLCA	1	0.381864	0.670129
TCGA-4Z-AA87-01A-11R-A39I-07	BLCA	1	0.572167	0.778157
TCGA-4Z-AA89-01A-11R-A39I-07	BLCA	1	0.41343	0.511291
TCGA-5N-A9KI-01A-31R-A42T-07	BLCA	1	0.352132	0.631351
TCGA-5N-A9KM-01A-11R-A42T-07	BLCA	1	0.355438	0.640237
TCGA-BL-A13I-01A-11R-A13Y-07	BLCA	1	0.373267	0.74783
TCGA-BL-A13J-01A-11R-A10U-07	BLCA	1	0.333027	0.579813
TCGA-BL-A13J-11A-13R-A10U-07	BLCA	11	0.147517	0.431717
TCGA-BL-A3JM-01A-12R-A21D-07	BLCA	1	0.532729	0.765087
TCGA-BL-A5ZZ-01A-31R-A30C-07	BLCA	1	0.229059	0.739353
TCGA-BT-A0S7-01A-11R-A10U-07	BLCA	1	0.477072	0.573892
TCGA-BT-A0YX-01A-11R-A10U-07	BLCA	1	0.449138	0.626947
TCGA-BT-A20J-01A-11R-A14Y-07	BLCA	1	0.502179	0.683574
TCGA-BT-A20N-01A-11R-A14Y-07	BLCA	1	0.486018	0.706485
TCGA-BT-A20N-11A-11R-A14Y-07	BLCA	11	0.144182	0.472081
TCGA-BT-A20O-01A-21R-A14Y-07	BLCA	1	0.397009	0.601626
TCGA-BT-A20P-01A-11R-A14Y-07	BLCA	1	0.401029	0.774561
TCGA-BT-A20Q-01A-11R-A14Y-07	BLCA	1	0.270234	0.617387
TCGA-BT-A20Q-11A-11R-A14Y-07	BLCA	11	0.157022	0.492257
TCGA-BT-A20R-01A-12R-A16R-07	BLCA	1	0.290407	0.769571
TCGA-BT-A20R-11A-11R-A16R-07	BLCA	11	0.141897	0.514652
TCGA-BT-A20T-01A-11R-A14Y-07	BLCA	1	0.305142	0.687202
TCGA-BT-A20U-01A-11R-A14Y-07	BLCA	1	0.440875	0.718492
TCGA-BT-A20U-11A-11R-A14Y-07	BLCA	11	0.356629	0.746179
TCGA-BT-A20V-01A-11R-A14Y-07	BLCA	1	0.508642	0.598952
TCGA-BT-A20W-01A-21R-A14Y-07	BLCA	1	0.425218	0.677653
TCGA-BT-A20W-11A-11R-A14Y-07	BLCA	11	0.201997	0.695559
TCGA-BT-A20X-01A-11R-A16R-07	BLCA	1	0.391388	0.580962
TCGA-BT-A2LA-01A-11R-A18C-07	BLCA	1	0.540665	0.652657
TCGA-BT-A2LA-11A-11R-A18C-07	BLCA	11	0.291104	0.416837
TCGA-BT-A2LB-01A-11R-A18C-07	BLCA	1	0.324488	0.479598
TCGA-BT-A2LB-11A-11R-A18C-07	BLCA	11	0.310027	0.682948
TCGA-BT-A2LD-01A-12R-A20F-07	BLCA	1	0.377198	0.522381
TCGA-BT-A3PH-01A-11R-A220-07	BLCA	1	0.419654	0.542892
TCGA-BT-A3PJ-01A-21R-A220-07	BLCA	1	0.453835	0.519201
TCGA-BT-A3PK-01A-21R-A220-07	BLCA	1	0.344193	0.528699
TCGA-BT-A42C-01A-11R-A23N-07	BLCA	1	0.460735	0.650295
TCGA-BT-A42E-01A-11R-A23W-07	BLCA	1	0.434411	0.551829
TCGA-BT-A42F-01A-11R-A23W-07	BLCA	1	0.501895	0.669272
TCGA-C4-A0EZ-01A-21R-A24X-07	BLCA	1	0.536314	0.366364
TCGA-C4-A0F0-01A-12R-A10U-07	BLCA	1	0.51371	0.81028
TCGA-C4-A0F1-01A-11R-A034-07	BLCA	1	0.395817	0.601976
TCGA-C4-A0F6-01A-11R-A10U-07	BLCA	1	0.391368	0.558834
TCGA-C4-A0F7-01A-11R-A084-07	BLCA	1	0.483402	0.596323
TCGA-CF-A1HR-01A-11R-A13Y-07	BLCA	1	0.402101	0.702407
TCGA-CF-A1HS-01A-11R-A13Y-07	BLCA	1	0.494316	0.597587
TCGA-CF-A27C-01A-11R-A16R-07	BLCA	1	0.416791	0.65179
TCGA-CF-A3MF-01A-12R-A21D-07	BLCA	1	0.371811	0.39699
TCGA-CF-A3MG-01A-11R-A20F-07	BLCA	1	0.453931	0.552191
TCGA-CF-A3MH-01A-11R-A20F-07	BLCA	1	0.371188	0.523011
TCGA-CF-A3MI-01A-11R-A20F-07	BLCA	1	0.402817	0.686985
TCGA-CF-A47S-01A-11R-A23W-07	BLCA	1	0.361198	0.487247
TCGA-CF-A47T-01A-11R-A23W-07	BLCA	1	0.451115	0.6139
TCGA-CF-A47V-01A-11R-A23W-07	BLCA	1	0.286536	0.381579
TCGA-CF-A47W-01A-11R-A23W-07	BLCA	1	0.433667	0.585434
TCGA-CF-A47X-01A-31R-A23W-07	BLCA	1	0.422508	0.547909
TCGA-CF-A47Y-01A-11R-A23W-07	BLCA	1	0.316458	0.459428
TCGA-CF-A5U8-01A-11R-A28M-07	BLCA	1	0.37639	0.458692
TCGA-CF-A5UA-01A-11R-A28M-07	BLCA	1	0.421804	0.713213
TCGA-CF-A7I0-01A-22R-A352-07	BLCA	1	0.308127	0.669067
TCGA-CF-A8HX-01A-11R-A36F-07	BLCA	1	0.382769	0.621462
TCGA-CF-A8HY-01A-11R-A36F-07	BLCA	1	0.412966	0.46622
TCGA-CF-A9FF-01A-11R-A38B-07	BLCA	1	0.354174	0.613754
TCGA-CF-A9FH-01A-11R-A38B-07	BLCA	1	0.423169	0.677412
TCGA-CF-A9FL-01A-11R-A38B-07	BLCA	1	0.279243	0.683345
TCGA-CU-A0YN-01A-21R-A10U-07	BLCA	1	0.418085	0.701094
TCGA-CU-A0YN-11A-11R-A10U-07	BLCA	11	0.179641	0.468049
TCGA-CU-A0YO-01A-11R-A10U-07	BLCA	1	0.316821	0.67043
TCGA-CU-A0YR-01A-12R-A10U-07	BLCA	1	0.482784	0.79118
TCGA-CU-A0YR-11A-13R-A10U-07	BLCA	11	0.11728	0.542352
TCGA-CU-A3KJ-01A-11R-A21D-07	BLCA	1	0.385343	0.414562
TCGA-CU-A3QU-01A-11R-A22U-07	BLCA	1	0.501658	0.632618
TCGA-CU-A3YL-01A-11R-A22U-07	BLCA	1	0.337474	0.639478
TCGA-CU-A5W6-01A-11R-A28M-07	BLCA	1	0.423925	0.666319
TCGA-CU-A72E-01A-12R-A33J-07	BLCA	1	0.323879	0.574088
TCGA-DK-A1A3-01A-11R-A13Y-07	BLCA	1	0.372078	0.516751
TCGA-DK-A1A5-01A-11R-A13Y-07	BLCA	1	0.346633	0.628325
TCGA-DK-A1A6-01A-11R-A13Y-07	BLCA	1	0.532323	0.637861
TCGA-DK-A1A7-01A-11R-A13Y-07	BLCA	1	0.461042	0.573799
TCGA-DK-A1AA-01A-11R-A13Y-07	BLCA	1	0.338445	0.572232
TCGA-DK-A1AB-01A-11R-A13Y-07	BLCA	1	0.266442	0.623019
TCGA-DK-A1AC-01A-11R-A13Y-07	BLCA	1	0.533227	0.690978
TCGA-DK-A1AD-01A-11R-A13Y-07	BLCA	1	0.46569	0.785814
TCGA-DK-A1AE-01A-11R-A13Y-07	BLCA	1	0.543996	0.776457
TCGA-DK-A1AF-01A-11R-A13Y-07	BLCA	1	0.22285	0.73646
TCGA-DK-A1AG-01A-11R-A13Y-07	BLCA	1	0.370547	0.591475
TCGA-DK-A2HX-01A-12R-A18C-07	BLCA	1	0.208627	0.543303
TCGA-DK-A2I1-01A-11R-A180-07	BLCA	1	0.347118	0.688712
TCGA-DK-A2I2-01A-11R-A180-07	BLCA	1	0.420255	0.638622
TCGA-DK-A2I4-01A-11R-A21D-07	BLCA	1	0.329528	0.516596
TCGA-DK-A2I6-01A-12R-A18C-07	BLCA	1	0.497443	0.557738
TCGA-DK-A3IK-01A-32R-A21D-07	BLCA	1	0.318053	0.405794
TCGA-DK-A3IL-01A-11R-A20F-07	BLCA	1	0.389363	0.656804
TCGA-DK-A3IM-01A-11R-A20F-07	BLCA	1	0.566014	0.530401
TCGA-DK-A3IN-01A-11R-A20F-07	BLCA	1	0.363181	0.562802
TCGA-DK-A3IQ-01A-31R-A32Y-07	BLCA	1	0.0581383	0.54551
TCGA-DK-A3IS-01A-21R-A21D-07	BLCA	1	0.461937	0.657964
TCGA-DK-A3IT-01A-31R-A20F-07	BLCA	1	0.411857	0.810362
TCGA-DK-A3IU-01A-11R-A20F-07	BLCA	1	0.286893	0.565924
TCGA-DK-A3IV-01A-22R-A21D-07	BLCA	1	0.486192	0.657168
TCGA-DK-A3WW-01A-22R-A23N-07	BLCA	1	0.470004	0.570771
TCGA-DK-A3WX-01A-22R-A22U-07	BLCA	1	0.442899	0.577958
TCGA-DK-A3WY-01A-11R-A22U-07	BLCA	1	0.423678	0.515787
TCGA-DK-A3X1-01A-12R-A22U-07	BLCA	1	0.461549	0.801078
TCGA-DK-A3X2-01A-11R-A22U-07	BLCA	1	0.567655	0.401742
TCGA-DK-A6AV-01A-12R-A30C-07	BLCA	1	0.470515	0.645133
TCGA-DK-A6AW-01A-11R-A30C-07	BLCA	1	0.322517	0.544988
TCGA-DK-A6B0-01A-11R-A31N-07	BLCA	1	0.387693	0.458632
TCGA-DK-A6B1-01A-12R-A30C-07	BLCA	1	0.407352	0.494024
TCGA-DK-A6B5-01A-11R-A31N-07	BLCA	1	0.406879	0.667983
TCGA-DK-A6B6-01A-11R-A30C-07	BLCA	1	0.501937	0.518284
TCGA-DK-AA6L-01A-11R-A39I-07	BLCA	1	0.412335	0.63269
TCGA-DK-AA6M-01A-11R-A39I-07	BLCA	1	0.376568	0.590991
TCGA-DK-AA6P-01A-11R-A39I-07	BLCA	1	0.507853	0.595236
TCGA-DK-AA6Q-01A-11R-A39I-07	BLCA	1	0.465214	0.821454
TCGA-DK-AA6R-01A-11R-A42T-07	BLCA	1	0.460677	0.806928
TCGA-DK-AA6S-01A-21R-A39I-07	BLCA	1	0.254967	0.494192
TCGA-DK-AA6T-01A-11R-A39I-07	BLCA	1	0.597195	0.499328
TCGA-DK-AA6U-01A-11R-A39I-07	BLCA	1	0.511693	0.713127
TCGA-DK-AA6W-01A-12R-A39I-07	BLCA	1	0.565285	0.731119
TCGA-DK-AA6X-01A-12R-A42T-07	BLCA	1	0.397394	0.548268
TCGA-DK-AA71-01A-31R-A39I-07	BLCA	1	0.449931	0.70869
TCGA-DK-AA74-01A-11R-A39I-07	BLCA	1	0.286191	0.680354
TCGA-DK-AA75-01A-11R-A39I-07	BLCA	1	0.567124	0.653489
TCGA-DK-AA76-01A-11R-A39I-07	BLCA	1	0.497258	0.644507
TCGA-DK-AA77-01A-11R-A39I-07	BLCA	1	0.457593	0.67347
TCGA-E5-A2PC-01A-11R-A206-07	BLCA	1	0.44729	0.677436
TCGA-E5-A4TZ-01A-11R-A31N-07	BLCA	1	0.531491	0.61974
TCGA-E5-A4U1-01A-11R-A31N-07	BLCA	1	0.514311	0.543989
TCGA-E7-A3X6-01A-12R-A22U-07	BLCA	1	0.392361	0.637307
TCGA-E7-A3Y1-01A-11R-A22U-07	BLCA	1	0.356454	0.499184
TCGA-E7-A4IJ-01A-31R-A26T-07	BLCA	1	0.463539	0.65707
TCGA-E7-A4XJ-01A-11R-A26T-07	BLCA	1	0.400129	0.629988
TCGA-E7-A519-01A-11R-A26T-07	BLCA	1	0.366276	0.448775
TCGA-E7-A541-01A-11R-A26T-07	BLCA	1	0.424835	0.620898
TCGA-E7-A5KE-01A-11R-A28M-07	BLCA	1	0.480105	0.582601
TCGA-E7-A5KF-01A-11R-A28M-07	BLCA	1	0.460216	0.515714
TCGA-E7-A677-01A-11R-A30C-07	BLCA	1	0.311056	0.558243
TCGA-E7-A678-01A-11R-A30C-07	BLCA	1	0.411947	0.504302
TCGA-E7-A6MD-01A-41R-A352-07	BLCA	1	0.326012	0.588269
TCGA-E7-A6ME-01A-22R-A32O-07	BLCA	1	0.507766	0.630952
TCGA-E7-A6MF-01A-12R-A32O-07	BLCA	1	0.33616	0.396533
TCGA-E7-A7DU-01A-11R-A32O-07	BLCA	1	0.388151	0.62191
TCGA-E7-A7DV-01A-11R-A33J-07	BLCA	1	0.382429	0.742779
TCGA-E7-A7PW-01A-11R-A352-07	BLCA	1	0.495105	0.682838
TCGA-E7-A7XN-01A-11R-A352-07	BLCA	1	0.492193	0.675964
TCGA-E7-A85H-01A-11R-A352-07	BLCA	1	0.5255	0.554404
TCGA-E7-A8O7-01A-11R-A36F-07	BLCA	1	0.34749	0.514326
TCGA-E7-A8O8-01A-11R-A36F-07	BLCA	1	0.460901	0.563247
TCGA-E7-A97P-01A-11R-A38B-07	BLCA	1	0.353305	0.70786
TCGA-E7-A97Q-01A-11R-A38B-07	BLCA	1	0.259707	0.53375
TCGA-FD-A3B3-01A-12R-A206-07	BLCA	1	0.404649	0.560535
TCGA-FD-A3B4-01A-12R-A206-07	BLCA	1	0.334247	0.529108
TCGA-FD-A3B5-01A-11R-A20F-07	BLCA	1	0.364456	0.561716
TCGA-FD-A3B6-01A-21R-A20F-07	BLCA	1	0.50485	0.590294
TCGA-FD-A3B7-01A-31R-A20F-07	BLCA	1	0.376776	0.568949
TCGA-FD-A3B8-01A-31R-A20F-07	BLCA	1	0.248733	0.524144
TCGA-FD-A3N5-01A-11R-A21D-07	BLCA	1	0.458669	0.695449
TCGA-FD-A3N6-01A-11R-A21D-07	BLCA	1	0.472199	0.625697
TCGA-FD-A3NA-01A-11R-A21D-07	BLCA	1	0.431407	0.844584
TCGA-FD-A3SJ-01A-12R-A22U-07	BLCA	1	0.462566	0.739294
TCGA-FD-A3SL-01A-21R-A22U-07	BLCA	1	0.251922	0.800511
TCGA-FD-A3SM-01A-11R-A22U-07	BLCA	1	0.301741	0.606435
TCGA-FD-A3SN-01A-12R-A22U-07	BLCA	1	0.413025	0.5499
TCGA-FD-A3SO-01A-11R-A22U-07	BLCA	1	0.456674	0.685046
TCGA-FD-A3SP-01A-31R-A22U-07	BLCA	1	0.224558	0.529136
TCGA-FD-A3SQ-01A-21R-A22U-07	BLCA	1	0.181786	0.716758
TCGA-FD-A3SR-01A-11R-A22U-07	BLCA	1	0.361149	0.566275
TCGA-FD-A3SS-01A-12R-A22U-07	BLCA	1	0.373664	0.659265
TCGA-FD-A43N-01A-11R-A23W-07	BLCA	1	0.312284	0.594393
TCGA-FD-A43P-01A-31R-A23W-07	BLCA	1	0.507263	0.724765
TCGA-FD-A43S-01A-21R-A23W-07	BLCA	1	0.236366	0.482672
TCGA-FD-A43U-01A-11R-A23W-07	BLCA	1	0.286364	0.532561
TCGA-FD-A43X-01A-11R-A23W-07	BLCA	1	0.39458	0.514907
TCGA-FD-A43Y-01A-21R-A26T-07	BLCA	1	0.361926	0.602111
TCGA-FD-A5BR-01A-11R-A26T-07	BLCA	1	0.297172	0.655586
TCGA-FD-A5BS-01A-21R-A26T-07	BLCA	1	0.302144	0.527661
TCGA-FD-A5BT-01A-11R-A26T-07	BLCA	1	0.270822	0.684176
TCGA-FD-A5BU-01A-31R-A26T-07	BLCA	1	0.335118	0.516124
TCGA-FD-A5BV-01A-11R-A26T-07	BLCA	1	0.371533	0.708364
TCGA-FD-A5BX-01A-11R-A26T-07	BLCA	1	0.239479	0.534704
TCGA-FD-A5BY-01A-31R-A28M-07	BLCA	1	0.40542	0.523903
TCGA-FD-A5BZ-01A-11R-A28M-07	BLCA	1	0.201096	0.814088
TCGA-FD-A5C0-01A-11R-A28M-07	BLCA	1	0.394851	0.652996
TCGA-FD-A5C1-01A-11R-A28M-07	BLCA	1	0.366823	0.669588
TCGA-FD-A62N-01A-11R-A30C-07	BLCA	1	0.349409	0.548982
TCGA-FD-A62O-01A-11R-A30C-07	BLCA	1	0.361184	0.526797
TCGA-FD-A62P-01A-32R-A30C-07	BLCA	1	0.383463	0.799548
TCGA-FD-A62S-01A-11R-A30C-07	BLCA	1	0.269562	0.628252
TCGA-FD-A6TA-01A-12R-A33J-07	BLCA	1	0.32661	0.643288
TCGA-FD-A6TB-01A-12R-A33J-07	BLCA	1	0.328893	0.664523
TCGA-FD-A6TC-01A-21R-A33J-07	BLCA	1	0.323465	0.60732
TCGA-FD-A6TD-01A-51R-A33J-07	BLCA	1	0.377693	0.611395
TCGA-FD-A6TE-01A-12R-A33J-07	BLCA	1	0.436924	0.63967
TCGA-FD-A6TF-01A-52R-A32O-07	BLCA	1	0.338192	0.639033
TCGA-FD-A6TG-01A-11R-A32O-07	BLCA	1	0.350069	0.706616
TCGA-FD-A6TH-01A-11R-A32O-07	BLCA	1	0.397189	0.55195
TCGA-FD-A6TI-01A-11R-A32O-07	BLCA	1	0.249229	0.673591
TCGA-FD-A6TK-01A-42R-A33J-07	BLCA	1	0.3132	0.676279
TCGA-FJ-A3Z7-01A-12R-A23N-07	BLCA	1	0.26974	0.550996
TCGA-FJ-A3Z9-01A-11R-A26T-07	BLCA	1	0.393239	0.529652
TCGA-FJ-A3ZE-01A-11R-A23N-07	BLCA	1	0.432126	0.503944
TCGA-FJ-A3ZF-01A-11R-A23N-07	BLCA	1	0.529258	0.624081
TCGA-FJ-A871-01A-11R-A352-07	BLCA	1	0.377658	0.595936
TCGA-FT-A3EE-01A-11R-A206-07	BLCA	1	0.378312	0.664885
TCGA-FT-A61P-01A-11R-A30C-07	BLCA	1	0.335033	0.513833
TCGA-G2-A2EC-01A-11R-A180-07	BLCA	1	0.206178	0.485473
TCGA-G2-A2EF-01A-12R-A18C-07	BLCA	1	0.398724	0.408529
TCGA-G2-A2EJ-01A-11R-A180-07	BLCA	1	0.482449	0.747454
TCGA-G2-A2EK-01A-22R-A18C-07	BLCA	1	0.339491	0.601977
TCGA-G2-A2EL-01A-12R-A18C-07	BLCA	1	0.652576	0.331565
TCGA-G2-A2EO-01A-11R-A180-07	BLCA	1	0.421961	0.77126
TCGA-G2-A2ES-01A-11R-A180-07	BLCA	1	0.497938	0.692339
TCGA-G2-A3IB-01A-11R-A20F-07	BLCA	1	0.456032	0.814042
TCGA-G2-A3IE-01A-11R-A20F-07	BLCA	1	0.390189	0.511396
TCGA-G2-A3VY-01A-11R-A22U-07	BLCA	1	0.453453	0.611598
TCGA-G2-AA3B-01A-11R-A39I-07	BLCA	1	0.492166	0.621476
TCGA-G2-AA3C-01A-21R-A39I-07	BLCA	1	0.432342	0.576832
TCGA-G2-AA3D-01A-11R-A39I-07	BLCA	1	0.46592	0.676544
TCGA-G2-AA3F-01A-12R-A42T-07	BLCA	1	0.475528	0.636452
TCGA-GC-A3BM-01A-11R-A22U-07	BLCA	1	0.410736	0.510419
TCGA-GC-A3BM-11A-11R-A22U-07	BLCA	11	0.145702	0.495409
TCGA-GC-A3I6-01A-11R-A20F-07	BLCA	1	0.403244	0.657119
TCGA-GC-A3OO-01A-11R-A22U-07	BLCA	1	0.338932	0.78544
TCGA-GC-A3RB-01A-12R-A220-07	BLCA	1	0.573067	0.879516
TCGA-GC-A3RC-01A-11R-A22U-07	BLCA	1	0.451138	0.539589
TCGA-GC-A3RD-01A-12R-A22U-07	BLCA	1	0.427435	0.635512
TCGA-GC-A3WC-01A-31R-A22U-07	BLCA	1	0.434102	0.788175
TCGA-GC-A3WC-11A-11R-A22U-07	BLCA	11	0.134662	0.530582
TCGA-GC-A3YS-01A-11R-A23N-07	BLCA	1	0.354946	0.527397
TCGA-GC-A4ZW-01A-11R-A26T-07	BLCA	1	0.505273	0.489993
TCGA-GC-A6I1-01A-12R-A31N-07	BLCA	1	0.454876	0.553914
TCGA-GC-A6I3-01A-11R-A31N-07	BLCA	1	0.49394	0.677087
TCGA-GC-A6I3-11A-11R-A31N-07	BLCA	11	0.352502	0.572036
TCGA-GD-A2C5-01A-12R-A180-07	BLCA	1	0.39257	0.658385
TCGA-GD-A2C5-11A-11R-A180-07	BLCA	11	0.278391	0.642203
TCGA-GD-A3OP-01A-21R-A220-07	BLCA	1	0.26636	0.545196
TCGA-GD-A3OP-11A-11R-A220-07	BLCA	11	0.232891	0.638163
TCGA-GD-A3OQ-01A-32R-A220-07	BLCA	1	0.363257	0.646423
TCGA-GD-A3OQ-11A-21R-A220-07	BLCA	11	0.156915	0.549997
TCGA-GD-A3OS-01A-12R-A220-07	BLCA	1	0.307555	0.546476
TCGA-GD-A6C6-01A-21R-A31N-07	BLCA	1	0.567285	0.608282
TCGA-GD-A76B-01A-11R-A32O-07	BLCA	1	0.420099	0.741726
TCGA-GU-A42P-01A-11R-A23W-07	BLCA	1	0.44296	0.493228
TCGA-GU-A42Q-01A-11R-A23W-07	BLCA	1	0.456081	0.671686
TCGA-GU-A42R-01A-11R-A23N-07	BLCA	1	0.36145	0.529257
TCGA-GU-A762-01A-11R-A33J-07	BLCA	1	0.407552	0.735205
TCGA-GU-A763-01A-11R-A32O-07	BLCA	1	0.511754	0.589497
TCGA-GU-A764-01A-11R-A352-07	BLCA	1	0.333794	0.639318
TCGA-GU-A766-01A-11R-A32O-07	BLCA	1	0.446686	0.557119
TCGA-GU-A767-01A-11R-A32O-07	BLCA	1	0.398305	0.857329
TCGA-GU-AATO-01A-11R-A39I-07	BLCA	1	0.366116	0.714453
TCGA-GU-AATP-01A-11R-A39I-07	BLCA	1	0.303742	0.61564
TCGA-GU-AATQ-01A-11R-A39I-07	BLCA	1	0.457835	0.808085
TCGA-GV-A3JV-01A-11R-A220-07	BLCA	1	0.371525	0.62502
TCGA-GV-A3JW-01A-11R-A20F-07	BLCA	1	0.465925	0.632158
TCGA-GV-A3JX-01A-11R-A20F-07	BLCA	1	0.414603	0.645036
TCGA-GV-A3JZ-01A-11R-A21D-07	BLCA	1	0.47798	0.617811
TCGA-GV-A3QF-01A-31R-A22U-07	BLCA	1	0.468181	0.539024
TCGA-GV-A3QG-01A-11R-A220-07	BLCA	1	0.30624	0.585566
TCGA-GV-A3QH-01A-11R-A220-07	BLCA	1	0.540962	0.617641
TCGA-GV-A3QI-01A-11R-A220-07	BLCA	1	0.519483	0.529064
TCGA-GV-A3QK-01B-11R-A23N-07	BLCA	1	0.440363	0.494625
TCGA-GV-A40E-01A-12R-A23N-07	BLCA	1	0.436789	0.560534
TCGA-GV-A40G-01A-11R-A23N-07	BLCA	1	0.494245	0.651139
TCGA-GV-A6ZA-01A-12R-A33J-07	BLCA	1	0.521053	0.737185
TCGA-H4-A2HO-01A-11R-A180-07	BLCA	1	0.309554	0.602472
TCGA-H4-A2HQ-01A-11R-A180-07	BLCA	1	0.438283	0.520093
TCGA-HQ-A2OE-01A-11R-A206-07	BLCA	1	0.521231	0.500268
TCGA-HQ-A5ND-01A-11R-A26T-07	BLCA	1	0.540411	0.706014
TCGA-HQ-A5NE-01A-12R-A28M-07	BLCA	1	0.347703	0.72626
TCGA-K4-A3WS-01A-11R-A22U-07	BLCA	1	0.238706	0.707386
TCGA-K4-A3WU-01B-11R-A23N-07	BLCA	1	0.212434	0.564032
TCGA-K4-A3WV-01A-11R-A22U-07	BLCA	1	0.426926	0.484868
TCGA-K4-A3WV-11A-21R-A22U-07	BLCA	11	0.277915	0.522188
TCGA-K4-A4AB-01B-12R-A28M-07	BLCA	1	0.193147	0.60093
TCGA-K4-A4AC-01A-21R-A26T-07	BLCA	1	0.495111	0.593452
TCGA-K4-A54R-01A-11R-A26T-07	BLCA	1	0.376288	0.570675
TCGA-K4-A54R-11A-11R-A26T-07	BLCA	11	0.193831	0.553564
TCGA-K4-A5RH-01A-11R-A30C-07	BLCA	1	0.314488	0.309199
TCGA-K4-A5RI-01A-11R-A28M-07	BLCA	1	0.39464	0.827522
TCGA-K4-A5RI-11A-11R-A28M-07	BLCA	11	0.184845	0.493576
TCGA-K4-A5RJ-01A-11R-A28M-07	BLCA	1	0.45117	0.543808
TCGA-K4-A6FZ-01A-11R-A31N-07	BLCA	1	0.363338	0.608116
TCGA-K4-A6MB-01A-11R-A31N-07	BLCA	1	0.362966	0.717443
TCGA-K4-A83P-01A-11R-A352-07	BLCA	1	0.274786	0.639105
TCGA-K4-AAQO-01A-11R-A38B-07	BLCA	1	0.271257	0.718929
TCGA-KQ-A41N-01A-11R-A33J-07	BLCA	1	0.399326	0.576348
TCGA-KQ-A41O-01A-12R-A352-07	BLCA	1	0.505558	0.480081
TCGA-KQ-A41P-01A-12R-A33J-07	BLCA	1	0.36793	0.581637
TCGA-KQ-A41Q-01A-11R-A33J-07	BLCA	1	0.50668	0.57124
TCGA-KQ-A41R-01A-21R-A352-07	BLCA	1	0.397078	0.575398
TCGA-KQ-A41S-01A-12R-A33J-07	BLCA	1	0.304098	0.659604
TCGA-LC-A66R-01A-41R-A30C-07	BLCA	1	0.439192	0.75188
TCGA-LT-A5Z6-01A-11R-A28M-07	BLCA	1	0.514707	0.61114
TCGA-LT-A8JT-01A-11R-A36F-07	BLCA	1	0.379094	0.549115
TCGA-MV-A51V-01A-11R-A26T-07	BLCA	1	0.386002	0.564415
TCGA-PQ-A6FI-01A-11R-A31N-07	BLCA	1	0.545281	0.688506
TCGA-PQ-A6FN-01A-11R-A31N-07	BLCA	1	0.480841	0.676167
TCGA-R3-A69X-01A-22R-A30C-07	BLCA	1	0.32943	0.765676
TCGA-S5-A6DX-01A-11R-A31N-07	BLCA	1	0.412659	0.607233
TCGA-S5-AA26-01A-11R-A38B-07	BLCA	1	0.404102	0.466468
TCGA-SY-A9G0-01A-12R-A38B-07	BLCA	1	0.163709	0.648049
TCGA-SY-A9G5-01A-11R-A38B-07	BLCA	1	0.292119	0.461765
TCGA-UY-A78K-01A-11R-A33J-07	BLCA	1	0.466845	0.793615
TCGA-UY-A78L-01A-12R-A33J-07	BLCA	1	0.42786	0.842631
TCGA-UY-A78M-01A-21R-A352-07	BLCA	1	0.441836	0.733204
TCGA-UY-A78N-01A-12R-A33J-07	BLCA	1	0.435892	0.640708
TCGA-UY-A78O-01A-12R-A33J-07	BLCA	1	0.392684	0.526205
TCGA-UY-A78P-01A-12R-A36F-07	BLCA	1	0.426752	0.834226
TCGA-UY-A8OB-01A-12R-A42T-07	BLCA	1	0.494147	0.553456
TCGA-UY-A8OC-01A-11R-A36F-07	BLCA	1	0.249899	0.548571
TCGA-UY-A8OD-01A-11R-A36F-07	BLCA	1	0.253095	0.662242
TCGA-UY-A9PA-01A-11R-A38B-07	BLCA	1	0.353085	0.629869
TCGA-UY-A9PB-01A-11R-A38B-07	BLCA	1	0.35173	0.544612
TCGA-UY-A9PD-01A-11R-A38B-07	BLCA	1	0.415254	0.617942
TCGA-UY-A9PE-01A-11R-A38B-07	BLCA	1	0.397582	0.532383
TCGA-UY-A9PF-01A-11R-A38B-07	BLCA	1	0.367467	0.72984
TCGA-UY-A9PH-01A-11R-A38B-07	BLCA	1	0.425838	0.666558
TCGA-XF-A8HB-01A-11R-A36F-07	BLCA	1	0.525477	0.587315
TCGA-XF-A8HC-01A-11R-A36F-07	BLCA	1	0.479683	0.506268
TCGA-XF-A8HD-01A-11R-A36F-07	BLCA	1	0.36115	0.53954
TCGA-XF-A8HE-01A-11R-A36F-07	BLCA	1	0.475938	0.445165
TCGA-XF-A8HF-01A-11R-A36F-07	BLCA	1	0.388749	0.715901
TCGA-XF-A8HG-01A-11R-A36F-07	BLCA	1	0.499398	0.64119
TCGA-XF-A8HH-01A-11R-A38B-07	BLCA	1	0.317175	0.720014
TCGA-XF-A8HI-01A-11R-A38B-07	BLCA	1	0.347752	0.524191
TCGA-XF-A9SH-01A-11R-A39I-07	BLCA	1	0.3719	0.735783
TCGA-XF-A9SI-01A-11R-A39I-07	BLCA	1	0.3703	0.564973
TCGA-XF-A9SJ-01A-11R-A39I-07	BLCA	1	0.381316	0.725415
TCGA-XF-A9SK-01A-11R-A42T-07	BLCA	1	0.257082	0.6112
TCGA-XF-A9SL-01A-11R-A39I-07	BLCA	1	0.195412	0.55859
TCGA-XF-A9SM-01A-11R-A42T-07	BLCA	1	0.414216	0.560822
TCGA-XF-A9SP-01A-11R-A39I-07	BLCA	1	0.244124	0.689855
TCGA-XF-A9ST-01A-11R-A42T-07	BLCA	1	0.632415	0.484498
TCGA-XF-A9SU-01A-31R-A39I-07	BLCA	1	0.327274	0.6578
TCGA-XF-A9SV-01A-21R-A42T-07	BLCA	1	0.315724	0.66932
TCGA-XF-A9SW-01A-11R-A42T-07	BLCA	1	0.158162	0.530015
TCGA-XF-A9SX-01A-21R-A39I-07	BLCA	1	0.296533	0.418058
TCGA-XF-A9SY-01A-21R-A42T-07	BLCA	1	0.434979	0.620016
TCGA-XF-A9SZ-01A-11R-A39I-07	BLCA	1	0.309867	0.677723
TCGA-XF-A9T0-01A-11R-A39I-07	BLCA	1	0.421851	0.641552
TCGA-XF-A9T2-01A-11R-A42T-07	BLCA	1	0.368175	0.634811
TCGA-XF-A9T3-01A-11R-A42T-07	BLCA	1	0.298246	0.657478
TCGA-XF-A9T4-01A-11R-A39I-07	BLCA	1	0.279379	0.540278
TCGA-XF-A9T5-01A-11R-A42T-07	BLCA	1	0.481471	0.595477
TCGA-XF-A9T6-01A-11R-A42T-07	BLCA	1	0.524393	0.747045
TCGA-XF-A9T8-01A-11R-A39I-07	BLCA	1	0.389847	0.522068
TCGA-XF-AAME-01A-12R-A42T-07	BLCA	1	0.224144	0.656805
TCGA-XF-AAMG-01A-11R-A42T-07	BLCA	1	0.488427	0.889825
TCGA-XF-AAMH-01A-11R-A42T-07	BLCA	1	0.351737	0.833526
TCGA-XF-AAMJ-01A-11R-A42T-07	BLCA	1	0.209543	0.74525
TCGA-XF-AAML-01A-11R-A42T-07	BLCA	1	0.541914	0.688109
TCGA-XF-AAMQ-01A-11R-A42T-07	BLCA	1	0.410437	0.559472
TCGA-XF-AAMR-01A-31R-A42T-07	BLCA	1	0.197271	0.613976
TCGA-XF-AAMT-01A-11R-A42T-07	BLCA	1	0.24813	0.585782
TCGA-XF-AAMW-01A-11R-A42T-07	BLCA	1	0.328742	0.587508
TCGA-XF-AAMX-01A-11R-A42T-07	BLCA	1	0.433023	0.51568
TCGA-XF-AAMY-01A-11R-A42T-07	BLCA	1	0.290566	0.584129
TCGA-XF-AAMZ-01A-11R-A42T-07	BLCA	1	0.53467	0.74127
TCGA-XF-AAN0-01A-11R-A42T-07	BLCA	1	0.396228	0.620908
TCGA-XF-AAN1-01A-31R-A42T-07	BLCA	1	0.475714	0.648678
TCGA-XF-AAN2-01A-11R-A42T-07	BLCA	1	0.481091	0.595935
TCGA-XF-AAN3-01A-11R-A42T-07	BLCA	1	0.289958	0.678824
TCGA-XF-AAN4-01A-11R-A42T-07	BLCA	1	0.16845	0.551732
TCGA-XF-AAN5-01A-11R-A42T-07	BLCA	1	0.408227	0.645602
TCGA-XF-AAN7-01A-11R-A42T-07	BLCA	1	0.345442	0.502086
TCGA-XF-AAN8-01A-11R-A42T-07	BLCA	1	0.117131	0.66733
TCGA-YC-A89H-01A-11R-A36F-07	BLCA	1	0.386092	0.669998
TCGA-YC-A8S6-01A-31R-A38B-07	BLCA	1	0.216465	0.63363
TCGA-YC-A9TC-01A-22R-A39I-07	BLCA	1	0.553848	0.628808
TCGA-YF-AA3L-01A-11R-A38B-07	BLCA	1	0.371636	0.3514
TCGA-YF-AA3M-01A-11R-A42T-07	BLCA	1	0.503399	0.795422
TCGA-ZF-A9R0-01A-11R-A38B-07	BLCA	1	0.358746	0.721471
TCGA-ZF-A9R1-01A-11R-A39I-07	BLCA	1	0.400194	0.692859
TCGA-ZF-A9R2-01A-11R-A39I-07	BLCA	1	0.442644	0.636691
TCGA-ZF-A9R3-01A-11R-A38B-07	BLCA	1	0.368457	0.676048
TCGA-ZF-A9R4-01A-11R-A38B-07	BLCA	1	0.512634	0.530593
TCGA-ZF-A9R5-01A-12R-A42T-07	BLCA	1	0.43378	0.41461
TCGA-ZF-A9R7-01A-11R-A38B-07	BLCA	1	0.351407	0.43455
TCGA-ZF-A9R9-01A-11R-A38B-07	BLCA	1	0.206309	0.568802
TCGA-ZF-A9RC-01A-11R-A38B-07	BLCA	1	0.294666	0.464819
TCGA-ZF-A9RD-01A-11R-A42T-07	BLCA	1	0.423782	0.764108
TCGA-ZF-A9RE-01A-11R-A38B-07	BLCA	1	0.491287	0.520731
TCGA-ZF-A9RF-01A-11R-A38B-07	BLCA	1	0.430368	0.569119
TCGA-ZF-A9RL-01A-11R-A38B-07	BLCA	1	0.455341	0.621691
TCGA-ZF-A9RM-01A-11R-A38B-07	BLCA	1	0.52031	0.740103
TCGA-ZF-A9RN-01A-11R-A42T-07	BLCA	1	0.56517	0.567516
TCGA-ZF-AA4N-01A-11R-A38B-07	BLCA	1	0.333883	0.61254
TCGA-ZF-AA4R-01A-11R-A38B-07	BLCA	1	0.328722	0.626179
TCGA-ZF-AA4T-01A-11R-A38B-07	BLCA	1	0.591013	0.643529
TCGA-ZF-AA4U-01A-11R-A38B-07	BLCA	1	0.437209	0.696838
TCGA-ZF-AA4V-01A-11R-A38B-07	BLCA	1	0.478567	0.601554
TCGA-ZF-AA4W-01A-12R-A38B-07	BLCA	1	0.505911	0.784932
TCGA-ZF-AA4X-01A-11R-A38B-07	BLCA	1	0.469526	0.629672
TCGA-ZF-AA51-01A-21R-A39I-07	BLCA	1	0.396203	0.494191
TCGA-ZF-AA52-01A-12R-A39I-07	BLCA	1	0.2707	0.603147
TCGA-ZF-AA53-01A-11R-A39I-07	BLCA	1	0.354067	0.592353
TCGA-ZF-AA54-01A-11R-A39I-07	BLCA	1	0.411294	0.661098
TCGA-ZF-AA56-01A-31R-A39I-07	BLCA	1	0.343578	0.740209
TCGA-ZF-AA58-01A-12R-A42T-07	BLCA	1	0.39169	0.441408
TCGA-ZF-AA5H-01A-11R-A39I-07	BLCA	1	0.359393	0.730263
TCGA-ZF-AA5N-01A-11R-A42T-07	BLCA	1	0.402112	0.742319
TCGA-ZF-AA5P-01A-11R-A39I-07	BLCA	1	0.233437	0.667644
TCGA-3C-AAAU-01A-11R-A41B-07	BRCA	1	0.3923	0.471138
TCGA-3C-AALI-01A-11R-A41B-07	BRCA	1	0.353771	0.574399
TCGA-3C-AALJ-01A-31R-A41B-07	BRCA	1	0.324191	0.451454
TCGA-3C-AALK-01A-11R-A41B-07	BRCA	1	0.218894	0.644711
TCGA-4H-AAAK-01A-12R-A41B-07	BRCA	1	0.231862	0.729202
TCGA-5L-AAT0-01A-12R-A41B-07	BRCA	1	0.219236	0.561073
TCGA-5T-A9QA-01A-11R-A41B-07	BRCA	1	0.513357	0.938191
TCGA-A1-A0SB-01A-11R-A144-07	BRCA	1	0.310355	0.465203
TCGA-A1-A0SD-01A-11R-A115-07	BRCA	1	0.240854	0.653864
TCGA-A1-A0SE-01A-11R-A084-07	BRCA	1	0.296824	0.605004
TCGA-A1-A0SF-01A-11R-A144-07	BRCA	1	0.317576	0.702456
TCGA-A1-A0SG-01A-11R-A144-07	BRCA	1	0.271171	0.73827
TCGA-A1-A0SH-01A-11R-A084-07	BRCA	1	0.169053	0.522238
TCGA-A1-A0SI-01A-11R-A144-07	BRCA	1	0.274654	0.62619
TCGA-A1-A0SJ-01A-11R-A084-07	BRCA	1	0.30699	0.743696
TCGA-A1-A0SK-01A-12R-A084-07	BRCA	1	0.620559	0.70089
TCGA-A1-A0SM-01A-11R-A084-07	BRCA	1	0.262299	0.538334
TCGA-A1-A0SN-01A-11R-A144-07	BRCA	1	0.355076	0.604364
TCGA-A1-A0SO-01A-22R-A084-07	BRCA	1	0.643111	0.780714
TCGA-A1-A0SP-01A-11R-A084-07	BRCA	1	0.509667	0.891575
TCGA-A1-A0SQ-01A-21R-A144-07	BRCA	1	0.391143	0.675327
TCGA-A2-A04N-01A-11R-A115-07	BRCA	1	0.256962	0.679703
TCGA-A2-A04P-01A-31R-A034-07	BRCA	1	0.388884	0.765931
TCGA-A2-A04Q-01A-21R-A034-07	BRCA	1	0.382731	0.624346
TCGA-A2-A04R-01A-41R-A109-07	BRCA	1	0.360754	0.559474
TCGA-A2-A04T-01A-21R-A034-07	BRCA	1	0.517141	0.930558
TCGA-A2-A04U-01A-11R-A115-07	BRCA	1	0.544411	0.984867
TCGA-A2-A04V-01A-21R-A034-07	BRCA	1	0.305476	0.757936
TCGA-A2-A04W-01A-31R-A115-07	BRCA	1	0.260884	0.792024
TCGA-A2-A04X-01A-21R-A034-07	BRCA	1	0.410755	0.714128
TCGA-A2-A04Y-01A-21R-A034-07	BRCA	1	0.370952	0.773237
TCGA-A2-A0CK-01A-11R-A22K-07	BRCA	1	0.260938	0.588775
TCGA-A2-A0CL-01A-11R-A115-07	BRCA	1	0.346165	0.637559
TCGA-A2-A0CM-01A-31R-A034-07	BRCA	1	0.513557	0.777144
TCGA-A2-A0CO-01A-13R-A22K-07	BRCA	1	0.166567	0.770488
TCGA-A2-A0CP-01A-11R-A034-07	BRCA	1	0.190877	0.631759
TCGA-A2-A0CQ-01A-21R-A034-07	BRCA	1	0.347997	0.56977
TCGA-A2-A0CR-01A-11R-A22K-07	BRCA	1	0.264524	0.465832
TCGA-A2-A0CS-01A-11R-A115-07	BRCA	1	0.289239	0.606222
TCGA-A2-A0CT-01A-31R-A056-07	BRCA	1	0.40653	0.614651
TCGA-A2-A0CU-01A-12R-A034-07	BRCA	1	0.317862	0.697924
TCGA-A2-A0CV-01A-31R-A115-07	BRCA	1	0.206057	0.587267
TCGA-A2-A0CW-01A-21R-A115-07	BRCA	1	0.511469	0.630713
TCGA-A2-A0CX-01A-21R-A00Z-07	BRCA	1	0.385415	0.745238
TCGA-A2-A0CY-01A-12R-A034-07	BRCA	1	0.465279	0.505069
TCGA-A2-A0CZ-01A-11R-A034-07	BRCA	1	0.179011	0.715154
TCGA-A2-A0D0-01A-11R-A00Z-07	BRCA	1	0.580823	0.589957
TCGA-A2-A0D1-01A-11R-A034-07	BRCA	1	0.431635	0.700574
TCGA-A2-A0D2-01A-21R-A034-07	BRCA	1	0.509926	0.764989
TCGA-A2-A0D3-01A-11R-A115-07	BRCA	1	0.381432	0.602097
TCGA-A2-A0D4-01A-11R-A00Z-07	BRCA	1	0.42667	0.829994
TCGA-A2-A0EM-01A-11R-A034-07	BRCA	1	0.329473	0.639393
TCGA-A2-A0EN-01A-13R-A084-07	BRCA	1	0.227932	0.584675
TCGA-A2-A0EO-01A-11R-A034-07	BRCA	1	0.215649	0.757876
TCGA-A2-A0EP-01A-52R-A22U-07	BRCA	1	0.183835	0.622811
TCGA-A2-A0EQ-01A-11R-A034-07	BRCA	1	0.453504	0.539553
TCGA-A2-A0ER-01A-21R-A034-07	BRCA	1	0.387206	0.661895
TCGA-A2-A0ES-01A-11R-A115-07	BRCA	1	0.201028	0.771598
TCGA-A2-A0ET-01A-31R-A034-07	BRCA	1	0.430132	0.636091
TCGA-A2-A0EU-01A-22R-A056-07	BRCA	1	0.359414	0.793542
TCGA-A2-A0EV-01A-11R-A034-07	BRCA	1	0.321511	0.504683
TCGA-A2-A0EW-01A-21R-A115-07	BRCA	1	0.208242	0.668044
TCGA-A2-A0EX-01A-21R-A034-07	BRCA	1	0.283562	0.707641
TCGA-A2-A0EY-01A-11R-A034-07	BRCA	1	0.356639	0.684983
TCGA-A2-A0ST-01A-12R-A084-07	BRCA	1	0.401356	0.591765
TCGA-A2-A0SU-01A-11R-A084-07	BRCA	1	0.290148	0.648966
TCGA-A2-A0SV-01A-11R-A084-07	BRCA	1	0.380143	0.822796
TCGA-A2-A0SW-01A-11R-A084-07	BRCA	1	0.398368	0.706171
TCGA-A2-A0SX-01A-12R-A084-07	BRCA	1	0.36936	0.80484
TCGA-A2-A0SY-01A-31R-A084-07	BRCA	1	0.264465	0.661846
TCGA-A2-A0T0-01A-22R-A084-07	BRCA	1	0.476994	0.875562
TCGA-A2-A0T1-01A-21R-A084-07	BRCA	1	0.326308	0.719797
TCGA-A2-A0T2-01A-11R-A084-07	BRCA	1	0.370988	0.71003
TCGA-A2-A0T3-01A-21R-A115-07	BRCA	1	0.426072	0.701179
TCGA-A2-A0T4-01A-31R-A084-07	BRCA	1	0.269921	0.679596
TCGA-A2-A0T5-01A-21R-A084-07	BRCA	1	0.337238	0.630169
TCGA-A2-A0T6-01A-11R-A084-07	BRCA	1	0.201559	0.628938
TCGA-A2-A0T7-01A-21R-A084-07	BRCA	1	0.266305	0.501462
TCGA-A2-A0YC-01A-11R-A109-07	BRCA	1	0.305548	0.590002
TCGA-A2-A0YD-01A-11R-A109-07	BRCA	1	0.190872	0.622295
TCGA-A2-A0YE-01A-11R-A109-07	BRCA	1	0.357268	0.56163
TCGA-A2-A0YF-01A-21R-A109-07	BRCA	1	0.372725	0.626947
TCGA-A2-A0YG-01A-21R-A109-07	BRCA	1	0.461916	0.698503
TCGA-A2-A0YH-01A-11R-A109-07	BRCA	1	0.376834	0.738184
TCGA-A2-A0YI-01A-31R-A10J-07	BRCA	1	0.286826	0.583937
TCGA-A2-A0YJ-01A-11R-A109-07	BRCA	1	0.48574	0.591814
TCGA-A2-A0YK-01A-22R-A109-07	BRCA	1	0.236875	0.664136
TCGA-A2-A0YL-01A-21R-A109-07	BRCA	1	0.263363	0.593864
TCGA-A2-A0YM-01A-11R-A109-07	BRCA	1	0.521555	0.804335
TCGA-A2-A0YT-01A-11R-A109-07	BRCA	1	0.440253	0.73007
TCGA-A2-A1FV-01A-11R-A13Q-07	BRCA	1	0.334932	0.662715
TCGA-A2-A1FW-01A-11R-A13Q-07	BRCA	1	0.408358	0.769933
TCGA-A2-A1FX-01A-11R-A13Q-07	BRCA	1	0.376109	0.518188
TCGA-A2-A1FZ-01A-51R-A14D-07	BRCA	1	0.240764	0.69135
TCGA-A2-A1G0-01A-11R-A13Q-07	BRCA	1	0.276457	0.689941
TCGA-A2-A1G1-01A-21R-A13Q-07	BRCA	1	0.45328	0.706195
TCGA-A2-A1G4-01A-11R-A13Q-07	BRCA	1	0.423011	0.792916
TCGA-A2-A1G6-01A-11R-A13Q-07	BRCA	1	0.213765	0.694982
TCGA-A2-A259-01A-11R-A16F-07	BRCA	1	0.314712	0.64552
TCGA-A2-A25A-01A-12R-A16F-07	BRCA	1	0.198609	0.579464
TCGA-A2-A25B-01A-11R-A169-07	BRCA	1	0.417236	0.816103
TCGA-A2-A25C-01A-11R-A169-07	BRCA	1	0.372528	0.617787
TCGA-A2-A25D-01A-12R-A16F-07	BRCA	1	0.396991	0.859452
TCGA-A2-A25E-01A-11R-A169-07	BRCA	1	0.40364	0.701421
TCGA-A2-A25F-01A-11R-A169-07	BRCA	1	0.386481	0.719278
TCGA-A2-A3KC-01A-11R-A213-07	BRCA	1	0.211706	0.570963
TCGA-A2-A3KD-01A-12R-A213-07	BRCA	1	0.292819	0.587628
TCGA-A2-A3XS-01A-11R-A22U-07	BRCA	1	0.363845	0.752546
TCGA-A2-A3XT-01A-11R-A22U-07	BRCA	1	0.505531	0.715938
TCGA-A2-A3XU-01A-12R-A22U-07	BRCA	1	0.523549	0.582891
TCGA-A2-A3XV-01A-21R-A239-07	BRCA	1	0.44906	0.775963
TCGA-A2-A3XW-01A-11R-A239-07	BRCA	1	0.264694	0.584913
TCGA-A2-A3XX-01A-21R-A239-07	BRCA	1	0.438208	0.894686
TCGA-A2-A3XY-01A-11R-A239-07	BRCA	1	0.30872	0.880216
TCGA-A2-A3XZ-01A-42R-A239-07	BRCA	1	0.400994	0.535696
TCGA-A2-A3Y0-01A-11R-A239-07	BRCA	1	0.542027	0.694451
TCGA-A2-A4RW-01A-21R-A266-07	BRCA	1	0.259364	0.581082
TCGA-A2-A4RX-01A-11R-A266-07	BRCA	1	0.234542	0.691436
TCGA-A2-A4RY-01A-31R-A266-07	BRCA	1	0.16575	0.59109
TCGA-A2-A4S0-01A-21R-A266-07	BRCA	1	0.342684	0.474532
TCGA-A2-A4S1-01A-21R-A266-07	BRCA	1	0.154726	0.520494
TCGA-A2-A4S2-01A-12R-A266-07	BRCA	1	0.268984	0.63082
TCGA-A2-A4S3-01A-21R-A266-07	BRCA	1	0.467085	0.561027
TCGA-A7-A0CD-01A-11R-A00Z-07	BRCA	1	0.362123	0.618245
TCGA-A7-A0CE-01A-11R-A00Z-07	BRCA	1	0.457988	0.789286
TCGA-A7-A0CE-11A-21R-A089-07	BRCA	11	0.19667	0.709679
TCGA-A7-A0CG-01A-12R-A056-07	BRCA	1	0.283959	0.786729
TCGA-A7-A0CH-01A-21R-A00Z-07	BRCA	1	0.30247	0.584724
TCGA-A7-A0CH-11A-32R-A089-07	BRCA	11	0.161659	0.703144
TCGA-A7-A0CJ-01A-21R-A00Z-07	BRCA	1	0.464914	0.808568
TCGA-A7-A0D9-01A-31R-A056-07	BRCA	1	0.337451	0.583346
TCGA-A7-A0DA-01A-31R-A115-07	BRCA	1	0.32676	0.735955
TCGA-A7-A0DB-01A-11R-A00Z-07	BRCA	1	0.295374	0.800851
TCGA-A7-A13D-01A-13R-A12P-07	BRCA	1	0.400979	0.726222
TCGA-A7-A13E-01A-11R-A12P-07	BRCA	1	0.466733	0.627722
TCGA-A7-A13E-11A-61R-A12P-07	BRCA	11	0.134945	0.766895
TCGA-A7-A13F-01A-11R-A12P-07	BRCA	1	0.404384	0.798198
TCGA-A7-A13F-11A-42R-A12P-07	BRCA	11	0.152097	0.75368
TCGA-A7-A13G-01A-11R-A13Q-07	BRCA	1	0.330152	0.708342
TCGA-A7-A13H-01A-11R-A22K-07	BRCA	1	0.230676	0.500607
TCGA-A7-A26E-01A-11R-A169-07	BRCA	1	0.295672	0.646099
TCGA-A7-A26F-01A-21R-A169-07	BRCA	1	0.367298	0.661653
TCGA-A7-A26G-01A-21R-A169-07	BRCA	1	0.331703	0.939831
TCGA-A7-A26H-01A-11R-A169-07	BRCA	1	0.287866	0.692956
TCGA-A7-A26I-01A-11R-A169-07	BRCA	1	0.379859	0.756453
TCGA-A7-A26J-01A-11R-A169-07	BRCA	1	0.350271	0.487705
TCGA-A7-A2KD-01A-31R-A21T-07	BRCA	1	0.355013	0.702723
TCGA-A7-A3IY-01A-21R-A21T-07	BRCA	1	0.283478	0.762603
TCGA-A7-A3IZ-01A-11R-A213-07	BRCA	1	0.363394	0.59537
TCGA-A7-A3J0-01A-11R-A213-07	BRCA	1	0.381353	0.681138
TCGA-A7-A3J1-01A-11R-A213-07	BRCA	1	0.255626	0.496242
TCGA-A7-A3RF-01A-11R-A22K-07	BRCA	1	0.329214	0.479347
TCGA-A7-A425-01A-11R-A24H-07	BRCA	1	0.251571	0.673457
TCGA-A7-A426-01A-22R-A24H-07	BRCA	1	0.18277	0.750399
TCGA-A7-A4SA-01A-11R-A266-07	BRCA	1	0.279685	0.723848
TCGA-A7-A4SB-01A-21R-A266-07	BRCA	1	0.25966	0.488893
TCGA-A7-A4SC-01A-12R-A266-07	BRCA	1	0.2083	0.543603
TCGA-A7-A4SD-01A-11R-A266-07	BRCA	1	0.392085	0.700094
TCGA-A7-A4SE-01A-11R-A266-07	BRCA	1	0.306642	0.705192
TCGA-A7-A4SF-01A-11R-A266-07	BRCA	1	0.452139	0.750917
TCGA-A7-A56D-01A-11R-A27Q-07	BRCA	1	0.309964	0.70986
TCGA-A7-A5ZV-01A-11R-A28M-07	BRCA	1	0.345726	0.706085
TCGA-A7-A5ZW-01A-12R-A29R-07	BRCA	1	0.217387	0.68086
TCGA-A7-A5ZX-01A-12R-A29R-07	BRCA	1	0.168265	0.58605
TCGA-A7-A6VV-01A-22R-A33J-07	BRCA	1	0.334767	0.717409
TCGA-A7-A6VW-01A-21R-A33J-07	BRCA	1	0.483515	0.747699
TCGA-A7-A6VX-01A-12R-A33J-07	BRCA	1	0.291382	0.59297
TCGA-A7-A6VY-01A-12R-A33J-07	BRCA	1	0.397065	0.670358
TCGA-A8-A06N-01A-11R-A00Z-07	BRCA	1	0.482452	0.508721
TCGA-A8-A06O-01A-11R-A00Z-07	BRCA	1	0.411973	0.634545
TCGA-A8-A06P-01A-11R-A00Z-07	BRCA	1	0.251493	0.674097
TCGA-A8-A06Q-01A-11R-A034-07	BRCA	1	0.517933	0.52605
TCGA-A8-A06R-01A-11R-A00Z-07	BRCA	1	0.293957	0.809554
TCGA-A8-A06T-01A-11R-A00Z-07	BRCA	1	0.386155	0.448262
TCGA-A8-A06U-01A-11R-A00Z-07	BRCA	1	0.423863	0.68847
TCGA-A8-A06X-01A-21R-A00Z-07	BRCA	1	0.456443	0.594993
TCGA-A8-A06Y-01A-21R-A00Z-07	BRCA	1	0.374501	0.566609
TCGA-A8-A06Z-01A-11R-A00Z-07	BRCA	1	0.463102	0.591341
TCGA-A8-A075-01A-11R-A084-07	BRCA	1	0.366705	0.64449
TCGA-A8-A076-01A-21R-A00Z-07	BRCA	1	0.376147	0.631677
TCGA-A8-A079-01A-21R-A00Z-07	BRCA	1	0.469956	0.543919
TCGA-A8-A07B-01A-11R-A00Z-07	BRCA	1	0.394276	0.735182
TCGA-A8-A07C-01A-11R-A034-07	BRCA	1	0.558682	0.589282
TCGA-A8-A07E-01A-11R-A034-07	BRCA	1	0.293483	0.644386
TCGA-A8-A07F-01A-11R-A00Z-07	BRCA	1	0.362677	0.598084
TCGA-A8-A07G-01A-11R-A034-07	BRCA	1	0.256586	0.627021
TCGA-A8-A07I-01A-11R-A00Z-07	BRCA	1	0.337781	0.62314
TCGA-A8-A07J-01A-11R-A00Z-07	BRCA	1	0.234008	0.810652
TCGA-A8-A07L-01A-11R-A00Z-07	BRCA	1	0.43813	0.603968
TCGA-A8-A07O-01A-11R-A00Z-07	BRCA	1	0.583073	0.80958
TCGA-A8-A07P-01A-11R-A00Z-07	BRCA	1	0.361608	0.595938
TCGA-A8-A07R-01A-21R-A034-07	BRCA	1	0.579185	0.88347
TCGA-A8-A07S-01A-11R-A034-07	BRCA	1	0.37635	0.643374
TCGA-A8-A07U-01A-11R-A034-07	BRCA	1	0.439517	0.783269
TCGA-A8-A07W-01A-11R-A00Z-07	BRCA	1	0.390804	0.585592
TCGA-A8-A07Z-01A-11R-A00Z-07	BRCA	1	0.391356	0.57692
TCGA-A8-A081-01A-11R-A00Z-07	BRCA	1	0.481024	0.639949
TCGA-A8-A082-01A-11R-A00Z-07	BRCA	1	0.381269	0.700393
TCGA-A8-A083-01A-21R-A00Z-07	BRCA	1	0.364521	0.617377
TCGA-A8-A085-01A-11R-A00Z-07	BRCA	1	0.403183	0.715491
TCGA-A8-A086-01A-11R-A00Z-07	BRCA	1	0.322303	0.675255
TCGA-A8-A08A-01A-11R-A32Y-07	BRCA	1	0.32246	0.612766
TCGA-A8-A08B-01A-11R-A00Z-07	BRCA	1	0.471434	0.954831
TCGA-A8-A08C-01A-11R-A00Z-07	BRCA	1	0.379734	0.477005
TCGA-A8-A08G-01A-11R-A00Z-07	BRCA	1	0.377661	0.544981
TCGA-A8-A08H-01A-21R-A00Z-07	BRCA	1	0.245659	0.739619
TCGA-A8-A08I-01A-11R-A00Z-07	BRCA	1	0.464564	0.541411
TCGA-A8-A08J-01A-11R-A00Z-07	BRCA	1	0.345529	0.557628
TCGA-A8-A08L-01A-11R-A00Z-07	BRCA	1	0.419905	0.596203
TCGA-A8-A08O-01A-21R-A056-07	BRCA	1	0.309549	0.593984
TCGA-A8-A08P-01A-11R-A00Z-07	BRCA	1	0.389682	0.595021
TCGA-A8-A08R-01A-11R-A034-07	BRCA	1	0.45543	0.893263
TCGA-A8-A08T-01A-21R-A00Z-07	BRCA	1	0.335058	0.734204
TCGA-A8-A08X-01A-21R-A00Z-07	BRCA	1	0.363057	0.810098
TCGA-A8-A08Z-01A-21R-A00Z-07	BRCA	1	0.246557	0.785441
TCGA-A8-A090-01A-11R-A00Z-07	BRCA	1	0.352294	0.54445
TCGA-A8-A091-01A-11R-A00Z-07	BRCA	1	0.31703	0.636042
TCGA-A8-A092-01A-11R-A00Z-07	BRCA	1	0.474587	0.68062
TCGA-A8-A093-01A-11R-A00Z-07	BRCA	1	0.302371	0.48909
TCGA-A8-A094-01A-11R-A00Z-07	BRCA	1	0.399302	0.703096
TCGA-A8-A095-01A-11R-A00Z-07	BRCA	1	0.382616	0.679703
TCGA-A8-A096-01A-11R-A00Z-07	BRCA	1	0.283454	0.707003
TCGA-A8-A097-01A-11R-A034-07	BRCA	1	0.30617	0.635102
TCGA-A8-A099-01A-11R-A00Z-07	BRCA	1	0.354755	0.668259
TCGA-A8-A09A-01A-11R-A00Z-07	BRCA	1	0.292129	0.589378
TCGA-A8-A09B-01A-11R-A00Z-07	BRCA	1	0.292902	0.611708
TCGA-A8-A09C-01A-11R-A00Z-07	BRCA	1	0.382989	0.621404
TCGA-A8-A09D-01A-11R-A00Z-07	BRCA	1	0.326219	0.776528
TCGA-A8-A09G-01A-21R-A00Z-07	BRCA	1	0.436855	0.589232
TCGA-A8-A09I-01A-22R-A034-07	BRCA	1	0.445369	0.676027
TCGA-A8-A09M-01A-11R-A00Z-07	BRCA	1	0.395346	0.514893
TCGA-A8-A09N-01A-11R-A00Z-07	BRCA	1	0.406889	0.561366
TCGA-A8-A09Q-01A-11R-A00Z-07	BRCA	1	0.413635	0.730901
TCGA-A8-A09R-01A-11R-A00Z-07	BRCA	1	0.332401	0.4953
TCGA-A8-A09T-01A-11R-A00Z-07	BRCA	1	0.348645	0.644867
TCGA-A8-A09V-01A-11R-A034-07	BRCA	1	0.296196	0.588679
TCGA-A8-A09W-01A-11R-A00Z-07	BRCA	1	0.45119	0.782328
TCGA-A8-A09X-01A-11R-A00Z-07	BRCA	1	0.443464	0.673275
TCGA-A8-A09Z-01A-11R-A00Z-07	BRCA	1	0.364056	0.534667
TCGA-A8-A0A1-01A-11R-A00Z-07	BRCA	1	0.292211	0.693149
TCGA-A8-A0A2-01A-11R-A034-07	BRCA	1	0.290218	0.595454
TCGA-A8-A0A4-01A-11R-A00Z-07	BRCA	1	0.285635	0.50531
TCGA-A8-A0A6-01A-12R-A056-07	BRCA	1	0.285765	0.534852
TCGA-A8-A0A7-01A-11R-A00Z-07	BRCA	1	0.312178	0.516426
TCGA-A8-A0A9-01A-11R-A00Z-07	BRCA	1	0.348793	0.504464
TCGA-A8-A0AB-01A-11R-A034-07	BRCA	1	0.384904	0.441377
TCGA-A8-A0AD-01A-11R-A056-07	BRCA	1	0.310304	0.644565
TCGA-AC-A23C-01A-12R-A169-07	BRCA	1	0.346061	0.742019
TCGA-AC-A23E-01A-11R-A157-07	BRCA	1	0.258041	0.761722
TCGA-AC-A23G-01A-11R-A213-07	BRCA	1	0.132488	0.473721
TCGA-AC-A23H-01A-11R-A157-07	BRCA	1	0.382187	0.664679
TCGA-AC-A23H-11A-12R-A157-07	BRCA	11	0.19096	0.652923
TCGA-AC-A2B8-01A-11R-A17B-07	BRCA	1	0.248935	0.783101
TCGA-AC-A2BK-01A-11R-A21T-07	BRCA	1	0.549962	0.768679
TCGA-AC-A2BM-01A-11R-A21T-07	BRCA	1	0.384008	0.451276
TCGA-AC-A2FB-01A-11R-A17B-07	BRCA	1	0.297228	0.536465
TCGA-AC-A2FB-11A-13R-A17B-07	BRCA	11	0.156629	0.699925
TCGA-AC-A2FE-01A-11R-A19W-07	BRCA	1	0.251265	0.597095
TCGA-AC-A2FF-01A-11R-A17B-07	BRCA	1	0.238664	0.70388
TCGA-AC-A2FF-11A-13R-A17B-07	BRCA	11	0.245684	0.722787
TCGA-AC-A2FG-01A-11R-A17B-07	BRCA	1	0.242143	0.690689
TCGA-AC-A2FK-01A-12R-A180-07	BRCA	1	0.225667	0.591377
TCGA-AC-A2FM-01A-11R-A19W-07	BRCA	1	0.335877	0.541261
TCGA-AC-A2FM-11B-32R-A19W-07	BRCA	11	0.20584	0.734229
TCGA-AC-A2FO-01A-11R-A180-07	BRCA	1	0.238538	0.910144
TCGA-AC-A2QH-01A-11R-A18M-07	BRCA	1	0.269302	0.672939
TCGA-AC-A2QI-01A-12R-A19W-07	BRCA	1	0.232907	0.434912
TCGA-AC-A2QJ-01A-12R-A19W-07	BRCA	1	0.25733	0.566781
TCGA-AC-A3BB-01A-21R-A19W-07	BRCA	1	0.219503	0.697007
TCGA-AC-A3EH-01A-22R-A22K-07	BRCA	1	0.281447	0.574571
TCGA-AC-A3HN-01A-11R-A213-07	BRCA	1	0.194501	0.625683
TCGA-AC-A3OD-01A-11R-A21T-07	BRCA	1	0.298355	0.54568
TCGA-AC-A3QP-01A-11R-A22U-07	BRCA	1	0.263306	0.752521
TCGA-AC-A3QQ-01A-11R-A22K-07	BRCA	1	0.341527	0.58536
TCGA-AC-A3TM-01A-11R-A22K-07	BRCA	1	0.353692	0.490908
TCGA-AC-A3TN-01A-11R-A22K-07	BRCA	1	0.298173	0.663172
TCGA-AC-A3W5-01A-11R-A22K-07	BRCA	1	0.21895	0.594704
TCGA-AC-A3W6-01A-12R-A22K-07	BRCA	1	0.172143	0.560281
TCGA-AC-A3W7-01A-11R-A22K-07	BRCA	1	0.197111	0.560522
TCGA-AC-A3YI-01A-21R-A239-07	BRCA	1	0.19023	0.634787
TCGA-AC-A3YJ-01A-11R-A22U-07	BRCA	1	0.327136	0.508588
TCGA-AC-A4ZE-01A-11R-A41B-07	BRCA	1	0.330963	0.591211
TCGA-AC-A5EH-01A-11R-A28M-07	BRCA	1	0.30942	0.589039
TCGA-AC-A5XS-01A-11R-A29R-07	BRCA	1	0.341722	0.787767
TCGA-AC-A5XU-01A-11R-A28M-07	BRCA	1	0.312074	0.647329
TCGA-AC-A62V-01A-11R-A31O-07	BRCA	1	0.40755	0.743551
TCGA-AC-A62X-01A-11R-A29R-07	BRCA	1	0.481433	0.655022
TCGA-AC-A62Y-01A-11R-A29R-07	BRCA	1	0.298784	0.795617
TCGA-AC-A6IV-01A-12R-A33J-07	BRCA	1	0.177032	0.74753
TCGA-AC-A6IW-01A-12R-A33J-07	BRCA	1	0.570284	0.721437
TCGA-AC-A6IX-01A-12R-A32P-07	BRCA	1	0.233318	0.693896
TCGA-AC-A6IX-06A-11R-A32P-07	BRCA	6	0.305058	0.682018
TCGA-AC-A6NO-01A-12R-A33J-07	BRCA	1	0.347013	0.619089
TCGA-AC-A7VB-01A-11R-A352-07	BRCA	1	0.477562	0.915908
TCGA-AC-A7VC-01A-11R-A352-07	BRCA	1	0.256289	0.591413
TCGA-AC-A8OP-01A-11R-A36F-07	BRCA	1	0.27108	0.707497
TCGA-AC-A8OQ-01A-11R-A41B-07	BRCA	1	0.364898	0.776831
TCGA-AC-A8OR-01A-21R-A41B-07	BRCA	1	0.33625	0.75732
TCGA-AC-A8OS-01A-12R-A41B-07	BRCA	1	0.177719	0.56948
TCGA-AN-A03X-01A-21R-A00Z-07	BRCA	1	0.216861	0.711428
TCGA-AN-A03Y-01A-21R-A00Z-07	BRCA	1	0.434465	0.54031
TCGA-AN-A041-01A-11R-A034-07	BRCA	1	0.305035	0.62051
TCGA-AN-A046-01A-21R-A034-07	BRCA	1	0.325773	0.634909
TCGA-AN-A049-01A-21R-A00Z-07	BRCA	1	0.33041	0.563597
TCGA-AN-A04A-01A-21R-A034-07	BRCA	1	0.300367	0.698623
TCGA-AN-A04C-01A-21R-A034-07	BRCA	1	0.496651	0.990137
TCGA-AN-A04D-01A-21R-A034-07	BRCA	1	0.534448	0.618473
TCGA-AN-A0AJ-01A-11R-A00Z-07	BRCA	1	0.471877	0.700142
TCGA-AN-A0AK-01A-21R-A00Z-07	BRCA	1	0.514501	0.637101
TCGA-AN-A0AL-01A-11R-A00Z-07	BRCA	1	0.363581	0.612263
TCGA-AN-A0AM-01A-11R-A034-07	BRCA	1	0.416656	0.682091
TCGA-AN-A0AR-01A-11R-A00Z-07	BRCA	1	0.549175	0.707184
TCGA-AN-A0AS-01A-11R-A00Z-07	BRCA	1	0.265115	0.557663
TCGA-AN-A0AT-01A-11R-A034-07	BRCA	1	0.59006	0.818021
TCGA-AN-A0FD-01A-11R-A034-07	BRCA	1	0.315525	0.719602
TCGA-AN-A0FF-01A-11R-A034-07	BRCA	1	0.333486	0.618666
TCGA-AN-A0FJ-01A-11R-A00Z-07	BRCA	1	0.471665	0.714153
TCGA-AN-A0FK-01A-11R-A034-07	BRCA	1	0.382509	0.619951
TCGA-AN-A0FL-01A-11R-A034-07	BRCA	1	0.414814	0.769174
TCGA-AN-A0FN-01A-11R-A034-07	BRCA	1	0.149986	0.704059
TCGA-AN-A0FS-01A-11R-A034-07	BRCA	1	0.246122	0.610815
TCGA-AN-A0FT-01A-11R-A034-07	BRCA	1	0.317623	0.631784
TCGA-AN-A0FV-01A-11R-A00Z-07	BRCA	1	0.35809	0.642179
TCGA-AN-A0FW-01A-11R-A034-07	BRCA	1	0.380683	0.81579
TCGA-AN-A0FX-01A-11R-A034-07	BRCA	1	0.332227	0.581021
TCGA-AN-A0FY-01A-11R-A034-07	BRCA	1	0.391917	0.818793
TCGA-AN-A0FZ-01A-11R-A034-07	BRCA	1	0.359079	0.744154
TCGA-AN-A0G0-01A-11R-A034-07	BRCA	1	0.464053	0.801971
TCGA-AN-A0XL-01A-11R-A10J-07	BRCA	1	0.229095	0.806446
TCGA-AN-A0XN-01A-21R-A109-07	BRCA	1	0.23618	0.818502
TCGA-AN-A0XO-01A-11R-A109-07	BRCA	1	0.295018	0.528989
TCGA-AN-A0XP-01A-11R-A109-07	BRCA	1	0.311472	0.468507
TCGA-AN-A0XR-01A-11R-A109-07	BRCA	1	0.367126	0.621197
TCGA-AN-A0XS-01A-22R-A109-07	BRCA	1	0.261928	0.660496
TCGA-AN-A0XT-01A-11R-A109-07	BRCA	1	0.294674	0.594308
TCGA-AN-A0XU-01A-11R-A109-07	BRCA	1	0.470303	0.781003
TCGA-AN-A0XV-01A-11R-A109-07	BRCA	1	0.290209	0.657516
TCGA-AN-A0XW-01A-11R-A109-07	BRCA	1	0.276711	0.793613
TCGA-AO-A03L-01A-41R-A056-07	BRCA	1	0.393971	0.765087
TCGA-AO-A03M-01B-11R-A10J-07	BRCA	1	0.380481	0.705569
TCGA-AO-A03N-01B-11R-A10J-07	BRCA	1	0.332629	0.626877
TCGA-AO-A03O-01A-11R-A00Z-07	BRCA	1	0.495461	0.563114
TCGA-AO-A03P-01A-11R-A00Z-07	BRCA	1	0.431848	0.547038
TCGA-AO-A03R-01A-21R-A034-07	BRCA	1	0.411127	0.747105
TCGA-AO-A03T-01A-21R-A034-07	BRCA	1	0.374026	0.54815
TCGA-AO-A03U-01B-21R-A10J-07	BRCA	1	0.245911	0.579622
TCGA-AO-A03V-01A-11R-A115-07	BRCA	1	0.340749	0.684344
TCGA-AO-A0J2-01A-11R-A034-07	BRCA	1	0.50152	0.845779
TCGA-AO-A0J3-01A-11R-A034-07	BRCA	1	0.447206	0.54527
TCGA-AO-A0J4-01A-11R-A034-07	BRCA	1	0.427013	0.797716
TCGA-AO-A0J5-01A-11R-A034-07	BRCA	1	0.228842	0.723438
TCGA-AO-A0J6-01A-11R-A034-07	BRCA	1	0.49927	0.535514
TCGA-AO-A0J7-01A-11R-A034-07	BRCA	1	0.443865	0.646133
TCGA-AO-A0J8-01A-21R-A034-07	BRCA	1	0.333721	0.581733
TCGA-AO-A0J9-01A-11R-A034-07	BRCA	1	0.252928	0.627071
TCGA-AO-A0JA-01A-11R-A056-07	BRCA	1	0.274533	0.642843
TCGA-AO-A0JB-01A-11R-A32Y-07	BRCA	1	0.362919	0.695847
TCGA-AO-A0JC-01A-11R-A056-07	BRCA	1	0.358525	0.494635
TCGA-AO-A0JD-01A-11R-A056-07	BRCA	1	0.539143	0.717035
TCGA-AO-A0JE-01A-11R-A056-07	BRCA	1	0.339198	0.814222
TCGA-AO-A0JF-01A-11R-A056-07	BRCA	1	0.205878	0.72368
TCGA-AO-A0JG-01A-31R-A084-07	BRCA	1	0.286458	0.575172
TCGA-AO-A0JI-01A-21R-A056-07	BRCA	1	0.387253	0.499107
TCGA-AO-A0JJ-01A-11R-A056-07	BRCA	1	0.266172	0.739041
TCGA-AO-A0JL-01A-11R-A056-07	BRCA	1	0.341062	0.69709
TCGA-AO-A0JM-01A-21R-A056-07	BRCA	1	0.357079	0.760142
TCGA-AO-A124-01A-11R-A10J-07	BRCA	1	0.543937	0.930533
TCGA-AO-A125-01A-11R-A10J-07	BRCA	1	0.325372	0.53478
TCGA-AO-A126-01A-11R-A10J-07	BRCA	1	0.230922	0.530546
TCGA-AO-A128-01A-11R-A10J-07	BRCA	1	0.447697	0.442729
TCGA-AO-A129-01A-21R-A10J-07	BRCA	1	0.440943	0.77724
TCGA-AO-A12A-01A-21R-A115-07	BRCA	1	0.242824	0.592248
TCGA-AO-A12B-01A-11R-A10J-07	BRCA	1	0.396355	0.646375
TCGA-AO-A12C-01A-11R-A10J-07	BRCA	1	0.216764	0.596396
TCGA-AO-A12D-01A-11R-A115-07	BRCA	1	0.315348	0.662232
TCGA-AO-A12E-01A-11R-A10J-07	BRCA	1	0.328591	0.743646
TCGA-AO-A12F-01A-11R-A115-07	BRCA	1	0.442097	0.697801
TCGA-AO-A12G-01A-11R-A10J-07	BRCA	1	0.331496	0.657238
TCGA-AO-A12H-01A-11R-A115-07	BRCA	1	0.344532	0.646652
TCGA-AO-A1KO-01A-31R-A13Q-07	BRCA	1	0.300153	0.660592
TCGA-AO-A1KP-01A-11R-A13Q-07	BRCA	1	0.380046	0.523575
TCGA-AO-A1KQ-01A-11R-A13Q-07	BRCA	1	0.419876	0.698514
TCGA-AO-A1KR-01A-12R-A144-07	BRCA	1	0.546884	0.624585
TCGA-AO-A1KS-01A-11R-A13Q-07	BRCA	1	0.460751	0.621766
TCGA-AO-A1KT-01A-11R-A13Q-07	BRCA	1	0.338206	0.582094
TCGA-AQ-A04H-01B-11R-A10J-07	BRCA	1	0.372365	0.705447
TCGA-AQ-A04J-01A-02R-A034-07	BRCA	1	0.385549	0.766727
TCGA-AQ-A04L-01B-21R-A10J-07	BRCA	1	0.355939	0.700818
TCGA-AQ-A0Y5-01A-11R-A14M-07	BRCA	1	0.275113	0.548162
TCGA-AQ-A1H2-01A-11R-A13Q-07	BRCA	1	0.344229	0.49875
TCGA-AQ-A1H3-01A-31R-A13Q-07	BRCA	1	0.281859	0.630663
TCGA-AQ-A54N-01A-11R-A266-07	BRCA	1	0.455077	0.525518
TCGA-AQ-A54O-01A-11R-A266-07	BRCA	1	0.325698	0.443099
TCGA-AQ-A7U7-01A-22R-A352-07	BRCA	1	0.196562	0.536068
TCGA-AR-A0TP-01A-11R-A084-07	BRCA	1	0.396356	0.667909
TCGA-AR-A0TQ-01A-11R-A084-07	BRCA	1	0.412279	0.806638
TCGA-AR-A0TR-01A-11R-A084-07	BRCA	1	0.433001	0.498325
TCGA-AR-A0TS-01A-11R-A115-07	BRCA	1	0.383753	0.745624
TCGA-AR-A0TT-01A-31R-A084-07	BRCA	1	0.353847	0.795642
TCGA-AR-A0TU-01A-31R-A109-07	BRCA	1	0.651709	0.733964
TCGA-AR-A0TV-01A-21R-A084-07	BRCA	1	0.451029	0.590305
TCGA-AR-A0TW-01A-11R-A084-07	BRCA	1	0.436944	0.75937
TCGA-AR-A0TX-01A-11R-A084-07	BRCA	1	0.339298	0.672034
TCGA-AR-A0TY-01A-12R-A115-07	BRCA	1	0.497228	0.831598
TCGA-AR-A0TZ-01A-12R-A084-07	BRCA	1	0.391532	0.482879
TCGA-AR-A0U0-01A-11R-A109-07	BRCA	1	0.537024	0.667345
TCGA-AR-A0U2-01A-11R-A109-07	BRCA	1	0.54164	0.666813
TCGA-AR-A0U3-01A-11R-A109-07	BRCA	1	0.440566	0.499522
TCGA-AR-A0U4-01A-11R-A109-07	BRCA	1	0.466362	0.840232
TCGA-AR-A1AH-01A-11R-A12D-07	BRCA	1	0.514512	0.519175
TCGA-AR-A1AI-01A-11R-A12P-07	BRCA	1	0.570825	0.829428
TCGA-AR-A1AJ-01A-21R-A12P-07	BRCA	1	0.443955	0.76364
TCGA-AR-A1AK-01A-21R-A12P-07	BRCA	1	0.287873	0.577778
TCGA-AR-A1AL-01A-21R-A12P-07	BRCA	1	0.240223	0.636259
TCGA-AR-A1AM-01A-41R-A22K-07	BRCA	1	0.232748	0.504942
TCGA-AR-A1AN-01A-11R-A12P-07	BRCA	1	0.298064	0.763977
TCGA-AR-A1AO-01A-11R-A12P-07	BRCA	1	0.293322	0.951358
TCGA-AR-A1AP-01A-11R-A12P-07	BRCA	1	0.309574	0.583574
TCGA-AR-A1AQ-01A-11R-A12P-07	BRCA	1	0.476956	0.694401
TCGA-AR-A1AR-01A-31R-A137-07	BRCA	1	0.463102	0.671155
TCGA-AR-A1AS-01A-11R-A12P-07	BRCA	1	0.383575	0.720279
TCGA-AR-A1AT-01A-11R-A12P-07	BRCA	1	0.399004	0.649679
TCGA-AR-A1AU-01A-11R-A12P-07	BRCA	1	0.269082	0.696476
TCGA-AR-A1AV-01A-21R-A12P-07	BRCA	1	0.332854	0.55172
TCGA-AR-A1AW-01A-21R-A12P-07	BRCA	1	0.395225	0.563729
TCGA-AR-A1AX-01A-11R-A12P-07	BRCA	1	0.345269	0.631688
TCGA-AR-A1AY-01A-21R-A12P-07	BRCA	1	0.503782	0.761034
TCGA-AR-A24H-01A-11R-A169-07	BRCA	1	0.504113	0.68097
TCGA-AR-A24K-01A-11R-A169-07	BRCA	1	0.445005	0.621005
TCGA-AR-A24L-01A-11R-A169-07	BRCA	1	0.307623	0.65425
TCGA-AR-A24M-01A-11R-A169-07	BRCA	1	0.294613	0.628084
TCGA-AR-A24N-01A-11R-A169-07	BRCA	1	0.324819	0.624491
TCGA-AR-A24O-01A-11R-A169-07	BRCA	1	0.221606	0.729492
TCGA-AR-A24P-01A-11R-A169-07	BRCA	1	0.312581	0.705207
TCGA-AR-A24Q-01A-12R-A169-07	BRCA	1	0.376117	0.809977
TCGA-AR-A24R-01A-11R-A169-07	BRCA	1	0.420132	0.631605
TCGA-AR-A24S-01A-11R-A169-07	BRCA	1	0.37542	0.89758
TCGA-AR-A24T-01A-11R-A169-07	BRCA	1	0.224502	0.601567
TCGA-AR-A24U-01A-11R-A169-07	BRCA	1	0.359834	0.899388
TCGA-AR-A24V-01A-21R-A169-07	BRCA	1	0.245965	0.670287
TCGA-AR-A24W-01A-11R-A169-07	BRCA	1	0.238786	0.635763
TCGA-AR-A24X-01A-11R-A169-07	BRCA	1	0.370109	0.67207
TCGA-AR-A24Z-01A-11R-A169-07	BRCA	1	0.434658	0.592899
TCGA-AR-A250-01A-31R-A169-07	BRCA	1	0.327422	0.599989
TCGA-AR-A251-01A-12R-A169-07	BRCA	1	0.491776	0.65449
TCGA-AR-A252-01A-11R-A169-07	BRCA	1	0.359048	0.800814
TCGA-AR-A254-01A-21R-A169-07	BRCA	1	0.402593	0.885569
TCGA-AR-A255-01A-11R-A169-07	BRCA	1	0.324697	0.759599
TCGA-AR-A256-01A-11R-A169-07	BRCA	1	0.564399	0.797799
TCGA-AR-A2LE-01A-11R-A180-07	BRCA	1	0.335019	0.67383
TCGA-AR-A2LH-01A-31R-A18M-07	BRCA	1	0.310887	0.646171
TCGA-AR-A2LJ-01A-12R-A19W-07	BRCA	1	0.265204	0.60599
TCGA-AR-A2LK-01A-11R-A180-07	BRCA	1	0.390916	0.615772
TCGA-AR-A2LM-01A-11R-A180-07	BRCA	1	0.193495	0.562223
TCGA-AR-A2LN-01A-21R-A18M-07	BRCA	1	0.148384	0.729998
TCGA-AR-A2LO-01A-31R-A18M-07	BRCA	1	0.290407	0.609057
TCGA-AR-A2LQ-01A-22R-A18M-07	BRCA	1	0.144829	0.721918
TCGA-AR-A5QM-01A-11R-A27Q-07	BRCA	1	0.233773	0.604909
TCGA-AR-A5QN-01A-12R-A28M-07	BRCA	1	0.258846	0.776516
TCGA-AR-A5QP-01A-11R-A28M-07	BRCA	1	0.255235	0.519692
TCGA-AR-A5QQ-01A-11R-A28M-07	BRCA	1	0.374357	0.697683
TCGA-B6-A0I1-01A-11R-A21T-07	BRCA	1	0.540387	0.670274
TCGA-B6-A0I2-01A-11R-A034-07	BRCA	1	0.509122	0.633725
TCGA-B6-A0I5-01A-11R-A034-07	BRCA	1	0.345595	0.668164
TCGA-B6-A0I6-01A-11R-A034-07	BRCA	1	0.403625	0.827908
TCGA-B6-A0I8-01A-11R-A034-07	BRCA	1	0.327952	0.594708
TCGA-B6-A0I9-01A-11R-A034-07	BRCA	1	0.412653	0.54024
TCGA-B6-A0IA-01A-11R-A034-07	BRCA	1	0.436119	0.549041
TCGA-B6-A0IB-01A-11R-A034-07	BRCA	1	0.398771	0.578295
TCGA-B6-A0IC-01A-11R-A034-07	BRCA	1	0.407979	0.555096
TCGA-B6-A0IE-01A-11R-A034-07	BRCA	1	0.423704	0.727345
TCGA-B6-A0IG-01A-11R-A034-07	BRCA	1	0.38964	0.602169
TCGA-B6-A0IH-01A-11R-A115-07	BRCA	1	0.1893	0.565355
TCGA-B6-A0IJ-01A-11R-A034-07	BRCA	1	0.531775	0.86442
TCGA-B6-A0IK-01A-12R-A056-07	BRCA	1	0.397446	0.827113
TCGA-B6-A0IM-01A-11R-A034-07	BRCA	1	0.339727	0.610865
TCGA-B6-A0IN-01A-11R-A034-07	BRCA	1	0.30333	0.782268
TCGA-B6-A0IO-01A-11R-A034-07	BRCA	1	0.399038	0.558775
TCGA-B6-A0IP-01A-11R-A034-07	BRCA	1	0.334267	0.463285
TCGA-B6-A0IQ-01A-11R-A034-07	BRCA	1	0.537738	0.565021
TCGA-B6-A0RE-01A-11R-A056-07	BRCA	1	0.453152	0.736062
TCGA-B6-A0RG-01A-11R-A056-07	BRCA	1	0.343692	0.699998
TCGA-B6-A0RH-01A-21R-A115-07	BRCA	1	0.340438	0.73125
TCGA-B6-A0RI-01A-11R-A056-07	BRCA	1	0.285934	0.6031
TCGA-B6-A0RL-01A-11R-A084-07	BRCA	1	0.494983	0.451821
TCGA-B6-A0RM-01A-11R-A084-07	BRCA	1	0.384137	0.660134
TCGA-B6-A0RN-01A-12R-A084-07	BRCA	1	0.264344	0.578149
TCGA-B6-A0RO-01A-22R-A084-07	BRCA	1	0.365387	0.608875
TCGA-B6-A0RP-01A-21R-A084-07	BRCA	1	0.252073	0.510469
TCGA-B6-A0RQ-01A-11R-A115-07	BRCA	1	0.259634	0.606838
TCGA-B6-A0RS-01A-11R-A084-07	BRCA	1	0.378408	0.91844
TCGA-B6-A0RT-01A-21R-A084-07	BRCA	1	0.428027	0.711306
TCGA-B6-A0RU-01A-11R-A084-07	BRCA	1	0.407579	0.7388
TCGA-B6-A0RV-01A-11R-A084-07	BRCA	1	0.33038	0.723124
TCGA-B6-A0WS-01A-11R-A115-07	BRCA	1	0.316708	0.775191
TCGA-B6-A0WT-01A-11R-A109-07	BRCA	1	0.316109	0.531182
TCGA-B6-A0WV-01A-11R-A109-07	BRCA	1	0.418821	0.502729
TCGA-B6-A0WW-01A-11R-A109-07	BRCA	1	0.328166	0.570928
TCGA-B6-A0WX-01A-11R-A109-07	BRCA	1	0.284053	0.748423
TCGA-B6-A0WY-01A-11R-A109-07	BRCA	1	0.300333	0.642964
TCGA-B6-A0WZ-01A-11R-A109-07	BRCA	1	0.31992	0.736821
TCGA-B6-A0X0-01A-21R-A115-07	BRCA	1	0.407061	0.648583
TCGA-B6-A0X1-01A-11R-A109-07	BRCA	1	0.567563	0.472378
TCGA-B6-A0X4-01A-11R-A109-07	BRCA	1	0.375257	0.486967
TCGA-B6-A0X5-01A-21R-A109-07	BRCA	1	0.456827	0.796376
TCGA-B6-A0X7-01A-11R-A10J-07	BRCA	1	0.252144	0.713405
TCGA-B6-A1KC-01B-11R-A157-07	BRCA	1	0.450032	0.555976
TCGA-B6-A1KF-01A-11R-A13Q-07	BRCA	1	0.444073	0.734856
TCGA-B6-A1KI-01A-11R-A14M-07	BRCA	1	0.274321	0.6447
TCGA-B6-A1KN-01A-11R-A13Q-07	BRCA	1	0.405663	0.721413
TCGA-B6-A2IU-01A-32R-A18M-07	BRCA	1	0.320295	0.62942
TCGA-B6-A3ZX-01A-11R-A239-07	BRCA	1	0.371292	0.666959
TCGA-B6-A400-01A-11R-A239-07	BRCA	1	0.36946	0.815706
TCGA-B6-A401-01A-11R-A239-07	BRCA	1	0.265553	0.667899
TCGA-B6-A402-01A-11R-A239-07	BRCA	1	0.505	0.639695
TCGA-B6-A408-01A-12R-A24H-07	BRCA	1	0.261077	0.568421
TCGA-B6-A409-01A-11R-A24H-07	BRCA	1	0.438463	0.877129
TCGA-B6-A40B-01A-11R-A239-07	BRCA	1	0.244558	0.538517
TCGA-B6-A40C-01A-11R-A239-07	BRCA	1	0.282948	0.717877
TCGA-BH-A0AU-01A-11R-A12P-07	BRCA	1	0.33642	0.500894
TCGA-BH-A0AU-11A-11R-A12P-07	BRCA	11	0.243488	0.613143
TCGA-BH-A0AV-01A-31R-A115-07	BRCA	1	0.306012	0.774576
TCGA-BH-A0AW-01A-11R-A056-07	BRCA	1	0.364536	0.670287
TCGA-BH-A0AY-01A-21R-A00Z-07	BRCA	1	0.283269	0.893528
TCGA-BH-A0AY-11A-23R-A089-07	BRCA	11	0.163563	0.714106
TCGA-BH-A0AZ-01A-21R-A12P-07	BRCA	1	0.166892	0.638454
TCGA-BH-A0AZ-11A-22R-A12P-07	BRCA	11	0.171087	0.591187
TCGA-BH-A0B0-01A-21R-A115-07	BRCA	1	0.240779	0.879902
TCGA-BH-A0B1-01A-12R-A056-07	BRCA	1	0.321392	0.543532
TCGA-BH-A0B2-01A-11R-A10J-07	BRCA	1	0.261052	0.820878
TCGA-BH-A0B3-01A-11R-A056-07	BRCA	1	0.411435	0.731492
TCGA-BH-A0B3-11B-21R-A089-07	BRCA	11	0.206386	0.628928
TCGA-BH-A0B4-01A-11R-A00Z-07	BRCA	1	0.306137	0.659072
TCGA-BH-A0B5-01A-11R-A12P-07	BRCA	1	0.297342	0.570519
TCGA-BH-A0B7-01A-12R-A115-07	BRCA	1	0.286657	0.825604
TCGA-BH-A0B7-11A-34R-A115-07	BRCA	11	0.272078	0.649354
TCGA-BH-A0B8-01A-21R-A056-07	BRCA	1	0.401704	0.762458
TCGA-BH-A0B9-01A-11R-A056-07	BRCA	1	0.571733	0.660603
TCGA-BH-A0BA-01A-11R-A056-07	BRCA	1	0.309974	0.697404
TCGA-BH-A0BA-11A-22R-A19E-07	BRCA	11	0.174856	0.704772
TCGA-BH-A0BC-01A-22R-A084-07	BRCA	1	0.323258	0.696043
TCGA-BH-A0BC-11A-22R-A089-07	BRCA	11	0.204922	0.711777
TCGA-BH-A0BD-01A-11R-A034-07	BRCA	1	0.330816	0.635102
TCGA-BH-A0BF-01A-21R-A12P-07	BRCA	1	0.298544	0.880457
TCGA-BH-A0BG-01A-11R-A115-07	BRCA	1	0.413013	0.921996
TCGA-BH-A0BJ-01A-11R-A056-07	BRCA	1	0.275647	0.569482
TCGA-BH-A0BJ-11A-23R-A089-07	BRCA	11	0.218861	0.594621
TCGA-BH-A0BL-01A-11R-A115-07	BRCA	1	0.295075	0.775191
TCGA-BH-A0BM-01A-11R-A056-07	BRCA	1	0.218868	0.67232
TCGA-BH-A0BM-11A-12R-A089-07	BRCA	11	0.253093	0.488584
TCGA-BH-A0BO-01A-23R-A12D-07	BRCA	1	0.209498	0.682007
TCGA-BH-A0BP-01A-11R-A115-07	BRCA	1	0.230645	0.88188
TCGA-BH-A0BQ-01A-21R-A115-07	BRCA	1	0.232318	0.676702
TCGA-BH-A0BQ-11A-33R-A115-07	BRCA	11	0.229549	0.681897
TCGA-BH-A0BR-01A-21R-A115-07	BRCA	1	0.250783	0.79042
TCGA-BH-A0BS-01A-11R-A12P-07	BRCA	1	0.339501	0.728104
TCGA-BH-A0BS-11A-11R-A12P-07	BRCA	11	0.27294	0.657096
TCGA-BH-A0BT-01A-11R-A12P-07	BRCA	1	0.354714	0.665764
TCGA-BH-A0BT-11A-21R-A12P-07	BRCA	11	0.237299	0.569118
TCGA-BH-A0BV-01A-11R-A00Z-07	BRCA	1	0.302537	0.541072
TCGA-BH-A0BV-11A-31R-A089-07	BRCA	11	0.193995	0.715962
TCGA-BH-A0BW-01A-11R-A115-07	BRCA	1	0.383171	0.762169
TCGA-BH-A0BW-11A-12R-A115-07	BRCA	11	0.261977	0.622404
TCGA-BH-A0BZ-01A-31R-A12P-07	BRCA	1	0.353321	0.619558
TCGA-BH-A0BZ-11A-61R-A12P-07	BRCA	11	0.157271	0.793905
TCGA-BH-A0C0-01A-21R-A056-07	BRCA	1	0.464887	0.747323
TCGA-BH-A0C0-11A-21R-A089-07	BRCA	11	0.223487	0.600819
TCGA-BH-A0C1-01B-11R-A12D-07	BRCA	1	0.329965	0.63421
TCGA-BH-A0C3-01A-21R-A12P-07	BRCA	1	0.266656	0.695632
TCGA-BH-A0C3-11A-23R-A12P-07	BRCA	11	0.226483	0.583045
TCGA-BH-A0C7-01B-11R-A115-07	BRCA	1	0.399604	0.784789
TCGA-BH-A0DD-01A-31R-A12P-07	BRCA	1	0.461344	0.492577
TCGA-BH-A0DE-01A-11R-A115-07	BRCA	1	0.226842	0.743841
TCGA-BH-A0DG-01A-21R-A12P-07	BRCA	1	0.262303	0.86231
TCGA-BH-A0DG-11A-43R-A12P-07	BRCA	11	0.255355	0.694836
TCGA-BH-A0DH-01A-11R-A084-07	BRCA	1	0.374541	0.72398
TCGA-BH-A0DH-11A-31R-A089-07	BRCA	11	0.187385	0.751352
TCGA-BH-A0DI-01A-21R-A12P-07	BRCA	1	0.184978	0.758563
TCGA-BH-A0DK-01A-21R-A056-07	BRCA	1	0.286002	0.662232
TCGA-BH-A0DK-11A-13R-A089-07	BRCA	11	0.261004	0.747627
TCGA-BH-A0DL-01A-11R-A115-07	BRCA	1	0.458298	0.606838
TCGA-BH-A0DL-11A-13R-A115-07	BRCA	11	0.177766	0.651487
TCGA-BH-A0DO-01B-11R-A12D-07	BRCA	1	0.269343	0.60346
TCGA-BH-A0DO-11A-22R-A12D-07	BRCA	11	0.237058	0.658253
TCGA-BH-A0DP-01A-21R-A056-07	BRCA	1	0.237828	0.634208
TCGA-BH-A0DP-11A-12R-A089-07	BRCA	11	0.212416	0.779677
TCGA-BH-A0DQ-01A-11R-A084-07	BRCA	1	0.242663	0.63691
TCGA-BH-A0DQ-11A-12R-A089-07	BRCA	11	0.211701	0.618883
TCGA-BH-A0DS-01A-11R-A056-07	BRCA	1	0.259234	0.653141
TCGA-BH-A0DT-01A-21R-A12D-07	BRCA	1	0.261526	0.701614
TCGA-BH-A0DT-11A-12R-A12D-07	BRCA	11	0.229424	0.722956
TCGA-BH-A0DV-01A-21R-A12P-07	BRCA	1	0.132057	0.74215
TCGA-BH-A0DV-11A-22R-A12P-07	BRCA	11	0.243317	0.619051
TCGA-BH-A0DX-01A-11R-A115-07	BRCA	1	0.264266	0.840594
TCGA-BH-A0DZ-01A-11R-A00Z-07	BRCA	1	0.294713	0.723425
TCGA-BH-A0DZ-11A-22R-A089-07	BRCA	11	0.270034	0.732168
TCGA-BH-A0E0-01A-11R-A056-07	BRCA	1	0.489935	0.523879
TCGA-BH-A0E0-11A-13R-A089-07	BRCA	11	0.272992	0.765242
TCGA-BH-A0E1-01A-11R-A056-07	BRCA	1	0.328884	0.650294
TCGA-BH-A0E1-11A-13R-A089-07	BRCA	11	0.301093	0.581878
TCGA-BH-A0E2-01A-11R-A056-07	BRCA	1	0.31933	0.715504
TCGA-BH-A0E6-01A-11R-A034-07	BRCA	1	0.474376	0.5717
TCGA-BH-A0E7-01A-11R-A034-07	BRCA	1	0.337565	0.634171
TCGA-BH-A0E9-01B-11R-A115-07	BRCA	1	0.267492	0.540011
TCGA-BH-A0EA-01A-11R-A115-07	BRCA	1	0.195189	0.739752
TCGA-BH-A0EB-01A-11R-A034-07	BRCA	1	0.295345	0.646242
TCGA-BH-A0EE-01A-11R-A034-07	BRCA	1	0.498773	0.756791
TCGA-BH-A0EI-01A-11R-A115-07	BRCA	1	0.241818	0.468881
TCGA-BH-A0GY-01A-11R-A056-07	BRCA	1	0.387332	0.813619
TCGA-BH-A0GZ-01A-11R-A056-07	BRCA	1	0.285234	0.46465
TCGA-BH-A0H0-01A-11R-A056-07	BRCA	1	0.477954	0.720689
TCGA-BH-A0H3-01A-11R-A12P-07	BRCA	1	0.25991	0.762903
TCGA-BH-A0H5-01A-21R-A115-07	BRCA	1	0.313895	0.651597
TCGA-BH-A0H5-11A-62R-A115-07	BRCA	11	0.209888	0.605051
TCGA-BH-A0H6-01A-21R-A056-07	BRCA	1	0.263862	0.687816
TCGA-BH-A0H7-01A-13R-A056-07	BRCA	1	0.303482	0.52564
TCGA-BH-A0H7-11A-13R-A089-07	BRCA	11	0.277047	0.75585
TCGA-BH-A0H9-01A-11R-A056-07	BRCA	1	0.374106	0.729381
TCGA-BH-A0H9-11A-22R-A466-07	BRCA	11	0.140879	0.68068
TCGA-BH-A0HA-01A-11R-A12P-07	BRCA	1	0.243475	0.699514
TCGA-BH-A0HA-11A-31R-A12P-07	BRCA	11	0.299179	0.476708
TCGA-BH-A0HB-01A-11R-A056-07	BRCA	1	0.418886	0.681379
TCGA-BH-A0HF-01A-11R-A056-07	BRCA	1	0.274814	0.814331
TCGA-BH-A0HI-01A-11R-A084-07	BRCA	1	0.270118	0.590221
TCGA-BH-A0HK-01A-11R-A056-07	BRCA	1	0.321903	0.847442
TCGA-BH-A0HK-11A-11R-A089-07	BRCA	11	0.17502	0.707316
TCGA-BH-A0HL-01A-11R-A10U-07	BRCA	1	0.387363	0.46108
TCGA-BH-A0HN-01A-11R-A10U-07	BRCA	1	0.355788	0.506547
TCGA-BH-A0HO-01A-11R-A034-07	BRCA	1	0.359251	0.718084
TCGA-BH-A0HP-01A-12R-A084-07	BRCA	1	0.260682	0.479964
TCGA-BH-A0HQ-01A-11R-A034-07	BRCA	1	0.272264	0.516619
TCGA-BH-A0HU-01A-11R-A034-07	BRCA	1	0.477669	0.657674
TCGA-BH-A0HW-01A-11R-A034-07	BRCA	1	0.408477	0.638406
TCGA-BH-A0HX-01A-21R-A056-07	BRCA	1	0.326742	0.665608
TCGA-BH-A0HY-01A-11R-A056-07	BRCA	1	0.336617	0.854858
TCGA-BH-A0RX-01A-21R-A084-07	BRCA	1	0.400263	0.659096
TCGA-BH-A0W3-01A-11R-A109-07	BRCA	1	0.402965	0.445403
TCGA-BH-A0W4-01A-11R-A109-07	BRCA	1	0.241592	0.69052
TCGA-BH-A0W5-01A-11R-A109-07	BRCA	1	0.272709	0.733615
TCGA-BH-A0W7-01A-11R-A115-07	BRCA	1	0.27838	0.668091
TCGA-BH-A0WA-01A-11R-A109-07	BRCA	1	0.393883	0.777902
TCGA-BH-A18F-01A-11R-A12D-07	BRCA	1	0.312154	0.7971
TCGA-BH-A18G-01A-11R-A12D-07	BRCA	1	0.372474	0.751313
TCGA-BH-A18H-01A-11R-A12D-07	BRCA	1	0.348746	0.646436
TCGA-BH-A18I-01A-11R-A12D-07	BRCA	1	0.257087	0.607803
TCGA-BH-A18J-01A-11R-A12D-07	BRCA	1	0.295618	0.619523
TCGA-BH-A18J-11A-31R-A12D-07	BRCA	11	0.201553	0.704627
TCGA-BH-A18K-01A-11R-A12D-07	BRCA	1	0.307198	0.649137
TCGA-BH-A18K-11A-13R-A12D-07	BRCA	11	0.202711	0.615688
TCGA-BH-A18L-01A-32R-A12D-07	BRCA	1	0.506033	0.626999
TCGA-BH-A18L-11A-42R-A12D-07	BRCA	11	0.145186	0.747868
TCGA-BH-A18M-01A-11R-A12D-07	BRCA	1	0.271473	0.698199
TCGA-BH-A18M-11A-33R-A12D-07	BRCA	11	0.147936	0.71261
TCGA-BH-A18N-01A-11R-A12D-07	BRCA	1	0.327377	0.43248
TCGA-BH-A18N-11A-43R-A12D-07	BRCA	11	0.155772	0.699165
TCGA-BH-A18P-01A-11R-A12D-07	BRCA	1	0.368724	0.557423
TCGA-BH-A18P-11A-43R-A12D-07	BRCA	11	0.171077	0.613962
TCGA-BH-A18Q-01A-12R-A12D-07	BRCA	1	0.411512	0.762614
TCGA-BH-A18Q-11A-34R-A12D-07	BRCA	11	0.180026	0.61675
TCGA-BH-A18R-01A-11R-A12D-07	BRCA	1	0.491592	0.719869
TCGA-BH-A18R-11A-42R-A12D-07	BRCA	11	0.187126	0.698334
TCGA-BH-A18S-01A-11R-A12D-07	BRCA	1	0.390629	0.645507
TCGA-BH-A18S-11A-43R-A12D-07	BRCA	11	0.168875	0.660192
TCGA-BH-A18T-01A-11R-A12D-07	BRCA	1	0.596986	0.657082
TCGA-BH-A18U-01A-21R-A12D-07	BRCA	1	0.459782	0.845441
TCGA-BH-A18U-11A-23R-A12D-07	BRCA	11	0.200394	0.743961
TCGA-BH-A18V-01A-11R-A12D-07	BRCA	1	0.472572	0.997371
TCGA-BH-A18V-06A-11R-A213-07	BRCA	6	0.410689	0.673736
TCGA-BH-A18V-11A-52R-A12D-07	BRCA	11	0.194292	0.626805
TCGA-BH-A1EN-01A-11R-A13Q-07	BRCA	1	0.390192	0.760842
TCGA-BH-A1EN-11A-23R-A13Q-07	BRCA	11	0.15376	0.687723
TCGA-BH-A1EO-01A-11R-A137-07	BRCA	1	0.244527	0.763928
TCGA-BH-A1ES-01A-11R-A137-07	BRCA	1	0.327348	0.474948
TCGA-BH-A1ES-06A-12R-A24H-07	BRCA	6	0.270071	0.391601
TCGA-BH-A1ET-01A-11R-A137-07	BRCA	1	0.307116	0.586918
TCGA-BH-A1ET-11B-23R-A137-07	BRCA	11	0.173761	0.65361
TCGA-BH-A1EU-01A-11R-A137-07	BRCA	1	0.261315	0.700794
TCGA-BH-A1EU-11A-23R-A137-07	BRCA	11	0.198509	0.633269
TCGA-BH-A1EV-01A-11R-A137-07	BRCA	1	0.319667	0.705689
TCGA-BH-A1EV-11A-24R-A137-07	BRCA	11	0.223534	0.794773
TCGA-BH-A1EW-01A-11R-A137-07	BRCA	1	0.359086	0.508156
TCGA-BH-A1EW-11B-33R-A137-07	BRCA	11	0.274351	0.633558
TCGA-BH-A1EX-01A-11R-A13Q-07	BRCA	1	0.272391	0.718687
TCGA-BH-A1EY-01A-11R-A13Q-07	BRCA	1	0.231978	0.832056
TCGA-BH-A1F0-01A-11R-A137-07	BRCA	1	0.387159	0.790433
TCGA-BH-A1F0-11B-23R-A137-07	BRCA	11	0.176426	0.691556
TCGA-BH-A1F2-01A-31R-A13Q-07	BRCA	1	0.337541	0.82101
TCGA-BH-A1F2-11A-32R-A13Q-07	BRCA	11	0.157301	0.602604
TCGA-BH-A1F6-01A-11R-A13Q-07	BRCA	1	0.475171	0.858571
TCGA-BH-A1F6-11B-94R-A13Q-07	BRCA	11	0.170388	0.706821
TCGA-BH-A1F8-01A-11R-A13Q-07	BRCA	1	0.460976	0.651536
TCGA-BH-A1F8-11B-21R-A13Q-07	BRCA	11	0.190962	0.760336
TCGA-BH-A1FB-01A-11R-A13Q-07	BRCA	1	0.238943	0.61131
TCGA-BH-A1FB-11A-33R-A13Q-07	BRCA	11	0.202234	0.633123
TCGA-BH-A1FC-01A-11R-A13Q-07	BRCA	1	0.584999	0.696958
TCGA-BH-A1FC-11A-32R-A13Q-07	BRCA	11	0.169334	0.757466
TCGA-BH-A1FD-01A-11R-A13Q-07	BRCA	1	0.451514	0.541508
TCGA-BH-A1FD-11B-21R-A13Q-07	BRCA	11	0.192359	0.688964
TCGA-BH-A1FE-01A-11R-A13Q-07	BRCA	1	0.333381	0.672144
TCGA-BH-A1FE-06A-11R-A213-07	BRCA	6	0.116873	0.726091
TCGA-BH-A1FE-11B-14R-A13Q-07	BRCA	11	0.307322	0.586109
TCGA-BH-A1FG-01A-11R-A13Q-07	BRCA	1	0.393602	0.558761
TCGA-BH-A1FG-11B-12R-A13Q-07	BRCA	11	0.268576	0.588509
TCGA-BH-A1FH-01A-12R-A13Q-07	BRCA	1	0.156869	0.680319
TCGA-BH-A1FH-11B-42R-A13Q-07	BRCA	11	0.16345	0.71472
TCGA-BH-A1FJ-01A-11R-A13Q-07	BRCA	1	0.426512	0.692425
TCGA-BH-A1FJ-11B-42R-A13Q-07	BRCA	11	0.229134	0.65425
TCGA-BH-A1FL-01A-11R-A13Q-07	BRCA	1	0.34712	0.745333
TCGA-BH-A1FM-01A-11R-A13Q-07	BRCA	1	0.405943	0.640295
TCGA-BH-A1FM-11B-23R-A13Q-07	BRCA	11	0.177287	0.651162
TCGA-BH-A1FN-01A-11R-A13Q-07	BRCA	1	0.386204	0.689228
TCGA-BH-A1FN-11A-34R-A13Q-07	BRCA	11	0.22728	0.644844
TCGA-BH-A1FR-01A-11R-A13Q-07	BRCA	1	0.338086	0.621064
TCGA-BH-A1FR-11B-42R-A13Q-07	BRCA	11	0.154417	0.721172
TCGA-BH-A1FU-01A-11R-A14D-07	BRCA	1	0.324509	0.852073
TCGA-BH-A1FU-11A-23R-A14D-07	BRCA	11	0.187203	0.713971
TCGA-BH-A201-01A-11R-A14M-07	BRCA	1	0.276761	0.607248
TCGA-BH-A202-01A-11R-A14M-07	BRCA	1	0.438541	0.638454
TCGA-BH-A203-01A-12R-A169-07	BRCA	1	0.415787	0.833972
TCGA-BH-A203-11A-42R-A169-07	BRCA	11	0.211431	0.655901
TCGA-BH-A204-01A-11R-A157-07	BRCA	1	0.463431	0.721364
TCGA-BH-A204-11A-53R-A157-07	BRCA	11	0.118386	0.66826
TCGA-BH-A208-01A-11R-A157-07	BRCA	1	0.155568	0.785875
TCGA-BH-A208-11A-51R-A157-07	BRCA	11	0.245541	0.675168
TCGA-BH-A209-01A-11R-A157-07	BRCA	1	0.523593	0.783994
TCGA-BH-A209-11A-42R-A157-07	BRCA	11	0.21349	0.719205
TCGA-BH-A28O-01A-11R-A22K-07	BRCA	1	0.141164	0.673518
TCGA-BH-A28Q-01A-11R-A16F-07	BRCA	1	0.298604	0.552456
TCGA-BH-A2L8-01A-11R-A18M-07	BRCA	1	0.291	0.6863
TCGA-BH-A42T-01A-11R-A24H-07	BRCA	1	0.372959	0.676808
TCGA-BH-A42U-01A-12R-A24H-07	BRCA	1	0.190355	0.538697
TCGA-BH-A42V-01A-11R-A24H-07	BRCA	1	0.222596	0.685673
TCGA-BH-A5IZ-01A-11R-A27Q-07	BRCA	1	0.437895	0.73318
TCGA-BH-A5J0-01A-11R-A27Q-07	BRCA	1	0.279569	0.587783
TCGA-BH-A6R8-01A-21R-A33J-07	BRCA	1	0.373014	0.606037
TCGA-BH-A6R9-01A-21R-A32P-07	BRCA	1	0.114522	0.514845
TCGA-BH-A8FY-01A-11R-A36F-07	BRCA	1	0.336931	0.508107
TCGA-BH-A8FZ-01A-11R-A352-07	BRCA	1	0.260784	0.536816
TCGA-BH-A8G0-01A-11R-A352-07	BRCA	1	0.150522	0.717371
TCGA-BH-AB28-01A-31R-A41B-07	BRCA	1	0.298262	0.466435
TCGA-C8-A12K-01A-21R-A115-07	BRCA	1	0.507403	0.875682
TCGA-C8-A12L-01A-11R-A115-07	BRCA	1	0.426062	0.684044
TCGA-C8-A12M-01A-11R-A115-07	BRCA	1	0.416337	0.591607
TCGA-C8-A12N-01A-11R-A115-07	BRCA	1	0.242182	0.592296
TCGA-C8-A12O-01A-11R-A115-07	BRCA	1	0.335431	0.668838
TCGA-C8-A12P-01A-11R-A115-07	BRCA	1	0.43488	0.684467
TCGA-C8-A12Q-01A-11R-A115-07	BRCA	1	0.337608	0.674951
TCGA-C8-A12T-01A-11R-A115-07	BRCA	1	0.343191	0.58306
TCGA-C8-A12U-01A-11R-A115-07	BRCA	1	0.542551	0.706436
TCGA-C8-A12V-01A-11R-A115-07	BRCA	1	0.425441	0.554338
TCGA-C8-A12W-01A-11R-A115-07	BRCA	1	0.390825	0.729612
TCGA-C8-A12X-01A-11R-A115-07	BRCA	1	0.391782	0.567698
TCGA-C8-A12Y-01A-11R-A12D-07	BRCA	1	0.357978	0.661388
TCGA-C8-A12Z-01A-11R-A115-07	BRCA	1	0.408188	0.686083
TCGA-C8-A130-01A-31R-A115-07	BRCA	1	0.414636	0.645375
TCGA-C8-A131-01A-11R-A115-07	BRCA	1	0.339423	0.658528
TCGA-C8-A132-01A-31R-A115-07	BRCA	1	0.258629	0.540735
TCGA-C8-A133-01A-32R-A12D-07	BRCA	1	0.421756	0.540808
TCGA-C8-A134-01A-11R-A115-07	BRCA	1	0.472333	0.584048
TCGA-C8-A135-01A-11R-A115-07	BRCA	1	0.363163	0.884954
TCGA-C8-A137-01A-11R-A115-07	BRCA	1	0.445871	0.84075
TCGA-C8-A138-01A-11R-A115-07	BRCA	1	0.274267	0.691725
TCGA-C8-A1HE-01A-11R-A13Q-07	BRCA	1	0.3269	0.533477
TCGA-C8-A1HF-01A-11R-A137-07	BRCA	1	0.42581	0.683851
TCGA-C8-A1HG-01A-11R-A137-07	BRCA	1	0.493931	0.680196
TCGA-C8-A1HI-01A-11R-A137-07	BRCA	1	0.338305	0.56695
TCGA-C8-A1HJ-01A-11R-A13Q-07	BRCA	1	0.604162	0.91557
TCGA-C8-A1HK-01A-21R-A13Q-07	BRCA	1	0.472835	0.582745
TCGA-C8-A1HL-01A-11R-A137-07	BRCA	1	0.368814	0.822917
TCGA-C8-A1HM-01A-12R-A137-07	BRCA	1	0.527984	0.636138
TCGA-C8-A1HN-01A-11R-A137-07	BRCA	1	0.437754	0.651452
TCGA-C8-A1HO-01A-11R-A13Q-07	BRCA	1	0.447574	0.726935
TCGA-C8-A26V-01A-11R-A16F-07	BRCA	1	0.369842	0.540614
TCGA-C8-A26W-01A-11R-A16F-07	BRCA	1	0.370735	0.673144
TCGA-C8-A26X-01A-31R-A16F-07	BRCA	1	0.343324	0.566346
TCGA-C8-A26Y-01A-11R-A16F-07	BRCA	1	0.428658	0.746456
TCGA-C8-A26Z-01A-11R-A16F-07	BRCA	1	0.33744	0.485969
TCGA-C8-A273-01A-11R-A16F-07	BRCA	1	0.33783	0.602979
TCGA-C8-A274-01A-11R-A16F-07	BRCA	1	0.395545	0.72767
TCGA-C8-A275-01A-21R-A16F-07	BRCA	1	0.437373	0.824508
TCGA-C8-A278-01A-11R-A169-07	BRCA	1	0.440463	0.892298
TCGA-C8-A27A-01A-11R-A169-07	BRCA	1	0.510967	0.795183
TCGA-C8-A27B-01A-11R-A169-07	BRCA	1	0.567558	0.905658
TCGA-C8-A3M7-01A-12R-A21T-07	BRCA	1	0.235945	0.712681
TCGA-C8-A3M8-01A-11R-A213-07	BRCA	1	0.314255	0.74032
TCGA-C8-A8HP-01A-11R-A36F-07	BRCA	1	0.339517	0.506668
TCGA-C8-A8HQ-01A-11R-A36F-07	BRCA	1	0.295732	0.636187
TCGA-C8-A8HR-01A-11R-A36F-07	BRCA	1	0.214091	0.697524
TCGA-D8-A13Y-01A-11R-A115-07	BRCA	1	0.508273	0.617617
TCGA-D8-A13Z-01A-11R-A115-07	BRCA	1	0.427665	0.642468
TCGA-D8-A140-01A-11R-A115-07	BRCA	1	0.358101	0.658046
TCGA-D8-A141-01A-11R-A115-07	BRCA	1	0.240684	0.68507
TCGA-D8-A142-01A-11R-A115-07	BRCA	1	0.279684	0.749628
TCGA-D8-A143-01A-11R-A115-07	BRCA	1	0.522665	0.679498
TCGA-D8-A145-01A-11R-A115-07	BRCA	1	0.25244	0.723377
TCGA-D8-A147-01A-11R-A115-07	BRCA	1	0.488499	0.92975
TCGA-D8-A1J8-01A-11R-A13Q-07	BRCA	1	0.400152	0.584769
TCGA-D8-A1J9-01A-11R-A13Q-07	BRCA	1	0.345912	0.800778
TCGA-D8-A1JA-01A-11R-A13Q-07	BRCA	1	0.375254	0.564501
TCGA-D8-A1JB-01A-11R-A13Q-07	BRCA	1	0.287233	0.551251
TCGA-D8-A1JC-01A-11R-A13Q-07	BRCA	1	0.368439	0.513268
TCGA-D8-A1JD-01A-11R-A13Q-07	BRCA	1	0.350486	0.779904
TCGA-D8-A1JE-01A-11R-A13Q-07	BRCA	1	0.311595	0.634365
TCGA-D8-A1JF-01A-11R-A13Q-07	BRCA	1	0.393405	0.709451
TCGA-D8-A1JG-01B-11R-A13Q-07	BRCA	1	0.404253	0.684622
TCGA-D8-A1JH-01A-11R-A13Q-07	BRCA	1	0.217289	0.663003
TCGA-D8-A1JI-01A-11R-A13Q-07	BRCA	1	0.360594	0.537419
TCGA-D8-A1JJ-01A-31R-A14M-07	BRCA	1	0.352527	0.623261
TCGA-D8-A1JK-01A-11R-A13Q-07	BRCA	1	0.320506	0.814415
TCGA-D8-A1JL-01A-11R-A13Q-07	BRCA	1	0.408106	0.625695
TCGA-D8-A1JM-01A-11R-A13Q-07	BRCA	1	0.543255	0.783306
TCGA-D8-A1JN-01A-11R-A13Q-07	BRCA	1	0.369181	0.503766
TCGA-D8-A1JP-01A-11R-A13Q-07	BRCA	1	0.31965	0.667247
TCGA-D8-A1JS-01A-11R-A13Q-07	BRCA	1	0.427369	0.652586
TCGA-D8-A1JT-01A-31R-A13Q-07	BRCA	1	0.43874	0.732939
TCGA-D8-A1JU-01A-11R-A13Q-07	BRCA	1	0.158796	0.805409
TCGA-D8-A1X5-01A-11R-A14D-07	BRCA	1	0.341088	0.656236
TCGA-D8-A1X6-01A-11R-A14M-07	BRCA	1	0.416951	0.627674
TCGA-D8-A1X7-01A-11R-A14M-07	BRCA	1	0.336778	0.700866
TCGA-D8-A1X8-01A-11R-A14M-07	BRCA	1	0.30106	0.632701
TCGA-D8-A1X9-01A-12R-A157-07	BRCA	1	0.359921	0.634629
TCGA-D8-A1XA-01A-11R-A14D-07	BRCA	1	0.321447	0.487631
TCGA-D8-A1XB-01A-11R-A14D-07	BRCA	1	0.255888	0.625141
TCGA-D8-A1XC-01A-11R-A14D-07	BRCA	1	0.380407	0.594828
TCGA-D8-A1XD-01A-11R-A14D-07	BRCA	1	0.299484	0.594585
TCGA-D8-A1XF-01A-11R-A14D-07	BRCA	1	0.502608	0.595972
TCGA-D8-A1XG-01A-11R-A14D-07	BRCA	1	0.335183	0.519176
TCGA-D8-A1XJ-01A-11R-A14M-07	BRCA	1	0.446942	0.815441
TCGA-D8-A1XK-01A-21R-A14M-07	BRCA	1	0.561843	0.715408
TCGA-D8-A1XL-01A-11R-A14M-07	BRCA	1	0.48438	0.777082
TCGA-D8-A1XM-01A-21R-A14M-07	BRCA	1	0.306298	0.769137
TCGA-D8-A1XO-01A-11R-A14M-07	BRCA	1	0.294968	0.650319
TCGA-D8-A1XQ-01A-11R-A14M-07	BRCA	1	0.403492	0.762145
TCGA-D8-A1XR-01A-11R-A14M-07	BRCA	1	0.344542	0.573967
TCGA-D8-A1XS-01A-11R-A14M-07	BRCA	1	0.359787	0.558424
TCGA-D8-A1XT-01A-11R-A14M-07	BRCA	1	0.30464	0.750014
TCGA-D8-A1XU-01A-11R-A14M-07	BRCA	1	0.272515	0.579524
TCGA-D8-A1XV-01A-11R-A14M-07	BRCA	1	0.436841	0.6324
TCGA-D8-A1XW-01A-11R-A14M-07	BRCA	1	0.318713	0.686565
TCGA-D8-A1XY-01A-11R-A14M-07	BRCA	1	0.284406	0.71566
TCGA-D8-A1XZ-01A-11R-A14M-07	BRCA	1	0.438723	0.711764
TCGA-D8-A1Y0-01A-11R-A14M-07	BRCA	1	0.353388	0.615421
TCGA-D8-A1Y1-01A-21R-A14M-07	BRCA	1	0.317244	0.764314
TCGA-D8-A1Y2-01A-11R-A157-07	BRCA	1	0.30905	0.800175
TCGA-D8-A1Y3-01A-11R-A157-07	BRCA	1	0.58851	0.794942
TCGA-D8-A27E-01A-11R-A16F-07	BRCA	1	0.361313	0.699829
TCGA-D8-A27F-01A-11R-A16F-07	BRCA	1	0.435799	0.701299
TCGA-D8-A27G-01A-11R-A16F-07	BRCA	1	0.289686	0.681501
TCGA-D8-A27H-01A-11R-A16F-07	BRCA	1	0.268161	0.800331
TCGA-D8-A27I-01A-11R-A16F-07	BRCA	1	0.206967	0.709982
TCGA-D8-A27K-01A-11R-A16F-07	BRCA	1	0.276256	0.53345
TCGA-D8-A27L-01A-11R-A16F-07	BRCA	1	0.219379	0.750038
TCGA-D8-A27M-01A-11R-A16F-07	BRCA	1	0.312137	0.797378
TCGA-D8-A27N-01A-11R-A16F-07	BRCA	1	0.324665	0.873921
TCGA-D8-A27P-01A-11R-A16F-07	BRCA	1	0.275102	0.498832
TCGA-D8-A27R-01A-11R-A16F-07	BRCA	1	0.421127	0.660422
TCGA-D8-A27T-01A-11R-A16F-07	BRCA	1	0.267213	0.667031
TCGA-D8-A27V-01A-12R-A17B-07	BRCA	1	0.304128	0.785898
TCGA-D8-A27W-01A-11R-A16F-07	BRCA	1	0.453388	0.776084
TCGA-D8-A3Z5-01A-41R-A24H-07	BRCA	1	0.226429	0.65876
TCGA-D8-A3Z6-01A-11R-A239-07	BRCA	1	0.234651	0.57076
TCGA-D8-A4Z1-01A-21R-A266-07	BRCA	1	0.183258	0.570578
TCGA-D8-A73U-01A-11R-A33J-07	BRCA	1	0.200648	0.407794
TCGA-D8-A73W-01A-22R-A352-07	BRCA	1	0.257155	0.43712
TCGA-D8-A73X-01A-11R-A32P-07	BRCA	1	0.245628	0.648063
TCGA-E2-A105-01A-11R-A10J-07	BRCA	1	0.416953	0.570857
TCGA-E2-A106-01A-11R-A10J-07	BRCA	1	0.340946	0.722088
TCGA-E2-A107-01A-11R-A10J-07	BRCA	1	0.395641	0.537151
TCGA-E2-A108-01A-13R-A10J-07	BRCA	1	0.228718	0.738618
TCGA-E2-A109-01A-11R-A10J-07	BRCA	1	0.405316	0.730106
TCGA-E2-A10A-01A-21R-A115-07	BRCA	1	0.344659	0.587966
TCGA-E2-A10B-01A-11R-A10J-07	BRCA	1	0.358576	0.66223
TCGA-E2-A10C-01A-21R-A10J-07	BRCA	1	0.36888	0.743213
TCGA-E2-A10E-01A-21R-A10J-07	BRCA	1	0.313079	0.622066
TCGA-E2-A10F-01A-11R-A10J-07	BRCA	1	0.267518	0.607754
TCGA-E2-A14N-01A-31R-A137-07	BRCA	1	0.631825	0.859921
TCGA-E2-A14O-01A-31R-A115-07	BRCA	1	0.409314	0.5015
TCGA-E2-A14P-01A-31R-A12D-07	BRCA	1	0.497519	0.968842
TCGA-E2-A14Q-01A-11R-A12D-07	BRCA	1	0.297218	0.720218
TCGA-E2-A14R-01A-11R-A115-07	BRCA	1	0.533201	0.698044
TCGA-E2-A14S-01A-11R-A12D-07	BRCA	1	0.397197	0.548318
TCGA-E2-A14T-01A-11R-A115-07	BRCA	1	0.387371	0.759299
TCGA-E2-A14U-01A-11R-A22K-07	BRCA	1	0.258814	0.574208
TCGA-E2-A14V-01A-11R-A12D-07	BRCA	1	0.429287	0.610455
TCGA-E2-A14W-01A-11R-A12D-07	BRCA	1	0.434697	0.529557
TCGA-E2-A14X-01A-11R-A115-07	BRCA	1	0.429275	0.66011
TCGA-E2-A14Y-01A-21R-A12D-07	BRCA	1	0.518841	0.818477
TCGA-E2-A14Z-01A-11R-A115-07	BRCA	1	0.329271	0.613057
TCGA-E2-A150-01A-11R-A12D-07	BRCA	1	0.394526	0.679583
TCGA-E2-A152-01A-11R-A12D-07	BRCA	1	0.275605	0.62889
TCGA-E2-A153-01A-12R-A12D-07	BRCA	1	0.190455	0.682464
TCGA-E2-A153-11A-31R-A12D-07	BRCA	11	0.202999	0.66773
TCGA-E2-A154-01A-11R-A115-07	BRCA	1	0.337575	0.556508
TCGA-E2-A155-01A-11R-A12D-07	BRCA	1	0.424156	0.847961
TCGA-E2-A156-01A-11R-A12D-07	BRCA	1	0.391852	0.517002
TCGA-E2-A158-01A-11R-A12D-07	BRCA	1	0.521495	0.541695
TCGA-E2-A159-01A-11R-A115-07	BRCA	1	0.398859	0.703591
TCGA-E2-A15A-01A-11R-A12D-07	BRCA	1	0.404025	0.580962
TCGA-E2-A15A-06A-11R-A12D-07	BRCA	6	0.429221	0.653695
TCGA-E2-A15C-01A-31R-A12D-07	BRCA	1	0.275586	0.693364
TCGA-E2-A15D-01A-11R-A115-07	BRCA	1	0.261465	0.677232
TCGA-E2-A15E-01A-11R-A12D-07	BRCA	1	0.289649	0.678872
TCGA-E2-A15E-06A-11R-A12D-07	BRCA	6	0.387295	0.402359
TCGA-E2-A15F-01A-11R-A115-07	BRCA	1	0.369462	0.467978
TCGA-E2-A15G-01A-11R-A12D-07	BRCA	1	0.338423	0.49166
TCGA-E2-A15H-01A-11R-A12D-07	BRCA	1	0.364203	0.58928
TCGA-E2-A15I-01A-21R-A137-07	BRCA	1	0.264114	0.434021
TCGA-E2-A15I-11A-32R-A137-07	BRCA	11	0.167112	0.583032
TCGA-E2-A15J-01A-11R-A12P-07	BRCA	1	0.382742	0.583299
TCGA-E2-A15K-01A-11R-A12P-07	BRCA	1	0.382079	0.551564
TCGA-E2-A15K-06A-11R-A12P-07	BRCA	6	0.402667	0.515945
TCGA-E2-A15K-11A-13R-A12P-07	BRCA	11	0.13895	0.606403
TCGA-E2-A15L-01A-11R-A12D-07	BRCA	1	0.292722	0.664076
TCGA-E2-A15M-01A-11R-A12D-07	BRCA	1	0.351915	0.792217
TCGA-E2-A15M-11A-22R-A12D-07	BRCA	11	0.122414	0.69984
TCGA-E2-A15O-01A-11R-A115-07	BRCA	1	0.426823	0.591983
TCGA-E2-A15P-01A-11R-A115-07	BRCA	1	0.295012	0.543871
TCGA-E2-A15R-01A-11R-A115-07	BRCA	1	0.425635	0.518247
TCGA-E2-A15S-01A-11R-A115-07	BRCA	1	0.452633	0.632243
TCGA-E2-A15T-01A-11R-A115-07	BRCA	1	0.419834	0.72175
TCGA-E2-A1AZ-01A-11R-A12P-07	BRCA	1	0.438783	0.665438
TCGA-E2-A1B0-01A-11R-A12P-07	BRCA	1	0.412211	0.9352
TCGA-E2-A1B1-01A-21R-A12P-07	BRCA	1	0.282707	0.850686
TCGA-E2-A1B4-01A-11R-A12P-07	BRCA	1	0.292583	0.493974
TCGA-E2-A1B5-01A-21R-A12P-07	BRCA	1	0.339517	0.733723
TCGA-E2-A1B6-01A-31R-A12P-07	BRCA	1	0.48313	0.623984
TCGA-E2-A1BC-01A-11R-A12P-07	BRCA	1	0.257953	0.771777
TCGA-E2-A1BC-11A-32R-A12P-07	BRCA	11	0.195018	0.487701
TCGA-E2-A1BD-01A-11R-A12P-07	BRCA	1	0.300962	0.532416
TCGA-E2-A1IE-01A-11R-A13Q-07	BRCA	1	0.373668	0.776156
TCGA-E2-A1IF-01A-11R-A144-07	BRCA	1	0.226638	0.592403
TCGA-E2-A1IG-01A-11R-A144-07	BRCA	1	0.259905	0.482159
TCGA-E2-A1IG-11A-22R-A144-07	BRCA	11	0.171684	0.702516
TCGA-E2-A1IH-01A-11R-A13Q-07	BRCA	1	0.280872	0.530605
TCGA-E2-A1II-01A-11R-A144-07	BRCA	1	0.607645	0.538614
TCGA-E2-A1IJ-01A-11R-A144-07	BRCA	1	0.173234	0.506972
TCGA-E2-A1IK-01A-11R-A144-07	BRCA	1	0.373014	0.68713
TCGA-E2-A1IL-01A-11R-A14D-07	BRCA	1	0.282257	0.645941
TCGA-E2-A1IN-01A-11R-A13Q-07	BRCA	1	0.28143	0.5765
TCGA-E2-A1IO-01A-11R-A144-07	BRCA	1	0.220187	0.676364
TCGA-E2-A1IU-01A-11R-A14D-07	BRCA	1	0.316197	0.567191
TCGA-E2-A1L6-01A-11R-A13Q-07	BRCA	1	0.263851	0.713503
TCGA-E2-A1L7-01A-11R-A144-07	BRCA	1	0.438674	0.771572
TCGA-E2-A1L7-11A-33R-A144-07	BRCA	11	0.200223	0.683622
TCGA-E2-A1L8-01A-11R-A13Q-07	BRCA	1	0.300658	0.764267
TCGA-E2-A1L9-01A-11R-A13Q-07	BRCA	1	0.240947	0.745238
TCGA-E2-A1LA-01A-11R-A144-07	BRCA	1	0.341275	0.462043
TCGA-E2-A1LB-01A-11R-A144-07	BRCA	1	0.352295	0.650981
TCGA-E2-A1LB-11A-22R-A144-07	BRCA	11	0.294996	0.57557
TCGA-E2-A1LE-01A-12R-A19W-07	BRCA	1	0.28933	0.67189
TCGA-E2-A1LG-01A-21R-A14M-07	BRCA	1	0.539506	0.83032
TCGA-E2-A1LH-01A-11R-A14D-07	BRCA	1	0.391441	0.815271
TCGA-E2-A1LH-11A-22R-A14D-07	BRCA	11	0.258408	0.584892
TCGA-E2-A1LI-01A-12R-A157-07	BRCA	1	0.518748	0.788816
TCGA-E2-A1LK-01A-21R-A14D-07	BRCA	1	0.457862	0.671853
TCGA-E2-A1LL-01A-11R-A144-07	BRCA	1	0.415639	0.681414
TCGA-E2-A1LS-01A-12R-A157-07	BRCA	1	0.387437	0.543701
TCGA-E2-A2P5-01A-11R-A19W-07	BRCA	1	0.379243	0.78491
TCGA-E2-A2P6-01A-11R-A19W-07	BRCA	1	0.278731	0.578801
TCGA-E2-A3DX-01A-21R-A213-07	BRCA	1	0.174927	0.728069
TCGA-E2-A56Z-01A-12R-A29R-07	BRCA	1	0.359564	0.405189
TCGA-E2-A570-01A-11R-A29R-07	BRCA	1	0.219384	0.492891
TCGA-E2-A572-01A-13R-A31O-07	BRCA	1	0.380995	0.580392
TCGA-E2-A573-01A-11R-A29R-07	BRCA	1	0.422564	0.687699
TCGA-E2-A574-01A-11R-A29R-07	BRCA	1	0.523018	0.855291
TCGA-E2-A576-01A-11R-A31O-07	BRCA	1	0.392078	0.741236
TCGA-E2-A9RU-01A-11R-A41B-07	BRCA	1	0.431988	0.743889
TCGA-E9-A1N3-01A-12R-A157-07	BRCA	1	0.407135	0.8302
TCGA-E9-A1N4-01A-11R-A14M-07	BRCA	1	0.334376	0.695006
TCGA-E9-A1N4-11A-33R-A14M-07	BRCA	11	0.294085	0.513218
TCGA-E9-A1N5-01A-11R-A14D-07	BRCA	1	0.289762	0.630097
TCGA-E9-A1N5-11A-41R-A14D-07	BRCA	11	0.284016	0.711548
TCGA-E9-A1N6-01A-11R-A144-07	BRCA	1	0.308253	0.682887
TCGA-E9-A1N6-11A-32R-A144-07	BRCA	11	0.196378	0.66638
TCGA-E9-A1N8-01A-11R-A144-07	BRCA	1	0.500802	0.685805
TCGA-E9-A1N9-01A-11R-A14D-07	BRCA	1	0.407803	0.651934
TCGA-E9-A1N9-11A-71R-A14D-07	BRCA	11	0.214036	0.704144
TCGA-E9-A1NA-01A-11R-A144-07	BRCA	1	0.34002	0.713623
TCGA-E9-A1NA-11A-33R-A144-07	BRCA	11	0.16284	0.700647
TCGA-E9-A1NC-01A-21R-A26B-07	BRCA	1	0.322655	0.746204
TCGA-E9-A1ND-01A-11R-A144-07	BRCA	1	0.392431	0.634475
TCGA-E9-A1ND-11A-43R-A144-07	BRCA	11	0.164707	0.687851
TCGA-E9-A1NE-01A-21R-A14M-07	BRCA	1	0.325062	0.637538
TCGA-E9-A1NF-01A-11R-A14D-07	BRCA	1	0.210169	0.727077
TCGA-E9-A1NG-01A-21R-A14M-07	BRCA	1	0.188875	0.702637
TCGA-E9-A1NG-11A-52R-A14M-07	BRCA	11	0.14421	0.709403
TCGA-E9-A1NH-01A-11R-A14D-07	BRCA	1	0.20566	0.649821
TCGA-E9-A1NI-01A-11R-A14D-07	BRCA	1	0.319061	0.560074
TCGA-E9-A1QZ-01A-21R-A169-07	BRCA	1	0.316702	0.661292
TCGA-E9-A1R0-01A-22R-A16F-07	BRCA	1	0.271855	0.771657
TCGA-E9-A1R2-01A-11R-A14D-07	BRCA	1	0.343207	0.6051
TCGA-E9-A1R3-01A-31R-A14M-07	BRCA	1	0.237533	0.603459
TCGA-E9-A1R4-01A-21R-A14D-07	BRCA	1	0.335037	0.678208
TCGA-E9-A1R5-01A-11R-A14M-07	BRCA	1	0.34314	0.581926
TCGA-E9-A1R6-01A-11R-A14D-07	BRCA	1	0.347915	0.714347
TCGA-E9-A1R7-01A-11R-A14M-07	BRCA	1	0.468027	0.594429
TCGA-E9-A1R7-11A-42R-A14M-07	BRCA	11	0.159407	0.681018
TCGA-E9-A1RA-01A-11R-A14D-07	BRCA	1	0.338681	0.715588
TCGA-E9-A1RB-01A-11R-A157-07	BRCA	1	0.476302	0.724524
TCGA-E9-A1RB-11A-33R-A157-07	BRCA	11	0.204993	0.712585
TCGA-E9-A1RC-01A-11R-A157-07	BRCA	1	0.336198	0.47502
TCGA-E9-A1RD-01A-11R-A157-07	BRCA	1	0.338083	0.638406
TCGA-E9-A1RD-11A-33R-A157-07	BRCA	11	0.149282	0.660121
TCGA-E9-A1RE-01A-11R-A157-07	BRCA	1	0.408801	0.743453
TCGA-E9-A1RF-01A-11R-A157-07	BRCA	1	0.319799	0.615037
TCGA-E9-A1RG-01A-11R-A14D-07	BRCA	1	0.371586	0.696488
TCGA-E9-A1RH-01A-21R-A169-07	BRCA	1	0.450186	0.694186
TCGA-E9-A1RH-11A-34R-A169-07	BRCA	11	0.161925	0.653803
TCGA-E9-A1RI-01A-11R-A169-07	BRCA	1	0.255711	0.740801
TCGA-E9-A226-01A-21R-A157-07	BRCA	1	0.332615	0.732227
TCGA-E9-A227-01A-11R-A157-07	BRCA	1	0.29486	0.704893
TCGA-E9-A228-01A-31R-A157-07	BRCA	1	0.437444	0.705327
TCGA-E9-A229-01A-31R-A157-07	BRCA	1	0.26113	0.572304
TCGA-E9-A22A-01A-11R-A157-07	BRCA	1	0.294796	0.68015
TCGA-E9-A22B-01A-11R-A157-07	BRCA	1	0.314171	0.732662
TCGA-E9-A22D-01A-11R-A157-07	BRCA	1	0.443057	0.697488
TCGA-E9-A22E-01A-11R-A157-07	BRCA	1	0.191101	0.668623
TCGA-E9-A22G-01A-11R-A157-07	BRCA	1	0.586534	0.711571
TCGA-E9-A22H-01A-11R-A157-07	BRCA	1	0.423752	0.63656
TCGA-E9-A243-01A-21R-A169-07	BRCA	1	0.427981	0.661845
TCGA-E9-A244-01A-11R-A169-07	BRCA	1	0.481087	0.847382
TCGA-E9-A245-01A-22R-A16F-07	BRCA	1	0.348262	0.648846
TCGA-E9-A247-01A-11R-A169-07	BRCA	1	0.406941	0.460453
TCGA-E9-A248-01A-11R-A169-07	BRCA	1	0.474448	0.693739
TCGA-E9-A249-01A-11R-A169-07	BRCA	1	0.40512	0.715745
TCGA-E9-A24A-01A-11R-A169-07	BRCA	1	0.296238	0.609901
TCGA-E9-A295-01A-11R-A16F-07	BRCA	1	0.282539	0.617484
TCGA-E9-A2JS-01A-11R-A180-07	BRCA	1	0.427012	0.605536
TCGA-E9-A2JT-01A-22R-A18M-07	BRCA	1	0.334632	0.604701
TCGA-E9-A3HO-01A-11R-A213-07	BRCA	1	0.411773	0.421676
TCGA-E9-A3Q9-01A-11R-A21T-07	BRCA	1	0.284424	0.663521
TCGA-E9-A3QA-01A-61R-A22K-07	BRCA	1	0.471937	0.804058
TCGA-E9-A3X8-01A-31R-A22U-07	BRCA	1	0.27814	0.643216
TCGA-E9-A54X-01A-11R-A266-07	BRCA	1	0.383315	0.645038
TCGA-E9-A54Y-01A-11R-A466-07	BRCA	1	0.481446	0.628878
TCGA-E9-A5FK-01A-11R-A27Q-07	BRCA	1	0.288318	0.624754
TCGA-E9-A5FL-01A-11R-A27Q-07	BRCA	1	0.360333	0.793759
TCGA-E9-A5UO-01A-11R-A28M-07	BRCA	1	0.399452	0.454339
TCGA-E9-A5UP-01A-11R-A28M-07	BRCA	1	0.375384	0.666753
TCGA-E9-A6HE-01A-11R-A31O-07	BRCA	1	0.310145	0.639804
TCGA-EW-A1IW-01A-11R-A13Q-07	BRCA	1	0.322362	0.636679
TCGA-EW-A1IX-01A-12R-A144-07	BRCA	1	0.1966	0.62625
TCGA-EW-A1IY-01A-11R-A13Q-07	BRCA	1	0.334257	0.640298
TCGA-EW-A1IZ-01A-11R-A13Q-07	BRCA	1	0.377172	0.615253
TCGA-EW-A1J1-01A-11R-A13Q-07	BRCA	1	0.385486	0.761793
TCGA-EW-A1J2-01A-21R-A13Q-07	BRCA	1	0.200264	0.642891
TCGA-EW-A1J3-01A-11R-A13Q-07	BRCA	1	0.332805	0.592281
TCGA-EW-A1J5-01A-11R-A13Q-07	BRCA	1	0.339855	0.498364
TCGA-EW-A1J6-01A-11R-A13Q-07	BRCA	1	0.365828	0.497433
TCGA-EW-A1OV-01A-11R-A144-07	BRCA	1	0.384351	0.449962
TCGA-EW-A1OW-01A-21R-A144-07	BRCA	1	0.410109	0.79745
TCGA-EW-A1OX-01A-11R-A144-07	BRCA	1	0.409947	0.489824
TCGA-EW-A1OY-01A-11R-A144-07	BRCA	1	0.428756	0.59426
TCGA-EW-A1OZ-01A-11R-A144-07	BRCA	1	0.402727	0.695861
TCGA-EW-A1P0-01A-11R-A144-07	BRCA	1	0.385693	0.84333
TCGA-EW-A1P1-01A-31R-A14D-07	BRCA	1	0.200934	0.722062
TCGA-EW-A1P3-01A-11R-A144-07	BRCA	1	0.268737	0.525795
TCGA-EW-A1P4-01A-21R-A144-07	BRCA	1	0.454004	0.683658
TCGA-EW-A1P5-01A-11R-A144-07	BRCA	1	0.359693	0.480083
TCGA-EW-A1P6-01A-11R-A144-07	BRCA	1	0.355179	0.762723
TCGA-EW-A1P7-01A-21R-A144-07	BRCA	1	0.234741	0.543229
TCGA-EW-A1P8-01A-11R-A144-07	BRCA	1	0.489212	0.786631
TCGA-EW-A1PA-01A-11R-A144-07	BRCA	1	0.330022	0.682755
TCGA-EW-A1PB-01A-11R-A144-07	BRCA	1	0.498401	0.787827
TCGA-EW-A1PC-01B-11R-A21T-07	BRCA	1	0.469075	0.786333
TCGA-EW-A1PD-01A-11R-A144-07	BRCA	1	0.307781	0.777193
TCGA-EW-A1PE-01A-11R-A144-07	BRCA	1	0.271472	0.593356
TCGA-EW-A1PF-01A-11R-A144-07	BRCA	1	0.251285	0.597384
TCGA-EW-A1PG-01A-11R-A144-07	BRCA	1	0.274604	0.682959
TCGA-EW-A1PH-01A-11R-A14M-07	BRCA	1	0.452923	0.828078
TCGA-EW-A2FR-01A-11R-A21T-07	BRCA	1	0.206966	0.668453
TCGA-EW-A2FS-01A-11R-A17B-07	BRCA	1	0.30019	0.714299
TCGA-EW-A2FV-01A-11R-A17B-07	BRCA	1	0.358016	0.693727
TCGA-EW-A2FW-01A-11R-A17B-07	BRCA	1	0.411817	0.552166
TCGA-EW-A3E8-01B-11R-A24H-07	BRCA	1	0.23836	0.748325
TCGA-EW-A3U0-01A-11R-A22K-07	BRCA	1	0.365709	0.710415
TCGA-EW-A423-01A-11R-A24H-07	BRCA	1	0.354465	0.457945
TCGA-EW-A424-01A-11R-A24H-07	BRCA	1	0.251318	0.530365
TCGA-EW-A6S9-01A-22R-A33J-07	BRCA	1	0.289605	0.699478
TCGA-EW-A6SA-01A-21R-A32P-07	BRCA	1	0.432658	0.639719
TCGA-EW-A6SB-01A-12R-A32P-07	BRCA	1	0.544396	0.717589
TCGA-EW-A6SC-01A-12R-A32P-07	BRCA	1	0.244709	0.662037
TCGA-EW-A6SD-01A-12R-A33J-07	BRCA	1	0.378997	0.756223
TCGA-GI-A2C8-01A-11R-A16F-07	BRCA	1	0.215228	0.759575
TCGA-GI-A2C9-01A-11R-A21T-07	BRCA	1	0.380073	0.842619
TCGA-GI-A2C9-11A-22R-A21T-07	BRCA	11	0.149858	0.656878
TCGA-GM-A2D9-01A-11R-A18M-07	BRCA	1	0.253447	0.566777
TCGA-GM-A2DA-01A-11R-A18M-07	BRCA	1	0.215863	0.601608
TCGA-GM-A2DB-01A-31R-A18M-07	BRCA	1	0.435253	0.772538
TCGA-GM-A2DC-01A-11R-A18M-07	BRCA	1	0.364096	0.54527
TCGA-GM-A2DD-01A-11R-A180-07	BRCA	1	0.291934	0.678039
TCGA-GM-A2DF-01A-11R-A180-07	BRCA	1	0.391016	0.946776
TCGA-GM-A2DH-01A-11R-A180-07	BRCA	1	0.474448	0.641975
TCGA-GM-A2DI-01A-31R-A18M-07	BRCA	1	0.263332	0.680896
TCGA-GM-A2DK-01A-21R-A180-07	BRCA	1	0.23995	0.737232
TCGA-GM-A2DL-01A-11R-A18M-07	BRCA	1	0.257275	0.743983
TCGA-GM-A2DM-01A-11R-A180-07	BRCA	1	0.334834	0.52735
TCGA-GM-A2DN-01A-11R-A180-07	BRCA	1	0.312753	0.509844
TCGA-GM-A2DO-01A-11R-A18M-07	BRCA	1	0.36311	0.409835
TCGA-GM-A3NW-01A-21R-A22K-07	BRCA	1	0.307134	0.713044
TCGA-GM-A3NY-01A-11R-A21T-07	BRCA	1	0.253128	0.610383
TCGA-GM-A3XG-01A-31R-A24H-07	BRCA	1	0.251822	0.514257
TCGA-GM-A3XL-01A-11R-A22U-07	BRCA	1	0.583659	0.711535
TCGA-GM-A3XN-01A-12R-A22U-07	BRCA	1	0.185638	0.643591
TCGA-GM-A4E0-01A-12R-A266-07	BRCA	1	0.135281	0.655936
TCGA-GM-A5PV-01A-11R-A28M-07	BRCA	1	0.319734	0.590016
TCGA-GM-A5PX-01A-12R-A28M-07	BRCA	1	0.187517	0.6883
TCGA-HN-A2NL-01A-11R-A18M-07	BRCA	1	0.548781	0.434588
TCGA-HN-A2OB-01A-21R-A27Q-07	BRCA	1	0.145608	0.771863
TCGA-JL-A3YW-01A-12R-A239-07	BRCA	1	0.233534	0.659807
TCGA-JL-A3YX-01A-11R-A22U-07	BRCA	1	0.367491	0.658832
TCGA-LD-A66U-01A-11R-A31O-07	BRCA	1	0.261373	0.616976
TCGA-LD-A74U-01A-13R-A33J-07	BRCA	1	0.193199	0.63985
TCGA-LD-A7W5-01A-22R-A352-07	BRCA	1	0.279342	0.774358
TCGA-LD-A7W6-01A-81R-A352-07	BRCA	1	0.276215	0.532835
TCGA-LD-A9QF-01A-32R-A41B-07	BRCA	1	0.232579	0.632496
TCGA-LL-A440-01A-11R-A24H-07	BRCA	1	0.109258	0.627578
TCGA-LL-A441-01A-11R-A24H-07	BRCA	1	0.328774	0.537987
TCGA-LL-A442-01A-11R-A24H-07	BRCA	1	0.321972	0.656348
TCGA-LL-A50Y-01A-11R-A266-07	BRCA	1	0.352019	0.580656
TCGA-LL-A5YL-01A-12R-A29R-07	BRCA	1	0.332913	0.603413
TCGA-LL-A5YM-01A-11R-A28M-07	BRCA	1	0.432237	0.684635
TCGA-LL-A5YN-01A-11R-A28M-07	BRCA	1	0.386787	0.661807
TCGA-LL-A5YO-01A-21R-A28M-07	BRCA	1	0.433372	0.686565
TCGA-LL-A5YP-01A-21R-A28M-07	BRCA	1	0.328619	0.767571
TCGA-LL-A6FP-01A-11R-A31O-07	BRCA	1	0.390076	0.526262
TCGA-LL-A6FQ-01A-11R-A31O-07	BRCA	1	0.351163	0.526927
TCGA-LL-A6FR-01A-12R-A31O-07	BRCA	1	0.36327	0.705014
TCGA-LL-A73Y-01A-11R-A33J-07	BRCA	1	0.222859	0.613071
TCGA-LL-A73Z-01A-11R-A32P-07	BRCA	1	0.281218	0.7896
TCGA-LL-A740-01A-21R-A32P-07	BRCA	1	0.269685	0.657963
TCGA-LL-A7SZ-01A-32R-A352-07	BRCA	1	0.424401	0.612344
TCGA-LL-A7T0-01A-31R-A352-07	BRCA	1	0.407822	0.500976
TCGA-LL-A8F5-01A-11R-A36F-07	BRCA	1	0.380101	0.523099
TCGA-LL-A9Q3-01A-11R-A41B-07	BRCA	1	0.318563	0.633414
TCGA-LQ-A4E4-01A-11R-A266-07	BRCA	1	0.36363	0.696911
TCGA-MS-A51U-01A-31R-A266-07	BRCA	1	0.195337	0.641083
TCGA-OK-A5Q2-01A-11R-A27Q-07	BRCA	1	0.278521	0.713224
TCGA-OL-A5D6-01A-21R-A27Q-07	BRCA	1	0.263021	0.73962
TCGA-OL-A5D7-01A-11R-A27Q-07	BRCA	1	0.63288	0.801368
TCGA-OL-A5D8-01A-11R-A27Q-07	BRCA	1	0.329837	0.507634
TCGA-OL-A5DA-01A-11R-A27Q-07	BRCA	1	0.279838	0.576692
TCGA-OL-A5RU-01A-11R-A28M-07	BRCA	1	0.269382	0.72011
TCGA-OL-A5RV-01A-12R-A28M-07	BRCA	1	0.236029	0.62701
TCGA-OL-A5RW-01A-11R-A28M-07	BRCA	1	0.477038	0.759901
TCGA-OL-A5RX-01A-11R-A28M-07	BRCA	1	0.22687	0.551154
TCGA-OL-A5RY-01A-21R-A28M-07	BRCA	1	0.256945	0.898834
TCGA-OL-A5RZ-01A-11R-A28M-07	BRCA	1	0.453751	0.669731
TCGA-OL-A5S0-01A-11R-A28M-07	BRCA	1	0.399688	0.95342
TCGA-OL-A66H-01A-11R-A29R-07	BRCA	1	0.346019	0.659145
TCGA-OL-A66I-01A-21R-A29R-07	BRCA	1	0.410781	0.637345
TCGA-OL-A66J-01A-11R-A29R-07	BRCA	1	0.217955	0.760649
TCGA-OL-A66K-01A-11R-A29R-07	BRCA	1	0.233574	0.592055
TCGA-OL-A66L-01A-12R-A31O-07	BRCA	1	0.263663	0.776469
TCGA-OL-A66N-01A-12R-A31O-07	BRCA	1	0.249529	0.731695
TCGA-OL-A66O-01A-11R-A31O-07	BRCA	1	0.398086	0.483978
TCGA-OL-A66P-01A-11R-A31O-07	BRCA	1	0.333812	0.736726
TCGA-OL-A6VO-01A-12R-A33J-07	BRCA	1	0.555778	0.75779
TCGA-OL-A6VQ-01A-12R-A41B-07	BRCA	1	0.189385	0.593608
TCGA-OL-A6VR-01A-32R-A33J-07	BRCA	1	0.359101	0.566093
TCGA-OL-A97C-01A-32R-A41B-07	BRCA	1	0.169011	0.64161
TCGA-PE-A5DC-01A-12R-A27Q-07	BRCA	1	0.346301	0.473863
TCGA-PE-A5DD-01A-12R-A27Q-07	BRCA	1	0.24348	0.683222
TCGA-PE-A5DE-01A-11R-A27Q-07	BRCA	1	0.294322	0.650047
TCGA-PL-A8LV-01A-21R-A41B-07	BRCA	1	0.380003	0.637656
TCGA-PL-A8LX-01A-11R-A41B-07	BRCA	1	0.35071	0.472729
TCGA-PL-A8LY-01A-11R-A41B-07	BRCA	1	0.350161	0.722196
TCGA-PL-A8LZ-01A-31R-A36F-07	BRCA	1	0.400188	0.756935
TCGA-S3-A6ZF-01A-32R-A32P-07	BRCA	1	0.339641	0.617859
TCGA-S3-A6ZG-01A-22R-A32P-07	BRCA	1	0.348593	0.601026
TCGA-S3-A6ZH-01A-22R-A32P-07	BRCA	1	0.448349	0.600905
TCGA-S3-AA0Z-01A-11R-A41B-07	BRCA	1	0.42435	0.561981
TCGA-S3-AA10-01A-21R-A41B-07	BRCA	1	0.491486	0.680898
TCGA-S3-AA11-01A-31R-A41B-07	BRCA	1	0.299613	0.568373
TCGA-S3-AA12-01A-11R-A41B-07	BRCA	1	0.400061	0.6061
TCGA-S3-AA14-01A-11R-A41B-07	BRCA	1	0.248154	0.531847
TCGA-S3-AA15-01A-11R-A41B-07	BRCA	1	0.293641	0.690387
TCGA-S3-AA17-01A-11R-A41B-07	BRCA	1	0.372414	0.578328
TCGA-UL-AAZ6-01A-11R-A41B-07	BRCA	1	0.436399	0.610442
TCGA-UU-A93S-01A-21R-A41B-07	BRCA	1	0.48594	0.978367
TCGA-V7-A7HQ-01A-11R-A33J-07	BRCA	1	0.34215	0.549946
TCGA-W8-A86G-01A-21R-A36F-07	BRCA	1	0.195688	0.563863
TCGA-WT-AB41-01A-11R-A41B-07	BRCA	1	0.370022	0.606221
TCGA-WT-AB44-01A-11R-A41B-07	BRCA	1	0.2187	0.442044
TCGA-XX-A899-01A-11R-A36F-07	BRCA	1	0.215696	0.704048
TCGA-XX-A89A-01A-11R-A36F-07	BRCA	1	0.189087	0.628542
TCGA-Z7-A8R5-01A-42R-A41B-07	BRCA	1	0.254385	0.502702
TCGA-Z7-A8R6-01A-11R-A41B-07	BRCA	1	0.395527	0.754824
TCGA-2W-A8YY-01A-11R-A37O-07	CESC	1	0.484763	0.800296
TCGA-4J-AA1J-01A-21R-A38B-07	CESC	1	0.418364	0.724958
TCGA-BI-A0VR-01A-11R-A10U-07	CESC	1	0.497156	0.603557
TCGA-BI-A0VS-01A-11R-A10U-07	CESC	1	0.421458	0.670961
TCGA-BI-A20A-01A-11R-A14Y-07	CESC	1	0.451455	0.605753
TCGA-C5-A0TN-01A-21R-A14Y-07	CESC	1	0.44181	0.658422
TCGA-C5-A1BE-01B-11R-A13Y-07	CESC	1	0.475988	0.655142
TCGA-C5-A1BF-01B-11R-A13Y-07	CESC	1	0.315277	0.559206
TCGA-C5-A1BI-01B-11R-A13Y-07	CESC	1	0.472408	0.679679
TCGA-C5-A1BJ-01A-11R-A13Y-07	CESC	1	0.462102	0.640925
TCGA-C5-A1BK-01B-11R-A13Y-07	CESC	1	0.480212	0.409216
TCGA-C5-A1BL-01A-11R-A13Y-07	CESC	1	0.572116	0.618919
TCGA-C5-A1BM-01A-11R-A13Y-07	CESC	1	0.464435	0.628165
TCGA-C5-A1BN-01B-11R-A14Y-07	CESC	1	0.538297	0.834082
TCGA-C5-A1BQ-01C-11R-A213-07	CESC	1	0.471663	0.474297
TCGA-C5-A1M5-01A-11R-A13Y-07	CESC	1	0.488337	0.679982
TCGA-C5-A1M6-01A-11R-A13Y-07	CESC	1	0.521274	0.690625
TCGA-C5-A1M7-01A-11R-A13Y-07	CESC	1	0.508707	0.50654
TCGA-C5-A1M8-01A-21R-A13Y-07	CESC	1	0.522934	0.621862
TCGA-C5-A1M9-01A-11R-A13Y-07	CESC	1	0.562887	0.65736
TCGA-C5-A1ME-01A-11R-A13Y-07	CESC	1	0.455197	0.506033
TCGA-C5-A1MF-01A-11R-A13Y-07	CESC	1	0.535126	0.66381
TCGA-C5-A1MH-01A-11R-A14Y-07	CESC	1	0.474815	0.642975
TCGA-C5-A1MI-01A-11R-A14Y-07	CESC	1	0.479707	0.699514
TCGA-C5-A1MJ-01A-11R-A14Y-07	CESC	1	0.506503	0.606307
TCGA-C5-A1MK-01A-11R-A14Y-07	CESC	1	0.381791	0.55841
TCGA-C5-A1ML-01A-11R-A14Y-07	CESC	1	0.344255	0.54475
TCGA-C5-A1MN-01A-11R-A14Y-07	CESC	1	0.425975	0.727212
TCGA-C5-A1MP-01A-11R-A14Y-07	CESC	1	0.410732	0.594538
TCGA-C5-A1MQ-01A-11R-A14Y-07	CESC	1	0.373969	0.620208
TCGA-C5-A2LS-01A-22R-A22U-07	CESC	1	0.467667	0.63228
TCGA-C5-A2LT-01A-11R-A18M-07	CESC	1	0.342263	0.49986
TCGA-C5-A2LV-01A-11R-A18M-07	CESC	1	0.486818	0.651982
TCGA-C5-A2LX-01A-11R-A18M-07	CESC	1	0.485149	0.3282
TCGA-C5-A2LY-01A-31R-A18M-07	CESC	1	0.530042	0.513337
TCGA-C5-A2LZ-01A-11R-A213-07	CESC	1	0.522512	0.643951
TCGA-C5-A2M1-01A-11R-A18M-07	CESC	1	0.568909	0.625695
TCGA-C5-A2M2-01A-21R-A18M-07	CESC	1	0.472444	0.63375
TCGA-C5-A3HD-01B-11R-A213-07	CESC	1	0.503849	0.591389
TCGA-C5-A3HE-01A-21R-A22U-07	CESC	1	0.567515	0.641324
TCGA-C5-A3HF-01A-11R-A213-07	CESC	1	0.432629	0.667343
TCGA-C5-A3HL-01A-11R-A213-07	CESC	1	0.408488	0.787297
TCGA-C5-A7CG-01A-11R-A32P-07	CESC	1	0.487863	0.40952
TCGA-C5-A7CH-01A-11R-A33Z-07	CESC	1	0.447884	0.76282
TCGA-C5-A7CJ-01A-11R-A32P-07	CESC	1	0.369867	0.579248
TCGA-C5-A7CK-01A-11R-A32P-07	CESC	1	0.475791	0.747892
TCGA-C5-A7CL-01A-11R-A32P-07	CESC	1	0.38252	0.571412
TCGA-C5-A7CM-01A-11R-A33Z-07	CESC	1	0.436803	0.603577
TCGA-C5-A7CO-01A-11R-A352-07	CESC	1	0.524318	0.673361
TCGA-C5-A7UC-01A-11R-A352-07	CESC	1	0.438547	0.681909
TCGA-C5-A7UE-01A-11R-A33Z-07	CESC	1	0.538917	0.689977
TCGA-C5-A7UH-01A-11R-A352-07	CESC	1	0.514451	0.57352
TCGA-C5-A7UI-01A-11R-A36F-07	CESC	1	0.529159	0.535502
TCGA-C5-A7X3-01A-11R-A352-07	CESC	1	0.405209	0.582236
TCGA-C5-A7X5-01A-11R-A36F-07	CESC	1	0.489796	0.737233
TCGA-C5-A7X8-01A-11R-A36F-07	CESC	1	0.281482	0.612416
TCGA-C5-A7XC-01A-11R-A38B-07	CESC	1	0.392024	0.464396
TCGA-C5-A8XH-01A-11R-A37O-07	CESC	1	0.462682	0.511615
TCGA-C5-A8XI-01A-11R-A37O-07	CESC	1	0.400209	0.483819
TCGA-C5-A8XJ-01A-11R-A37O-07	CESC	1	0.383994	0.476564
TCGA-C5-A8XK-01A-11R-A37O-07	CESC	1	0.511866	0.541745
TCGA-C5-A8YQ-01A-11R-A37O-07	CESC	1	0.486201	0.541323
TCGA-C5-A8YR-01A-12R-A37O-07	CESC	1	0.419357	0.420163
TCGA-C5-A8YT-01A-11R-A37O-07	CESC	1	0.29002	0.533911
TCGA-C5-A8ZZ-01A-11R-A37O-07	CESC	1	0.452116	0.796123
TCGA-C5-A901-01A-11R-A37O-07	CESC	1	0.444697	0.530268
TCGA-C5-A902-01A-11R-A37O-07	CESC	1	0.502938	0.467785
TCGA-C5-A905-01A-11R-A37O-07	CESC	1	0.586097	0.75163
TCGA-C5-A907-01A-11R-A37O-07	CESC	1	0.440997	0.49899
TCGA-DG-A2KJ-01A-11R-A32Y-07	CESC	1	0.517547	0.887448
TCGA-DG-A2KK-01A-11R-A180-07	CESC	1	0.476022	0.509973
TCGA-DG-A2KL-01A-11R-A180-07	CESC	1	0.362895	0.53191
TCGA-DG-A2KM-01A-11R-A180-07	CESC	1	0.407987	0.566235
TCGA-DR-A0ZL-01A-11R-A10U-07	CESC	1	0.560916	0.736566
TCGA-DR-A0ZM-01A-12R-A10U-07	CESC	1	0.440734	0.566322
TCGA-DS-A0VK-01A-21R-A10U-07	CESC	1	0.411631	0.714621
TCGA-DS-A0VL-01A-21R-A10U-07	CESC	1	0.468668	0.71244
TCGA-DS-A0VM-01A-11R-A10U-07	CESC	1	0.461532	0.7197
TCGA-DS-A0VN-01A-21R-A10U-07	CESC	1	0.484196	0.604716
TCGA-DS-A1O9-01A-11R-A14Y-07	CESC	1	0.404898	0.532039
TCGA-DS-A1OA-01A-11R-A14Y-07	CESC	1	0.426118	0.559253
TCGA-DS-A1OB-01A-11R-A14Y-07	CESC	1	0.552953	0.574895
TCGA-DS-A1OC-01A-11R-A14Y-07	CESC	1	0.490094	0.661302
TCGA-DS-A1OD-01A-11R-A14Y-07	CESC	1	0.409654	0.474343
TCGA-DS-A3LQ-01A-21R-A21T-07	CESC	1	0.503519	0.752329
TCGA-DS-A5RQ-01A-11R-A28H-07	CESC	1	0.435754	0.681137
TCGA-DS-A7WF-01A-11R-A352-07	CESC	1	0.41294	0.651933
TCGA-DS-A7WH-01A-22R-A352-07	CESC	1	0.336133	0.549212
TCGA-DS-A7WI-01A-12R-A352-07	CESC	1	0.49135	0.565574
TCGA-EA-A1QS-01A-61R-A22U-07	CESC	1	0.175218	0.445382
TCGA-EA-A1QT-01A-11R-A14Y-07	CESC	1	0.588705	0.532706
TCGA-EA-A3HQ-01A-11R-A213-07	CESC	1	0.528653	0.663269
TCGA-EA-A3HR-01A-11R-A213-07	CESC	1	0.432287	0.494482
TCGA-EA-A3HS-01A-11R-A213-07	CESC	1	0.464671	0.66539
TCGA-EA-A3HT-01A-61R-A21T-07	CESC	1	0.365113	0.630616
TCGA-EA-A3HU-01A-11R-A213-07	CESC	1	0.466789	0.502113
TCGA-EA-A3QD-01A-32R-A22U-07	CESC	1	0.50053	0.590777
TCGA-EA-A3QE-01A-21R-A21T-07	CESC	1	0.437847	0.660507
TCGA-EA-A3Y4-01A-51R-A24H-07	CESC	1	0.373734	0.403163
TCGA-EA-A410-01A-11R-A32Y-07	CESC	1	0.476363	0.616759
TCGA-EA-A411-01A-11R-A24H-07	CESC	1	0.37958	0.58441
TCGA-EA-A439-01A-11R-A24H-07	CESC	1	0.426907	0.71413
TCGA-EA-A43B-01A-81R-A32Y-07	CESC	1	0.432677	0.463707
TCGA-EA-A44S-01A-12R-A26T-07	CESC	1	0.505765	0.59601
TCGA-EA-A4BA-01A-21R-A26T-07	CESC	1	0.411768	0.710778
TCGA-EA-A50E-01A-21R-A26T-07	CESC	1	0.445004	0.894806
TCGA-EA-A556-01A-11R-A26T-07	CESC	1	0.38674	0.685479
TCGA-EA-A5FO-01A-21R-A28H-07	CESC	1	0.511975	0.637875
TCGA-EA-A5O9-01A-11R-A28H-07	CESC	1	0.547662	0.630035
TCGA-EA-A5ZD-01A-11R-A28H-07	CESC	1	0.44482	0.632145
TCGA-EA-A5ZE-01A-11R-A28H-07	CESC	1	0.409226	0.556579
TCGA-EA-A5ZF-01A-11R-A28H-07	CESC	1	0.457563	0.75943
TCGA-EA-A6QX-01A-12R-A33Z-07	CESC	1	0.486086	0.633931
TCGA-EA-A78R-01A-11R-A32P-07	CESC	1	0.469213	0.711753
TCGA-EA-A97N-01A-11R-A38B-07	CESC	1	0.413553	0.497338
TCGA-EK-A2GZ-01A-11R-A180-07	CESC	1	0.436242	0.644602
TCGA-EK-A2H0-01A-11R-A180-07	CESC	1	0.551297	0.634799
TCGA-EK-A2H1-01A-11R-A180-07	CESC	1	0.418137	0.680233
TCGA-EK-A2IP-01A-11R-A180-07	CESC	1	0.42032	0.692917
TCGA-EK-A2IR-01A-11R-A180-07	CESC	1	0.563352	0.605294
TCGA-EK-A2PG-01A-11R-A18M-07	CESC	1	0.516744	0.460018
TCGA-EK-A2PI-01A-11R-A18M-07	CESC	1	0.418764	0.612168
TCGA-EK-A2PK-01A-11R-A18M-07	CESC	1	0.421673	0.436698
TCGA-EK-A2PL-01A-11R-A18M-07	CESC	1	0.393023	0.561148
TCGA-EK-A2PM-01A-11R-A18M-07	CESC	1	0.556985	0.718181
TCGA-EK-A2R7-01A-11R-A18M-07	CESC	1	0.514858	0.783222
TCGA-EK-A2R8-01A-21R-A18M-07	CESC	1	0.448776	0.564233
TCGA-EK-A2R9-01A-11R-A18M-07	CESC	1	0.385013	0.515318
TCGA-EK-A2RA-01A-11R-A18M-07	CESC	1	0.500406	0.500943
TCGA-EK-A2RB-01A-11R-A18M-07	CESC	1	0.544526	0.653488
TCGA-EK-A2RC-01A-11R-A18M-07	CESC	1	0.412679	0.637909
TCGA-EK-A2RE-01A-11R-A18M-07	CESC	1	0.434315	0.783425
TCGA-EK-A2RJ-01A-11R-A18M-07	CESC	1	0.436984	0.519659
TCGA-EK-A2RK-01A-11R-A18M-07	CESC	1	0.553022	0.49923
TCGA-EK-A2RL-01A-11R-A18M-07	CESC	1	0.496557	0.744733
TCGA-EK-A2RM-01A-21R-A18M-07	CESC	1	0.416417	0.719773
TCGA-EK-A2RN-01A-12R-A213-07	CESC	1	0.421645	0.484602
TCGA-EK-A2RO-01A-11R-A18M-07	CESC	1	0.424773	0.664789
TCGA-EK-A3GJ-01A-21R-A213-07	CESC	1	0.539268	0.532223
TCGA-EK-A3GK-01A-11R-A213-07	CESC	1	0.560537	0.732289
TCGA-EK-A3GM-01A-11R-A213-07	CESC	1	0.445408	0.681717
TCGA-EK-A3GN-01A-11R-A213-07	CESC	1	0.559125	0.685745
TCGA-EX-A1H5-01A-31R-A13Y-07	CESC	1	0.500216	0.710788
TCGA-EX-A1H6-01B-11R-A22U-07	CESC	1	0.379307	0.510986
TCGA-EX-A3L1-01A-11R-A32Y-07	CESC	1	0.364697	0.599531
TCGA-EX-A69L-01A-11R-A32P-07	CESC	1	0.445933	0.568904
TCGA-EX-A69M-01A-11R-A32P-07	CESC	1	0.47926	0.464819
TCGA-EX-A8YF-01A-11R-A37O-07	CESC	1	0.485978	0.348661
TCGA-FU-A23K-01A-11R-A16R-07	CESC	1	0.562911	0.728913
TCGA-FU-A23L-01A-11R-A16R-07	CESC	1	0.448542	0.578695
TCGA-FU-A2QG-01A-11R-A18M-07	CESC	1	0.560728	0.684371
TCGA-FU-A3EO-01A-11R-A213-07	CESC	1	0.486334	0.606099
TCGA-FU-A3EO-11A-13R-A213-07	CESC	11	0.127787	0.272806
TCGA-FU-A3HY-01A-11R-A21T-07	CESC	1	0.509107	0.794627
TCGA-FU-A3HZ-01A-11R-A213-07	CESC	1	0.569695	0.746877
TCGA-FU-A3NI-01A-11R-A21T-07	CESC	1	0.484197	0.578525
TCGA-FU-A3TQ-01A-11R-A22U-07	CESC	1	0.456724	0.601518
TCGA-FU-A3TX-01A-11R-A22U-07	CESC	1	0.499402	0.445332
TCGA-FU-A3WB-01A-11R-A22U-07	CESC	1	0.520816	0.557641
TCGA-FU-A3YQ-01A-11R-A22U-07	CESC	1	0.429101	0.650776
TCGA-FU-A40J-01A-11R-A24H-07	CESC	1	0.443759	0.552226
TCGA-FU-A57G-01A-11R-A26T-07	CESC	1	0.21233	0.491612
TCGA-FU-A5XV-01A-11R-A28H-07	CESC	1	0.46895	0.829776
TCGA-FU-A770-01A-11R-A33Z-07	CESC	1	0.465793	0.52912
TCGA-GH-A9DA-01A-21R-A37O-07	CESC	1	0.424101	0.507298
TCGA-HG-A2PA-01A-11R-A213-07	CESC	1	0.365154	0.63873
TCGA-HM-A3JJ-01A-21R-A21T-07	CESC	1	0.370116	0.685166
TCGA-HM-A3JJ-11A-12R-A21T-07	CESC	11	0.0934438	0.426015
TCGA-HM-A3JK-01A-11R-A32Y-07	CESC	1	0.295895	0.46837
TCGA-HM-A4S6-01A-11R-A26T-07	CESC	1	0.475693	0.467617
TCGA-HM-A6W2-01A-21R-A33Z-07	CESC	1	0.411665	0.544378
TCGA-HM-A6W2-06A-22R-A33Z-07	CESC	6	0.549647	0.622187
TCGA-IR-A3L7-01A-21R-A213-07	CESC	1	0.440604	0.692411
TCGA-IR-A3LA-01A-11R-A22U-07	CESC	1	0.523999	0.52313
TCGA-IR-A3LB-01A-11R-A24H-07	CESC	1	0.295907	0.57392
TCGA-IR-A3LC-01A-11R-A213-07	CESC	1	0.510907	0.582721
TCGA-IR-A3LF-01A-21R-A22U-07	CESC	1	0.412228	0.588385
TCGA-IR-A3LH-01A-21R-A213-07	CESC	1	0.337687	0.570592
TCGA-IR-A3LI-01A-11R-A32Y-07	CESC	1	0.445261	0.642972
TCGA-IR-A3LK-01A-12R-A213-07	CESC	1	0.57022	0.69831
TCGA-IR-A3LL-01A-11R-A213-07	CESC	1	0.524588	0.59439
TCGA-JW-A5VG-01A-11R-A28H-07	CESC	1	0.482022	0.504731
TCGA-JW-A5VH-01A-11R-A28H-07	CESC	1	0.494912	0.756622
TCGA-JW-A5VI-01A-11R-A28H-07	CESC	1	0.437792	0.61196
TCGA-JW-A5VJ-01A-11R-A28H-07	CESC	1	0.501989	0.699974
TCGA-JW-A5VK-01A-11R-A28H-07	CESC	1	0.581115	0.705842
TCGA-JW-A69B-01A-11R-A32P-07	CESC	1	0.414314	0.727948
TCGA-JW-A852-01A-11R-A352-07	CESC	1	0.547626	0.731756
TCGA-JW-AAVH-01A-11R-A38B-07	CESC	1	0.505908	0.694799
TCGA-JX-A3PZ-01A-11R-A32Y-07	CESC	1	0.441938	0.4271
TCGA-JX-A3Q0-01A-11R-A32Y-07	CESC	1	0.514337	0.45751
TCGA-JX-A3Q8-01A-11R-A21T-07	CESC	1	0.455052	0.54341
TCGA-JX-A5QV-01A-22R-A28H-07	CESC	1	0.472403	0.491261
TCGA-LP-A4AU-01A-32R-A32Y-07	CESC	1	0.421631	0.613684
TCGA-LP-A4AV-01A-11R-A32Y-07	CESC	1	0.443489	0.489141
TCGA-LP-A4AW-01A-11R-A24H-07	CESC	1	0.359195	0.700118
TCGA-LP-A4AX-01A-12R-A24H-07	CESC	1	0.427649	0.57463
TCGA-LP-A5U2-01A-11R-A28H-07	CESC	1	0.722442	0.770294
TCGA-LP-A5U3-01A-11R-A28H-07	CESC	1	0.549723	0.590584
TCGA-LP-A7HU-01A-11R-A33Z-07	CESC	1	0.577457	0.569394
TCGA-MA-AA3W-01A-11R-A38B-07	CESC	1	0.497168	0.457604
TCGA-MA-AA3X-01A-22R-A42S-07	CESC	1	0.454904	0.660519
TCGA-MA-AA3Y-01A-11R-A38B-07	CESC	1	0.482534	0.624598
TCGA-MA-AA3Z-01A-11R-A38B-07	CESC	1	0.495673	0.724379
TCGA-MA-AA41-01A-11R-A38B-07	CESC	1	0.538724	0.525976
TCGA-MA-AA42-01A-12R-A38B-07	CESC	1	0.46263	0.534707
TCGA-MA-AA43-01A-11R-A42T-07	CESC	1	0.314153	0.552081
TCGA-MU-A51Y-01A-11R-A26T-07	CESC	1	0.407104	0.46624
TCGA-MU-A5YI-01A-11R-A32P-07	CESC	1	0.289039	0.492635
TCGA-MU-A8JM-01A-11R-A36F-07	CESC	1	0.448181	0.633582
TCGA-MY-A5BD-01A-11R-A26T-07	CESC	1	0.437558	0.57751
TCGA-MY-A5BE-01A-21R-A26T-07	CESC	1	0.49261	0.398533
TCGA-MY-A5BF-01A-11R-A26T-07	CESC	1	0.546149	0.540177
TCGA-MY-A5BF-11A-11R-A26T-07	CESC	11	0.120697	0.347447
TCGA-MY-A913-01A-11R-A37O-07	CESC	1	0.466077	0.678896
TCGA-PN-A8MA-01A-11R-A36F-07	CESC	1	0.442934	0.621632
TCGA-Q1-A5R1-01A-11R-A28H-07	CESC	1	0.408861	0.490248
TCGA-Q1-A5R2-01A-11R-A28H-07	CESC	1	0.519946	0.640635
TCGA-Q1-A5R3-01A-11R-A28H-07	CESC	1	0.483145	0.602902
TCGA-Q1-A6DT-01A-11R-A32P-07	CESC	1	0.481823	0.586904
TCGA-Q1-A6DV-01A-11R-A32P-07	CESC	1	0.428761	0.519611
TCGA-Q1-A6DW-01A-11R-A32P-07	CESC	1	0.540686	0.644337
TCGA-Q1-A73O-01A-11R-A32P-07	CESC	1	0.453079	0.480565
TCGA-Q1-A73P-01A-11R-A32P-07	CESC	1	0.455275	0.595706
TCGA-Q1-A73Q-01A-21R-A32P-07	CESC	1	0.509513	0.706196
TCGA-Q1-A73R-01A-11R-A33Z-07	CESC	1	0.406557	0.559137
TCGA-Q1-A73S-01A-11R-A33Z-07	CESC	1	0.592944	0.872281
TCGA-R2-A69V-01A-11R-A32P-07	CESC	1	0.465194	0.50474
TCGA-RA-A741-01A-11R-A33Z-07	CESC	1	0.410954	0.597381
TCGA-UC-A7PD-01A-11R-A352-07	CESC	1	0.474481	0.56268
TCGA-UC-A7PF-01A-11R-A352-07	CESC	1	0.436553	0.462248
TCGA-UC-A7PG-01A-11R-A42S-07	CESC	1	0.411996	0.541179
TCGA-UC-A7PG-06A-11R-A42S-07	CESC	6	0.484451	0.45359
TCGA-UC-A7PI-01A-11R-A42S-07	CESC	1	0.458979	0.607174
TCGA-VS-A8EB-01A-11R-A36F-07	CESC	1	0.496286	0.423171
TCGA-VS-A8EC-01A-11R-A36F-07	CESC	1	0.599157	0.783703
TCGA-VS-A8EG-01A-11R-A36F-07	CESC	1	0.514176	0.658287
TCGA-VS-A8EH-01A-11R-A36F-07	CESC	1	0.456658	0.904597
TCGA-VS-A8EI-01A-11R-A37O-07	CESC	1	0.45579	0.67881
TCGA-VS-A8EJ-01A-11R-A37O-07	CESC	1	0.479864	0.512748
TCGA-VS-A8EK-01A-12R-A37O-07	CESC	1	0.5003	0.540614
TCGA-VS-A8EL-01A-11R-A37O-07	CESC	1	0.449888	0.431298
TCGA-VS-A8Q8-01A-11R-A37O-07	CESC	1	0.429781	0.688784
TCGA-VS-A8Q9-01A-12R-A37O-07	CESC	1	0.490394	0.497192
TCGA-VS-A8QA-01A-11R-A37O-07	CESC	1	0.552175	0.662665
TCGA-VS-A8QC-01A-11R-A37O-07	CESC	1	0.47462	0.576838
TCGA-VS-A8QF-01A-21R-A37O-07	CESC	1	0.511508	0.546728
TCGA-VS-A8QH-01A-11R-A37O-07	CESC	1	0.477288	0.73939
TCGA-VS-A8QM-01A-11R-A37O-07	CESC	1	0.339612	0.491081
TCGA-VS-A94W-01A-12R-A37O-07	CESC	1	0.461721	0.517715
TCGA-VS-A94X-01A-11R-A38B-07	CESC	1	0.489206	0.527374
TCGA-VS-A94Y-01A-11R-A38B-07	CESC	1	0.387684	0.499811
TCGA-VS-A94Z-01A-11R-A38B-07	CESC	1	0.487394	0.550624
TCGA-VS-A950-01A-11R-A42T-07	CESC	1	0.462881	0.617507
TCGA-VS-A952-01A-11R-A38B-07	CESC	1	0.50205	0.569576
TCGA-VS-A953-01A-11R-A38B-07	CESC	1	0.560048	0.586192
TCGA-VS-A954-01A-11R-A38B-07	CESC	1	0.540714	0.535437
TCGA-VS-A957-01A-11R-A42T-07	CESC	1	0.527541	0.65761
TCGA-VS-A958-01A-11R-A42T-07	CESC	1	0.55077	0.531845
TCGA-VS-A959-01A-11R-A42T-07	CESC	1	0.446382	0.52571
TCGA-VS-A9U5-01A-11R-A42T-07	CESC	1	0.523598	0.676134
TCGA-VS-A9U6-01A-11R-A42T-07	CESC	1	0.405974	0.54393
TCGA-VS-A9U7-01A-11R-A42T-07	CESC	1	0.522307	0.493589
TCGA-VS-A9UB-01A-22R-A42T-07	CESC	1	0.432797	0.559939
TCGA-VS-A9UC-01A-11R-A42T-07	CESC	1	0.395589	0.532306
TCGA-VS-A9UD-01A-11R-A42T-07	CESC	1	0.582305	0.516304
TCGA-VS-A9UH-01A-11R-A42T-07	CESC	1	0.433026	0.666113
TCGA-VS-A9UI-01A-11R-A42T-07	CESC	1	0.505909	0.434673
TCGA-VS-A9UJ-01A-11R-A42T-07	CESC	1	0.396671	0.583094
TCGA-VS-A9UL-01A-11R-A42T-07	CESC	1	0.469727	0.622099
TCGA-VS-A9UM-01A-11R-A42T-07	CESC	1	0.434684	0.606439
TCGA-VS-A9UO-01A-11R-A42T-07	CESC	1	0.522324	0.766389
TCGA-VS-A9UP-01A-11R-A42T-07	CESC	1	0.461527	0.487713
TCGA-VS-A9UQ-01A-21R-A42T-07	CESC	1	0.342709	0.670263
TCGA-VS-A9UR-01A-11R-A42T-07	CESC	1	0.421904	0.706073
TCGA-VS-A9UT-01A-11R-A42T-07	CESC	1	0.304775	0.538213
TCGA-VS-A9UU-01A-11R-A42T-07	CESC	1	0.533007	0.763808
TCGA-VS-A9UV-01A-11R-A42T-07	CESC	1	0.598514	0.722498
TCGA-VS-A9UY-01A-11R-A42T-07	CESC	1	0.494644	0.522719
TCGA-VS-A9UZ-01A-11R-A42T-07	CESC	1	0.459882	0.654574
TCGA-VS-A9V0-01A-11R-A42T-07	CESC	1	0.467459	0.65503
TCGA-VS-A9V1-01A-11R-A42T-07	CESC	1	0.462646	0.547567
TCGA-VS-A9V2-01A-11R-A42T-07	CESC	1	0.51405	0.644012
TCGA-VS-A9V3-01A-11R-A42T-07	CESC	1	0.4574	0.482014
TCGA-VS-A9V4-01A-12R-A42T-07	CESC	1	0.549786	0.748118
TCGA-VS-A9V5-01A-11R-A42T-07	CESC	1	0.41829	0.483847
TCGA-VS-AA62-01A-11R-A42T-07	CESC	1	0.400196	0.552288
TCGA-WL-A834-01A-11R-A352-07	CESC	1	0.493287	0.717951
TCGA-XS-A8TJ-01A-11R-A36F-07	CESC	1	0.457809	0.636645
TCGA-ZJ-A8QO-01A-11R-A37O-07	CESC	1	0.443212	0.516595
TCGA-ZJ-A8QQ-01A-11R-A37O-07	CESC	1	0.507479	0.565262
TCGA-ZJ-A8QR-01A-11R-A37O-07	CESC	1	0.448367	0.657576
TCGA-ZJ-AAX4-01A-11R-A42T-07	CESC	1	0.47233	0.448329
TCGA-ZJ-AAX8-01A-11R-A42T-07	CESC	1	0.359819	0.644603
TCGA-ZJ-AAXA-01A-11R-A42T-07	CESC	1	0.496304	0.701831
TCGA-ZJ-AAXB-01A-11R-A42T-07	CESC	1	0.607692	0.714645
TCGA-ZJ-AAXD-01A-21R-A42T-07	CESC	1	0.387029	0.590423
TCGA-ZJ-AAXF-01A-31R-A42T-07	CESC	1	0.417357	0.694703
TCGA-ZJ-AAXI-01A-11R-A42T-07	CESC	1	0.499563	0.447099
TCGA-ZJ-AAXJ-01A-11R-A42T-07	CESC	1	0.522448	0.762249
TCGA-ZJ-AAXN-01A-11R-A42T-07	CESC	1	0.39253	0.484594
TCGA-ZJ-AAXT-01A-11R-A42T-07	CESC	1	0.510929	0.536299
TCGA-ZJ-AAXU-01A-11R-A42T-07	CESC	1	0.555099	0.649378
TCGA-ZJ-AB0H-01A-11R-A42T-07	CESC	1	0.457636	0.546894
TCGA-ZJ-AB0I-01A-11R-A42T-07	CESC	1	0.443712	0.558703
TCGA-ZX-AA5X-01A-11R-A42T-07	CESC	1	0.318972	0.612588
TCGA-3X-AAV9-01A-72R-A41I-07	CHOL	1	0.15769	0.505779
TCGA-3X-AAVA-01A-11R-A41I-07	CHOL	1	0.271102	0.43941
TCGA-3X-AAVB-01A-31R-A41I-07	CHOL	1	0.169268	0.671662
TCGA-3X-AAVC-01A-21R-A41I-07	CHOL	1	0.38701	0.53912
[truncated: 8,886 more rows]
