# Supplementary material for: Identification of prognostic stemness biomarkers in colon adenocarcinoma drug resistance
Source: BMC Genom Data. 2022 Jul 6;23:51. doi: 10.1186/s12863-022-01063-9 (PMC9261069; doi:10.1186/s12863-022-01063-9)
Supplement: Supplementary file 2 — Additional file 2: Supplementary Table 2. The differentially expressed genes of tumor, stage, mRNAsi and chemoresistance. [file 12863_2022_1063_MOESM2_ESM.xlsx]

## Sheet: tumor
ensembl_gene_id	gene.symbol	baseMean	log2FoldChange	lfcSE	stat	pvalue	padj
ENSG00000000460	C1orf112	352.795	1.20962	0.0875281	13.8198	1.93519e-43	8.80765e-42
ENSG00000000971	CFH	854.72	-1.2521	0.1845	-6.78644	1.14933e-11	5.97702e-11
ENSG00000001460	STPG1	361.219	-1.16979	0.0826552	-14.1527	1.79823e-45	9.28306e-44
ENSG00000001497	LAS1L	2087.31	1.0266	0.0943334	10.8827	1.39349e-27	2.34525e-26
ENSG00000001617	SEMA3F	1463.81	1.11807	0.147491	7.58056	3.44055e-14	2.23549e-13
ENSG00000002079	NA	11.3711	2.22798	0.211998	10.5095	7.8136e-26	1.17287e-24
ENSG00000002726	AOC1	9271.82	-1.86599	0.157327	-11.8606	1.89638e-32	4.30783e-31
ENSG00000002746	HECW1	37.6605	1.35207	0.215644	6.26991	3.61249e-10	1.65003e-09
ENSG00000003137	CYP26B1	100.576	-1.34572	0.201729	-6.6709	2.54235e-11	1.28634e-10
ENSG00000003249	DBNDD1	831.146	2.47295	0.152471	16.2191	3.69409e-59	4.15147e-57
ENSG00000004468	CD38	188.607	-1.16012	0.223027	-5.20171	1.97463e-07	6.84752e-07
ENSG00000004776	HSPB6	553.567	-3.5319	0.301569	-11.7118	1.10942e-31	2.40472e-30
ENSG00000004799	PDK4	1048.22	-3.32999	0.1968	-16.9207	3.16811e-64	4.51374e-62
ENSG00000004838	ZMYND10	22.4751	1.03185	0.208857	4.94049	7.79254e-07	2.53309e-06
ENSG00000004846	ABCB5	7.44486	-3.57985	0.395811	-9.04435	1.50564e-19	1.47568e-18
ENSG00000004939	SLC4A1	2.29924	-1.47522	0.36531	-4.03828	5.38442e-05	0.00013896
ENSG00000005001	PRSS22	847.774	4.10997	0.182221	22.5548	1.20403e-112	9.81722e-110
ENSG00000005102	MEOX1	73.3122	-1.37573	0.208365	-6.60249	4.04317e-11	2.00573e-10
ENSG00000005108	THSD7A	65.6598	-1.19438	0.21577	-5.53546	3.10413e-08	1.16819e-07
ENSG00000005249	PRKAR2B	282.758	-1.85308	0.206011	-8.99502	2.36184e-19	2.28735e-18
ENSG00000005379	TSPOAP1	693.938	1.22975	0.260353	4.7234	2.31937e-06	7.13976e-06
ENSG00000005448	WDR54	396.392	1.21784	0.126725	9.61016	7.24349e-22	8.34842e-21
ENSG00000005469	CROT	512.896	-1.3603	0.114807	-11.8486	2.1885e-32	4.94503e-31
ENSG00000005844	ITGAL	469.161	-1.18332	0.189376	-6.24854	4.14309e-10	1.88274e-09
ENSG00000005882	PDK2	1051.58	-1.0712	0.113512	-9.43692	3.83911e-21	4.21674e-20
ENSG00000005981	ASB4	19.8387	2.0221	0.36736	5.50442	3.70389e-08	1.38398e-07
ENSG00000006015	REX1BD	1516.92	1.21517	0.148051	8.20782	2.25235e-16	1.75329e-15
ENSG00000006071	ABCC8	15.9122	-1.99645	0.291382	-6.85165	7.30012e-12	3.85869e-11
ENSG00000006118	TMEM132A	1416.06	2.59505	0.135059	19.2142	2.8145e-82	1.01752e-79
ENSG00000006327	TNFRSF12A	1955.8	2.44659	0.131702	18.5768	4.95239e-77	1.44875e-74
ENSG00000006377	DLX6	31.0328	3.87317	0.435538	8.89284	5.9569e-19	5.58006e-18
ENSG00000006555	TTC22	1258.49	-1.71217	0.11312	-15.1359	9.39142e-52	6.82918e-50
ENSG00000006606	CCL26	31.1336	2.24863	0.271552	8.28069	1.2246e-16	9.73632e-16
ENSG00000006625	GGCT	1982.11	1.08717	0.101866	10.6726	1.36726e-26	2.16333e-25
ENSG00000006634	DBF4	729.752	1.12418	0.102556	10.9615	5.84987e-28	1.00664e-26
ENSG00000006659	LGALS14	2.01361	1.61867	0.682459	2.37182	0.0177007	0.0302217
ENSG00000006704	GTF2IRD1	2449	2.17034	0.0974297	22.2759	6.32643e-110	4.75375e-107
ENSG00000006740	ARHGAP44	797.498	-2.27007	0.166582	-13.6273	2.75426e-42	1.15102e-40
ENSG00000006747	SCIN	763.348	-2.74248	0.218648	-12.5429	4.34771e-36	1.2471e-34
ENSG00000007038	PRSS21	108.103	1.18101	0.451505	2.61572	0.00890403	0.0161112
ENSG00000007216	SLC13A2	412.682	-2.18754	0.356214	-6.14107	8.19661e-10	3.62004e-09
ENSG00000007237	GAS7	690.533	-1.58548	0.173163	-9.15598	5.38652e-20	5.44219e-19
ENSG00000007264	MATK	97.1097	-1.09652	0.21483	-5.10411	3.32351e-07	1.12244e-06
ENSG00000007306	CEACAM7	14247.9	-4.35476	0.315883	-13.786	3.0946e-43	1.38568e-41
ENSG00000007312	CD79B	129.756	-2.09917	0.220787	-9.50765	1.95009e-21	2.17622e-20
ENSG00000007314	SCN4A	10.7462	-1.83919	0.279951	-6.56971	5.04135e-11	2.47781e-10
ENSG00000007350	TKTL1	10.5385	1.21249	0.459773	2.63715	0.0083606	0.0152069
ENSG00000007376	RPUSD1	1536.76	1.02126	0.111493	9.15994	5.19281e-20	5.2534e-19
ENSG00000008196	TFAP2B	0.568045	-2.83236	0.602101	-4.70413	2.5495e-06	7.79743e-06
ENSG00000008300	CELSR3	776.695	2.66875	0.175338	15.2206	2.58208e-52	1.94402e-50
ENSG00000008382	MPND	982.131	-1.08803	0.095023	-11.4502	2.34688e-30	4.66963e-29
ENSG00000008516	MMP25	127.504	-1.04013	0.190012	-5.474	4.3998e-08	1.63096e-07
ENSG00000009694	TENM1	13.5364	-1.79963	0.338214	-5.32097	1.03216e-07	3.68325e-07
ENSG00000009709	PAX7	6.9911	4.51942	0.864409	5.22833	1.71044e-07	5.96701e-07
ENSG00000009790	TRAF3IP3	135.969	-1.06875	0.17774	-6.01302	1.82102e-09	7.79895e-09
ENSG00000009950	MLXIPL	1446.49	3.18668	0.198372	16.0642	4.54822e-58	4.84158e-56
ENSG00000010282	HHATL	1.19399	-2.22611	0.416704	-5.34217	9.18406e-08	3.29234e-07
ENSG00000010319	SEMA3G	237.321	-1.99422	0.192885	-10.3389	4.69758e-25	6.68973e-24
ENSG00000010327	STAB1	1739.84	-1.54476	0.169651	-9.10551	8.58597e-20	8.55294e-19
ENSG00000010610	CD4	1226.3	-1.03581	0.166756	-6.21153	5.24715e-10	2.36122e-09
ENSG00000010671	BTK	147.703	-1.51791	0.184827	-8.21255	2.16531e-16	1.6876e-15
ENSG00000010932	FMO1	29.1273	1.25698	0.224357	5.60257	2.11202e-08	8.10245e-08
ENSG00000011052	NME1-NME2	35.0571	1.47258	0.170821	8.62062	6.65909e-18	5.81562e-17
ENSG00000011198	ABHD5	473.177	-1.25387	0.0812461	-15.4329	9.82765e-54	7.97914e-52
ENSG00000011201	ANOS1	280.363	2.97589	0.218229	13.6365	2.4291e-42	1.01958e-40
ENSG00000011332	DPF1	23.3845	1.54536	0.202161	7.64421	2.10232e-14	1.397e-13
ENSG00000011347	SYT7	2249.26	1.73377	0.17697	9.79696	1.16027e-22	1.40264e-21
ENSG00000011426	ANLN	1890.74	2.07898	0.114748	18.1179	2.30334e-73	5.58661e-71
ENSG00000011465	DCN	7264.1	-1.74604	0.20367	-8.57289	1.00919e-17	8.69866e-17
ENSG00000011677	GABRA3	19.9039	1.48523	0.516125	2.87765	0.00400645	0.00774296
ENSG00000012048	BRCA1	920.546	1.23135	0.100117	12.2991	9.16159e-35	2.40968e-33
ENSG00000012124	CD22	137.657	-2.39988	0.282372	-8.49902	1.91205e-17	1.61645e-16
ENSG00000012223	LTF	198.206	-1.00833	0.24843	-4.05881	4.93225e-05	0.00012798
ENSG00000012504	NR1H4	90.5489	-3.88799	0.372106	-10.4486	1.48682e-25	2.19145e-24
ENSG00000013293	SLC7A14	11.6657	-3.65893	0.44939	-8.14198	3.88866e-16	2.96618e-15
ENSG00000013297	CLDN11	62.0605	-2.17479	0.242853	-8.95514	3.39294e-19	3.24898e-18
ENSG00000013573	DDX11	1098.47	1.18828	0.108793	10.9224	9.00506e-28	1.53306e-26
ENSG00000013810	TACC3	2295.98	1.0834	0.094786	11.43	2.96077e-30	5.85765e-29
ENSG00000015285	WAS	255.31	-1.045	0.164381	-6.35716	2.05521e-10	9.58496e-10
ENSG00000015413	DPEP1	8879.84	5.23854	0.296669	17.6579	8.85361e-70	1.75797e-67
ENSG00000015475	BID	2037	1.06132	0.107923	9.83401	8.03507e-23	9.81262e-22
ENSG00000015520	NPC1L1	209.999	3.96304	0.374333	10.5869	3.42612e-26	5.26657e-25
ENSG00000015592	STMN4	5.88228	-4.39831	0.346226	-12.7036	5.64861e-37	1.70446e-35
ENSG00000016402	IL20RA	985.825	1.31027	0.121601	10.7751	4.51184e-27	7.35444e-26
ENSG00000016490	CLCA1	15476.4	-2.42332	0.453999	-5.33771	9.41278e-08	3.37181e-07
ENSG00000016602	CLCA4	4493.1	-5.37257	0.437438	-12.2819	1.13328e-34	2.95843e-33
ENSG00000017427	IGF1	31.7141	-1.81381	0.2732	-6.63912	3.15552e-11	1.58156e-10
ENSG00000017483	SLC38A5	2884.04	2.01083	0.226676	8.87093	7.25392e-19	6.75376e-18
ENSG00000018236	CNTN1	56.1964	-2.83371	0.317956	-8.91226	5.00015e-19	4.72077e-18
ENSG00000018280	SLC11A1	319.843	2.34847	0.212637	11.0445	2.32966e-28	4.10282e-27
ENSG00000018408	WWTR1	959.175	-1.11238	0.179219	-6.20682	5.40664e-10	2.43099e-09
ENSG00000018625	ATP1A2	187.101	-4.81054	0.348679	-13.7965	2.67568e-43	1.20632e-41
ENSG00000018869	ZNF582	23.5055	-1.368	0.181587	-7.53354	4.93817e-14	3.16297e-13
ENSG00000019102	VSIG2	1384.01	-2.73605	0.317663	-8.61306	7.11356e-18	6.197e-17
ENSG00000019186	CYP24A1	37.1121	2.1307	0.371304	5.73842	9.55644e-09	3.79819e-08
ENSG00000020577	SAMD4A	496.085	-1.1397	0.143905	-7.91975	2.37984e-15	1.705e-14
ENSG00000021300	PLEKHB1	1501.26	1.27869	0.203661	6.27853	3.41796e-10	1.5636e-09
ENSG00000021826	CPS1	274.749	2.49433	0.368102	6.77619	1.23388e-11	6.39416e-11
ENSG00000022267	FHL1	1391.2	-3.28455	0.210232	-15.6235	5.03742e-55	4.43779e-53
ENSG00000022355	GABRA1	0.302072	-1.93909	0.624647	-3.1043	0.00190727	0.00390024
ENSG00000023839	ABCC2	239.705	3.44895	0.298028	11.5726	5.67423e-31	1.17033e-29
ENSG00000023902	PLEKHO1	929.724	-1.50931	0.149029	-10.1276	4.16576e-24	5.57403e-23
ENSG00000024422	EHD2	1826.23	-1.25033	0.172481	-7.24911	4.19518e-13	2.48098e-12
ENSG00000025423	HSD17B6	90.2163	-1.38185	0.169407	-8.15698	3.43511e-16	2.62965e-15
ENSG00000025772	TOMM34	3150.99	1.76545	0.103185	17.1095	1.25989e-65	1.96267e-63
ENSG00000026036	RTEL1-TNFRSF6B	199.407	1.92816	0.181132	10.6451	1.83868e-26	2.88305e-25
ENSG00000026103	FAS	606.902	-1.19994	0.147191	-8.15225	3.57219e-16	2.73186e-15
ENSG00000026508	CD44	11467.6	1.3287	0.0917363	14.4839	1.53054e-47	8.98212e-46
ENSG00000026559	KCNG1	82.402	-1.58008	0.301515	-5.24049	1.60154e-07	5.60292e-07
ENSG00000026751	SLAMF7	595.607	-1.79815	0.224433	-8.01195	1.12905e-15	8.31908e-15
ENSG00000027869	SH2D2A	275.774	1.01122	0.117441	8.6105	7.27406e-18	6.32962e-17
ENSG00000028277	POU2F2	174.839	-1.49787	0.173632	-8.62668	6.31567e-18	5.52199e-17
ENSG00000029153	ARNTL2	898.231	2.35192	0.13781	17.0664	2.63857e-65	4.0285e-63
ENSG00000029559	IBSP	34.912	6.56506	0.462654	14.19	1.05645e-45	5.56675e-44
ENSG00000030304	MUSK	8.94129	-3.95973	0.266474	-14.8598	6.01455e-50	3.98082e-48
ENSG00000031003	FAM13B	612.679	-1.06298	0.0853319	-12.457	1.28027e-35	3.55784e-34
ENSG00000033122	LRRC7	15.3761	-1.73704	0.132447	-13.115	2.70335e-39	9.40509e-38
ENSG00000034239	EFCAB1	4.10031	-1.71187	0.217799	-7.85986	3.84571e-15	2.71509e-14
ENSG00000034971	MYOC	27.4632	-4.87495	0.559986	-8.70549	3.16202e-18	2.8154e-17
ENSG00000035403	VCL	6185.05	-1.07357	0.103538	-10.3688	3.43891e-25	4.93396e-24
ENSG00000035499	DEPDC1B	551.498	1.23554	0.111668	11.0644	1.86613e-28	3.30623e-27
ENSG00000035720	STAP1	20.1201	-2.35949	0.252348	-9.35014	8.75355e-21	9.36498e-20
ENSG00000036473	OTC	123.25	-1.35234	0.364821	-3.70686	0.000209844	0.00049772
ENSG00000036672	USP2	197.645	-4.09257	0.20444	-20.0185	3.8028e-89	1.79915e-86
ENSG00000036828	CASR	3.29992	-3.52108	0.321416	-10.9549	6.29418e-28	1.08115e-26
ENSG00000037897	METTL1	791.337	1.4048	0.0826809	16.9907	9.62568e-65	1.42975e-62
ENSG00000037965	HOXC8	11.5614	1.53359	0.392319	3.90903	9.26685e-05	0.000231502
ENSG00000038295	TLL1	30.7795	-2.38731	0.263697	-9.05322	1.3881e-19	1.36432e-18
ENSG00000038427	VCAN	3483.15	1.32833	0.205453	6.46535	1.01063e-10	4.83212e-10
ENSG00000039139	DNAH5	54.3122	2.32928	0.207755	11.2116	3.57482e-29	6.62768e-28
ENSG00000039537	C6	16.5891	-1.64379	0.33363	-4.92697	8.35149e-07	2.70332e-06
ENSG00000039987	BEST2	199.974	-3.74603	0.378826	-9.88853	4.66838e-23	5.81794e-22
ENSG00000040199	PHLPP2	863.683	-2.77149	0.108169	-25.6219	8.70177e-145	2.56515e-141
ENSG00000040275	SPDL1	478.52	1.02342	0.0937596	10.9153	9.73698e-28	1.65546e-26
ENSG00000040608	RTN4R	313.981	1.6332	0.161168	10.1335	3.92286e-24	5.26372e-23
ENSG00000040731	CDH10	1.63754	-4.19414	0.376403	-11.1427	7.77477e-29	1.40872e-27
ENSG00000042445	RETSAT	4602.73	-1.94208	0.0890613	-21.8061	2.02845e-105	1.38811e-102
ENSG00000042781	USH2A	9.36471	1.05735	0.225291	4.69326	2.68879e-06	8.19599e-06
ENSG00000042813	ZPBP	0.843959	1.99845	0.587532	3.40143	0.000670343	0.00147646
ENSG00000042832	TG	349.008	4.26085	0.26939	15.8167	2.38701e-56	2.2926e-54
ENSG00000042980	ADAM28	287.489	-1.4194	0.193996	-7.31662	2.54293e-13	1.53248e-12
ENSG00000043039	BARX2	291.331	-1.83838	0.261573	-7.02816	2.09269e-12	1.16226e-11
ENSG00000043355	ZIC2	226.485	6.06194	0.409387	14.8074	1.3128e-49	8.48386e-48
ENSG00000043591	ADRB1	40.7964	-1.1209	0.264226	-4.24221	2.21326e-05	6.00897e-05
ENSG00000044012	GUCA2B	411.389	-6.21533	0.421881	-14.7324	3.99217e-49	2.53291e-47
ENSG00000044524	EPHA3	120.285	-1.10259	0.203917	-5.40707	6.40658e-08	2.33178e-07
ENSG00000046653	GPM6B	136.057	-2.65902	0.173962	-15.2851	9.61116e-53	7.48616e-51
ENSG00000046774	MAGEC2	1.95544	3.66287	1.09279	3.35186	0.000802697	0.00174639
ENSG00000046889	PREX2	99.0463	-1.43594	0.169536	-8.46983	2.45754e-17	2.05629e-16
ENSG00000047346	FAM214A	572.86	-1.26764	0.095937	-13.2132	7.35891e-40	2.63313e-38
ENSG00000047457	CP	159.806	-2.05374	0.321316	-6.39164	1.64113e-10	7.71202e-10
ENSG00000047634	SCML1	987.594	1.50898	0.13503	11.1751	5.39604e-29	9.89411e-28
ENSG00000047936	ROS1	23.4747	-1.08566	0.378157	-2.87093	0.00409267	0.00789725
ENSG00000048052	HDAC9	175.943	-1.79318	0.202112	-8.87219	7.17194e-19	6.68393e-18
ENSG00000048162	NOP16	1284.36	1.15373	0.0853246	13.5216	1.16584e-41	4.66848e-40
ENSG00000048462	TNFRSF17	83.7598	-3.24223	0.293587	-11.0435	2.35606e-28	4.1474e-27
ENSG00000048540	LMO3	156.526	-3.62665	0.295805	-12.2603	1.47979e-34	3.82689e-33
ENSG00000048545	GUCA1A|LOC118142757	4.32794	1.48436	0.325138	4.56534	4.98685e-06	1.47141e-05
ENSG00000049089	COL9A2	629.659	1.09648	0.217481	5.04175	4.61292e-07	1.53292e-06
ENSG00000049130	KITLG	981.964	-1.16437	0.148614	-7.83483	4.69463e-15	3.29079e-14
ENSG00000049192	ADAMTS6	75.1992	1.9936	0.180895	11.0207	3.03649e-28	5.32804e-27
ENSG00000049246	PER3	343.608	-1.6938	0.170882	-9.91212	3.68723e-23	4.62678e-22
ENSG00000049247	UTS2	28.1373	1.05443	0.319949	3.29561	0.000982073	0.00210451
ENSG00000049449	RCN1	4990.26	1.20461	0.0958114	12.5728	2.98116e-36	8.60272e-35
ENSG00000049759	NEDD4L	2336.84	-1.30423	0.0934055	-13.9631	2.61937e-44	1.25632e-42
ENSG00000049768	FOXP3	130.714	1.38496	0.169821	8.15541	3.47986e-16	2.66284e-15
ENSG00000050030	NEXMIF	15.1098	-3.57504	0.321936	-11.1048	1.18838e-28	2.12808e-27
ENSG00000050344	NFE2L3	4368.93	2.608	0.102378	25.4743	3.8027e-143	9.71513e-140
ENSG00000050405	LIMA1	6117.22	-1.42216	0.122559	-11.6039	3.93947e-31	8.24063e-30
ENSG00000050438	SLC4A8	133.426	1.27632	0.179329	7.11719	1.10148e-12	6.27113e-12
ENSG00000050555	LAMC3	138.753	-1.10965	0.196931	-5.6347	1.75361e-08	6.78121e-08
ENSG00000050628	PTGER3	133.627	-1.12727	0.225537	-4.99816	5.78802e-07	1.90606e-06
ENSG00000050767	COL23A1	37.2092	-1.24877	0.175023	-7.13492	9.68425e-13	5.54158e-12
ENSG00000051341	POLQ	398.02	1.33216	0.115835	11.5005	1.31211e-30	2.64645e-29
ENSG00000052749	RRP12	2111.85	1.41343	0.0817445	17.2909	5.51277e-67	9.14547e-65
ENSG00000052795	FNIP2	1393.28	-1.17887	0.10211	-11.545	7.82145e-31	1.59858e-29
ENSG00000053108	FSTL4	36.8125	1.09242	0.329614	3.31426	0.000918863	0.00197957
ENSG00000053254	FOXN3	1524.55	-1.34598	0.102771	-13.0969	3.42849e-39	1.1826e-37
ENSG00000053328	METTL24	16.0512	-3.35205	0.262937	-12.7485	3.17857e-37	9.79175e-36
ENSG00000053372	MRTO4	2110.25	1.01983	0.0837771	12.1731	4.32283e-34	1.08629e-32
ENSG00000053438	NNAT	80.0293	-2.61866	0.21575	-12.1375	6.68477e-34	1.65701e-32
ENSG00000053524	MCF2L2	24.611	-1.16196	0.109121	-10.6484	1.77322e-26	2.78611e-25
ENSG00000053918	KCNQ1	5238.16	1.01265	0.149681	6.7654	1.32946e-11	6.87364e-11
ENSG00000054277	OPN3	271.495	-1.76167	0.118496	-14.8669	5.40567e-50	3.59646e-48
ENSG00000054356	PTPRN	69.0505	-1.56873	0.273141	-5.74329	9.28531e-09	3.69811e-08
ENSG00000054598	FOXC1	203.038	1.26192	0.231428	5.45275	4.9597e-08	1.82878e-07
ENSG00000054967	RELT	342.365	1.08787	0.11314	9.61531	6.88995e-22	7.9625e-21
ENSG00000055044	NOP58	3175.2	1.24079	0.0878375	14.126	2.6282e-45	1.34649e-43
ENSG00000055813	CCDC85A	10.2532	-1.55792	0.257007	-6.06179	1.34611e-09	5.82757e-09
ENSG00000056277	ZNF280C	197.994	1.26023	0.101585	12.4057	2.43353e-35	6.59531e-34
ENSG00000056487	PHF21B	1.71686	-1.40303	0.339981	-4.1268	3.67838e-05	9.71623e-05
ENSG00000057149	SERPINB3	6.93167	5.03281	0.840089	5.99081	2.08803e-09	8.88194e-09
ENSG00000057468	MSH4	10.4073	1.41935	0.32041	4.42981	9.43147e-06	2.68923e-05
ENSG00000057593	F7	66.182	3.37801	0.370513	9.11713	7.71391e-20	7.7123e-19
ENSG00000057704	TMCC3	1060.81	-2.50108	0.142149	-17.5948	2.70222e-69	5.17772e-67
ENSG00000058335	RASGRF1	63.8511	1.12625	0.256427	4.39209	1.12266e-05	3.16459e-05
ENSG00000058668	ATP2B4	2421.46	-2.17885	0.160049	-13.6137	3.32163e-42	1.3821e-40
ENSG00000059588	TARBP1	1723	1.2095	0.0973573	12.4233	1.95298e-35	5.34205e-34
ENSG00000059728	MXD1	2517.56	-1.80691	0.132841	-13.6021	3.89118e-42	1.59998e-40
ENSG00000059915	PSD	318.803	-3.20886	0.223341	-14.3676	8.26755e-47	4.61177e-45
ENSG00000060140	STYK1	401.07	-1.74231	0.139094	-12.5261	5.37154e-36	1.5282e-34
ENSG00000060303	RPS17P5	1.77748	1.17067	0.33452	3.49955	0.000466048	0.00105083
ENSG00000060558	GNA15	441.701	1.12662	0.174178	6.46822	9.91669e-11	4.74619e-10
ENSG00000060566	CREB3L3	141.733	-4.50161	0.323979	-13.8948	6.81459e-44	3.20428e-42
ENSG00000060656	PTPRU	635.164	1.79259	0.253451	7.07272	1.51926e-12	8.5318e-12
ENSG00000060718	COL11A1	1322.02	6.47824	0.275475	23.5166	2.75635e-122	3.10673e-119
ENSG00000060762	MPC1	1305.22	-1.16842	0.103093	-11.3337	8.93957e-30	1.71463e-28
ENSG00000061337	LZTS1	186.778	1.60908	0.165615	9.71574	2.58356e-22	3.05296e-21
ENSG00000061455	PRDM6	61.1106	-2.06672	0.216232	-9.55786	1.20212e-21	1.36335e-20
ENSG00000062038	CDH3	3294.56	5.99756	0.146522	40.9327	0	0
ENSG00000062282	DGAT2	1100.78	1.85948	0.142512	13.0478	6.53712e-39	2.22088e-37
ENSG00000062524	LTK	270.212	-1.60878	0.2654	-6.06171	1.34679e-09	5.82984e-09
ENSG00000063015	SEZ6	8.1542	-2.23442	0.345644	-6.46451	1.01626e-10	4.85843e-10
ENSG00000063127	SLC6A16	14.5816	-1.15365	0.201136	-5.73568	9.71242e-09	3.85659e-08
ENSG00000063438	NA	68.0352	-1.23539	0.180563	-6.84189	7.81536e-12	4.12137e-11
ENSG00000064102	INTS13	1135.47	1.15601	0.0908305	12.7271	4.17823e-37	1.2789e-35
ENSG00000064195	DLX3	64.1675	3.06692	0.423946	7.23423	4.68186e-13	2.75519e-12
ENSG00000064205	CCN5	69.5056	-3.63688	0.34203	-10.6332	2.08763e-26	3.26007e-25
ENSG00000064218	DMRT3	7.75231	4.29037	0.469438	9.13937	6.28155e-20	6.31484e-19
ENSG00000064300	NGFR	121.178	-1.83687	0.277221	-6.62599	3.44935e-11	1.72319e-10
ENSG00000064309	CDON	174.205	-1.4036	0.164618	-8.52639	1.50979e-17	1.28488e-16
ENSG00000064545	TMEM161A	1687.95	1.28416	0.102726	12.5008	7.38842e-36	2.08037e-34
ENSG00000064651	SLC12A2	17695.8	1.45884	0.130079	11.215	3.44166e-29	6.39007e-28
ENSG00000064652	SNX24	205.912	-1.38025	0.130682	-10.5619	4.47682e-26	6.81878e-25
ENSG00000064655	EYA2	195.044	-2.83589	0.290286	-9.76929	1.52524e-22	1.83633e-21
ENSG00000064666	CNN2	6582.94	1.20582	0.0786694	15.3277	4.99433e-53	3.92198e-51
ENSG00000064692	SNCAIP	210.677	1.14698	0.251849	4.55423	5.25779e-06	1.54658e-05
ENSG00000064787	BCAS1	1903.85	-2.48934	0.217959	-11.4212	3.27745e-30	6.46083e-29
ENSG00000064886	CHI3L2	48.6049	-1.38566	0.254794	-5.43834	5.37793e-08	1.97275e-07
ENSG00000065057	NTHL1	1311.02	1.163	0.12409	9.37223	7.10148e-21	7.64447e-20
ENSG00000065150	IPO5	8411.77	1.05488	0.088446	11.9268	8.5787e-33	1.98642e-31
ENSG00000065320	NTN1	253.798	-2.70644	0.196307	-13.7868	3.05924e-43	1.37279e-41
ENSG00000065325	GLP2R	61.0666	-3.91848	0.216594	-18.0913	3.7308e-73	8.93574e-71
ENSG00000065328	MCM10	462.138	1.71814	0.11148	15.412	1.35839e-53	1.09592e-51
ENSG00000065371	ROPN1	2.53949	-3.18777	0.424391	-7.51141	5.84939e-14	3.72545e-13
ENSG00000065413	ANKRD44	248.159	-1.00431	0.12556	-7.99865	1.25793e-15	9.23673e-15
ENSG00000065534	MYLK	5669.73	-3.3821	0.222026	-15.2329	2.1383e-52	1.62265e-50
ENSG00000065600	PACC1	377.444	1.54122	0.084041	18.3389	4.04906e-75	1.07756e-72
ENSG00000065609	SNAP91	10.2012	-3.02182	0.372414	-8.11415	4.89183e-16	3.70045e-15
ENSG00000065618	COL17A1	5398.74	-1.09397	0.223649	-4.89148	1.00079e-06	3.21102e-06
ENSG00000065809	FAM107B	1740.12	-1.51654	0.139704	-10.8554	1.87951e-27	3.13704e-26
ENSG00000065833	ME1	1052.77	1.19508	0.161009	7.42244	1.1498e-13	7.15536e-13
ENSG00000065911	MTHFD2	3211.98	1.49667	0.101586	14.7329	3.96153e-49	2.51764e-47
ENSG00000065923	SLC9A7	438.769	1.66645	0.178632	9.32896	1.06911e-20	1.13555e-19
ENSG00000066230	SLC9A3	1991.05	-3.87554	0.296764	-13.0594	5.61982e-39	1.91434e-37
ENSG00000066279	ASPM	899.803	1.32309	0.12213	10.8335	2.38897e-27	3.95294e-26
ENSG00000066382	MPPED2	18.291	-2.01574	0.229659	-8.77708	1.67775e-18	1.52105e-17
ENSG00000066405	CLDN18	413.768	6.10721	0.536207	11.3897	4.70818e-30	9.17735e-29
ENSG00000066468	FGFR2	715.671	-2.1971	0.216047	-10.1696	2.71119e-24	3.68695e-23
ENSG00000066629	EML1	325.461	-2.28406	0.172342	-13.2531	4.33168e-40	1.57196e-38
ENSG00000066813	ACSM2B	0.777533	-1.60849	0.492922	-3.26317	0.00110172	0.00234062
ENSG00000067113	PLPP1	959.334	-1.97947	0.100672	-19.6625	4.5218e-86	1.90422e-83
ENSG00000067141	NEO1	4300.23	-1.12309	0.110883	-10.1286	4.12565e-24	5.52421e-23
ENSG00000067177	PHKA1	615.371	1.33592	0.136796	9.76574	1.57953e-22	1.89812e-21
ENSG00000067191	CACNB1	224.56	-1.34093	0.12236	-10.9589	6.02306e-28	1.03598e-26
ENSG00000067840	PDZD4	65.7986	-3.18812	0.231952	-13.7447	5.47951e-43	2.42758e-41
ENSG00000067842	ATP2B3	3.75035	-3.47062	0.349695	-9.92471	3.25054e-23	4.09491e-22
ENSG00000067955	CBFB	2121.33	1.32493	0.0796398	16.6365	3.79289e-62	4.91051e-60
ENSG00000068438	FTSJ1	1642.82	1.17705	0.0760104	15.4853	4.35788e-54	3.63049e-52
ENSG00000068489	PRR11	821.945	1.31658	0.0993113	13.2571	4.10303e-40	1.4918e-38
ENSG00000068615	REEP1	300.659	-1.21461	0.283643	-4.28219	1.85064e-05	5.07442e-05
ENSG00000068650	ATP11A	3031.86	2.09006	0.131744	15.8646	1.11433e-56	1.08937e-54
ENSG00000068781	STON1-GTF2A1L	2.07613	-2.26327	0.385264	-5.87461	4.2385e-09	1.74729e-08
ENSG00000068831	RASGRP2	134.107	-1.59443	0.17908	-8.90346	5.4132e-19	5.08692e-18
ENSG00000068976	PYGM	77.6164	-3.84723	0.242621	-15.8569	1.25876e-56	1.22432e-54
ENSG00000068985	PAGE1	1.49913	2.96916	1.06488	2.78825	0.00529929	0.0100054
ENSG00000069011	PITX1	1755.06	1.72771	0.145168	11.9015	1.16234e-32	2.67366e-31
ENSG00000069018	TRPC7	4.4339	-2.49975	0.245937	-10.1642	2.86426e-24	3.8882e-23
ENSG00000069431	ABCC9	127.388	-1.26374	0.22345	-5.65561	1.55292e-08	6.04295e-08
ENSG00000069482	GAL	361.856	1.21199	0.298331	4.06259	4.85316e-05	0.000126073
ENSG00000069535	MAOB	386.309	-2.41026	0.269417	-8.94623	3.67829e-19	3.50994e-18
ENSG00000069702	TGFBR3	723.297	-1.21441	0.173558	-6.99711	2.61296e-12	1.4387e-11
ENSG00000069764	PLA2G10	129.877	-1.42523	0.205087	-6.94936	3.66953e-12	1.99382e-11
ENSG00000069974	RAB27A	976.591	-1.64192	0.108936	-15.0724	2.46066e-51	1.73341e-49
ENSG00000070193	FGF10	25.7763	-2.11856	0.249244	-8.49994	1.89684e-17	1.60395e-16
ENSG00000070404	FSTL3	843.267	1.27873	0.185893	6.87883	6.03481e-12	3.21158e-11
ENSG00000070501	POLB	683.397	1.06844	0.110141	9.70071	2.99396e-22	3.53247e-21
ENSG00000070526	ST6GALNAC1	5119.93	-1.40511	0.222895	-6.3039	2.90244e-10	1.33558e-09
ENSG00000070669	ASNS	2071.47	1.45257	0.126378	11.4939	1.41566e-30	2.84483e-29
ENSG00000070729	CNGB1	5.4686	-3.73656	0.256403	-14.573	4.17155e-48	2.52148e-46
ENSG00000070748	CHAT	2.95453	-4.73306	0.478728	-9.88673	4.75281e-23	5.91739e-22
ENSG00000070759	TESK2	273.616	-1.41077	0.089357	-15.788	3.7641e-56	3.5529e-54
ENSG00000070778	PTPN21	581.735	-1.54548	0.08615	-17.9394	5.81266e-72	1.31806e-69
ENSG00000070808	CAMK2A	13.5617	-2.03044	0.195475	-10.3873	2.83374e-25	4.10101e-24
ENSG00000070814	TCOF1	3158.56	1.11199	0.0948297	11.7262	9.35294e-32	2.0423e-30
ENSG00000070882	OSBPL3	1376.12	1.78604	0.0924285	19.3235	3.40867e-83	1.28066e-80
ENSG00000070886	EPHA8	5.82275	3.96515	0.608356	6.51781	7.13435e-11	3.45904e-10
ENSG00000070950	RAD18	833.913	1.02988	0.0761208	13.5295	1.04734e-41	4.22043e-40
ENSG00000070961	ATP2B1	2066.14	-1.07688	0.0960251	-11.2146	3.45692e-29	6.4153e-28
ENSG00000071073	MGAT4A	2206.12	-1.36714	0.104499	-13.0828	4.12748e-39	1.41732e-37
ENSG00000071203	MS4A12	1501.76	-5.42401	0.432732	-12.5344	4.84302e-36	1.38503e-34
ENSG00000071205	ARHGAP10	301.343	-1.16064	0.180705	-6.42287	1.33728e-10	6.3245e-10
ENSG00000071539	TRIP13	934.846	2.32658	0.0998345	23.3044	4.00288e-120	4.0368e-117
ENSG00000071909	MYO3B	19.3055	1.43652	0.252675	5.68524	1.30632e-08	5.1244e-08
ENSG00000071967	CYBRD1	1728.59	-2.15376	0.184224	-11.691	1.4173e-31	3.05133e-30
ENSG00000071991	CDH19	38.7864	-4.18164	0.398361	-10.4971	8.90644e-26	1.33117e-24
ENSG00000072041	SLC6A15	11.816	-1.13997	0.507024	-2.24835	0.024554	0.0407077
ENSG00000072133	RPS6KA6	254.047	-1.36979	0.26225	-5.22321	1.75845e-07	6.12558e-07
ENSG00000072163	LIMS2	889.5	-2.37402	0.205854	-11.5325	9.04371e-31	1.84249e-29
ENSG00000072182	ASIC4	5.2788	1.82901	0.320072	5.71436	1.10115e-08	4.34809e-08
ENSG00000072195	SPEG	312.359	-2.92201	0.270099	-10.8183	2.81959e-27	4.65341e-26
ENSG00000072415	MPP5	1160.56	-1.04904	0.0792866	-13.231	5.80923e-40	2.08642e-38
ENSG00000072571	HMMR	988.931	1.31651	0.142748	9.22263	2.89911e-20	2.99622e-19
ENSG00000072657	TRHDE	78.4226	-2.53417	0.24856	-10.1954	2.07851e-24	2.84473e-23
ENSG00000072694	FCGR2B	132.072	-1.06261	0.230748	-4.60506	4.12344e-06	1.22924e-05
ENSG00000072952	IRAG1	830.734	-1.68574	0.174929	-9.63672	5.59448e-22	6.49475e-21
ENSG00000073067	CYP2W1	1916.65	4.21527	0.373402	11.2888	1.49004e-29	2.81426e-28
ENSG00000073111	MCM2	3377.8	1.31777	0.103669	12.7113	5.11713e-37	1.55634e-35
ENSG00000073150	PANX2	23.2531	1.81637	0.279195	6.50574	7.73109e-11	3.73325e-10
ENSG00000073417	PDE8A	1389.98	-1.28034	0.0772599	-16.5719	1.11261e-61	1.42125e-59
ENSG00000073464	CLCN4	335.971	1.77073	0.189952	9.32199	1.1418e-20	1.21074e-19
ENSG00000073536	NLE1	1247.65	1.27821	0.094026	13.5943	4.33099e-42	1.777e-40
ENSG00000073670	ADAM11	16.9012	-1.28893	0.227349	-5.66942	1.43284e-08	5.59898e-08
ENSG00000073711	PPP2R3A	289.043	-2.15184	0.132348	-16.2589	1.93079e-59	2.20871e-57
ENSG00000073712	FERMT2	812.013	-1.79712	0.184348	-9.74848	1.8726e-22	2.23626e-21
ENSG00000073734	ABCB11	22.1339	-5.19581	0.31057	-16.7299	7.93657e-63	1.05974e-60
ENSG00000073737	DHRS9	1035.16	-3.25353	0.311041	-10.4601	1.31655e-25	1.94573e-24
ENSG00000073754	CD5L	0.940942	-1.45239	0.461061	-3.15011	0.00163211	0.00337118
ENSG00000073861	TBX21	24.5753	-1.02903	0.223085	-4.61271	3.97459e-06	1.18699e-05
ENSG00000074181	NOTCH3	2675.31	1.27629	0.16022	7.96586	1.64083e-15	1.18978e-14
ENSG00000074211	PPP2R2C	173.583	2.02244	0.325965	6.20447	5.48824e-10	2.46565e-09
ENSG00000074276	CDHR2	2173.51	-2.32014	0.242643	-9.56193	1.15581e-21	1.31473e-20
ENSG00000074317	SNCB	2.67742	-2.0263	0.358328	-5.65489	1.55949e-08	6.06728e-08
ENSG00000074370	ATP2A3	5250.45	-1.58718	0.181944	-8.72347	2.69814e-18	2.41416e-17
ENSG00000074410	CA12	5413.91	-2.28252	0.191488	-11.9199	9.31811e-33	2.15503e-31
ENSG00000074416	MGLL	6336.9	-1.51429	0.111069	-13.6338	2.52267e-42	1.0577e-40
ENSG00000074527	NTN4	582.123	-1.00347	0.138794	-7.22994	4.83218e-13	2.84191e-12
ENSG00000074696	HACD3	4587.98	1.06716	0.082118	12.9954	1.29858e-38	4.31981e-37
ENSG00000074706	IPCEF1	56.9019	-1.04687	0.176603	-5.92778	3.07061e-09	1.28533e-08
ENSG00000074755	ZZEF1	2624.31	-1.80943	0.102341	-17.6804	5.93341e-70	1.20307e-67
ENSG00000075035	WSCD2	20.1163	-2.71791	0.34119	-7.96595	1.63956e-15	1.18908e-14
ENSG00000075073	TACR2	261.349	-3.72919	0.287926	-12.9519	2.29253e-38	7.47969e-37
ENSG00000075142	SRI	6763.52	-1.61109	0.118508	-13.5948	4.29904e-42	1.76579e-40
ENSG00000075218	GTSE1	721.679	1.35852	0.0944292	14.3866	6.27686e-47	3.53738e-45
ENSG00000075239	ACAT1	2112.3	-1.29708	0.101142	-12.8243	1.1992e-37	3.78237e-36
ENSG00000075240	GRAMD4	2244.39	-1.06343	0.0973919	-10.9191	9.34401e-28	1.59006e-26
ENSG00000075275	CELSR1	1416.54	2.41278	0.154811	15.5853	9.16439e-55	7.92771e-53
ENSG00000075290	WNT8B	7.21349	2.21685	0.272225	8.14345	3.84177e-16	2.93217e-15
ENSG00000075340	ADD2	30.416	-1.34539	0.296694	-4.53461	5.77105e-06	1.68952e-05
ENSG00000075388	FGF4	3.06707	1.33819	0.380532	3.51663	0.000437068	0.000990029
ENSG00000075429	CACNG5	0.334298	-1.63585	0.700319	-2.33587	0.0194981	0.0329995
ENSG00000075461	CACNG4	151.124	3.50722	0.402423	8.71526	2.90089e-18	2.5877e-17
ENSG00000075568	TMEM131	2786.61	-1.09307	0.0702213	-15.5661	1.23793e-54	1.06847e-52
ENSG00000075618	FSCN1	2379.72	1.61255	0.217588	7.41102	1.2533e-13	7.77671e-13
ENSG00000075651	PLD1	1080.31	-1.28325	0.109108	-11.7614	6.17356e-32	1.36281e-30
ENSG00000075702	WDR62	569.201	1.86063	0.122494	15.1896	4.14713e-52	3.07997e-50
ENSG00000075884	ARHGAP15	129.016	-1.29358	0.148333	-8.72078	2.76293e-18	2.46982e-17
ENSG00000075891	PAX2	4.51219	2.33005	0.430196	5.41625	6.08631e-08	2.22154e-07
ENSG00000075914	EXOSC7	1341.1	1.11439	0.0852365	13.074	4.63404e-39	1.58559e-37
ENSG00000076258	FMO4	129.07	-1.87564	0.121452	-15.4435	8.33897e-54	6.84295e-52
ENSG00000076351	SLC46A1	226.571	-1.27996	0.139246	-9.19209	3.85264e-20	3.93499e-19
ENSG00000076356	PLXNA2	2163.75	-1.21014	0.106816	-11.3292	9.40261e-30	1.79714e-28
ENSG00000076513	ANKRD13A	1425.51	-1.02591	0.0664714	-15.4339	9.68802e-54	7.89924e-52
ENSG00000076555	ACACB	764.104	-1.8682	0.135184	-13.8197	1.93812e-43	8.8105e-42
ENSG00000076641	PAG1	1049.23	-1.86407	0.131197	-14.2082	8.15118e-46	4.32047e-44
ENSG00000076662	ICAM3	64.4838	-1.57395	0.207335	-7.59138	3.16526e-14	2.06502e-13
ENSG00000077009	NMRK2	1.53186	-1.89197	0.55987	-3.3793	0.000726705	0.00159236
ENSG00000077063	CTTNBP2	381.908	1.24902	0.225408	5.54115	3.00492e-08	1.13241e-07
ENSG00000077080	ACTL6B	1.67974	-3.08873	0.324602	-9.51543	1.80969e-21	2.0278e-20
ENSG00000077152	UBE2T	906.995	1.56147	0.108287	14.4197	3.89263e-47	2.22647e-45
ENSG00000077157	PPP1R12B	2553.62	-2.6916	0.184809	-14.5642	4.74211e-48	2.85734e-46
ENSG00000077264	PAK3	15.3081	-2.01503	0.222785	-9.04471	1.50064e-19	1.47116e-18
ENSG00000077279	DCX	3.41726	-1.17369	0.341309	-3.43878	0.000584335	0.00129836
ENSG00000077327	SPAG6	1.28939	-1.23304	0.346918	-3.55425	0.000379054	0.000866971
ENSG00000077348	EXOSC5	1354.22	1.41855	0.106755	13.2879	2.7227e-40	1.00714e-38
ENSG00000077420	APBB1IP	215.046	-1.24982	0.178207	-7.01329	2.32786e-12	1.28728e-11
ENSG00000077498	TYR	3.32691	4.08051	0.811747	5.02683	4.98656e-07	1.65179e-06
ENSG00000077616	NAALAD2	17.8858	-1.31337	0.158509	-8.28576	1.1736e-16	9.34053e-16
ENSG00000077782	FGFR1	1131.12	-1.17965	0.170257	-6.92865	4.24887e-12	2.29461e-11
ENSG00000077935	SMC1B	11.7658	1.50097	0.284666	5.27276	1.34384e-07	4.74424e-07
ENSG00000077942	FBLN1	3773.84	-1.65434	0.210876	-7.8451	4.32604e-15	3.04411e-14
ENSG00000077943	ITGA8	170.555	-2.03092	0.150077	-13.5325	1.00531e-41	4.05533e-40
ENSG00000078018	MAP2	64.9069	-1.47844	0.242715	-6.09127	1.12016e-09	4.89081e-09
ENSG00000078053	AMPH	39.7952	-1.12385	0.181094	-6.20592	5.43764e-10	2.44436e-09
ENSG00000078098	FAP	420.453	3.19497	0.23947	13.3419	1.3211e-40	5.00271e-39
ENSG00000078114	NEBL	3083.57	2.33635	0.120847	19.3331	2.82815e-83	1.0838e-80
ENSG00000078295	ADCY2	51.4227	-2.09696	0.214851	-9.76007	1.67035e-22	2.00285e-21
ENSG00000078328	RBFOX1	18.0614	-1.13892	0.407757	-2.79313	0.00522013	0.00987004
ENSG00000078549	ADCYAP1R1	23.3618	-4.09902	0.352243	-11.6369	2.67577e-31	5.6621e-30
ENSG00000078579	FGF20	27.7886	6.05291	0.585475	10.3385	4.72082e-25	6.71783e-24
ENSG00000078589	P2RY10	42.1793	-1.50464	0.219815	-6.84504	7.64523e-12	4.03499e-11
ENSG00000078596	ITM2A	295.068	-2.09791	0.188181	-11.1484	7.29065e-29	1.32351e-27
ENSG00000078804	TP53INP2	1971.98	-2.63041	0.143945	-18.2737	1.34108e-74	3.4725e-72
ENSG00000078814	MYH7B	169.526	1.68558	0.268368	6.28083	3.36765e-10	1.54169e-09
ENSG00000078898	BPIFB2	5.43318	4.93135	0.758263	6.50349	7.84795e-11	3.78682e-10
ENSG00000078900	TP73	176.424	2.30142	0.212055	10.8529	1.93102e-27	3.22022e-26
ENSG00000079102	RUNX1T1	110.627	-1.6087	0.188599	-8.52973	1.46688e-17	1.2503e-16
ENSG00000079257	LXN	585.081	-1.2997	0.128616	-10.1053	5.23551e-24	6.95684e-23
ENSG00000079263	SP140	102.965	-1.0893	0.215924	-5.04483	4.53931e-07	1.50924e-06
ENSG00000079308	TNS1	4162.56	-2.76687	0.224653	-12.3162	7.41207e-35	1.96029e-33
ENSG00000079335	CDC14A	248.687	-1.98942	0.112307	-17.7142	3.26112e-70	6.68303e-68
ENSG00000079385	CEACAM1	10105.8	-2.38538	0.158051	-15.0925	1.815e-51	1.29766e-49
ENSG00000079393	DUSP13	0.801968	1.95184	0.47761	4.08667	4.37606e-05	0.000114299
ENSG00000079462	PAFAH1B3	1695.56	1.63174	0.117512	13.8857	7.73016e-44	3.60823e-42
ENSG00000079689	SCGN	64.9588	-4.96607	0.311305	-15.9524	2.74134e-57	2.79398e-55
ENSG00000079739	PGM1	2716.25	-1.46899	0.115066	-12.7665	2.5223e-37	7.81315e-36
ENSG00000079841	RIMS1	9.12607	-1.11972	0.359108	-3.11806	0.00182047	0.0037347
ENSG00000080031	PTPRH	1942.03	-2.08261	0.145236	-14.3395	1.23978e-46	6.78728e-45
ENSG00000080166	DCT	14.9272	1.32905	0.439242	3.02578	0.0024799	0.00497277
ENSG00000080200	CRYBG3	432.914	-1.02466	0.147983	-6.92413	4.3867e-12	2.36671e-11
ENSG00000080224	EPHA6	6.9748	-4.19728	0.387071	-10.8437	2.13657e-27	3.55064e-26
ENSG00000080293	SCTR	8.5662	-2.12648	0.260199	-8.17251	3.0203e-16	2.32651e-15
ENSG00000080493	SLC4A4	1240.37	-4.5757	0.3013	-15.1865	4.3444e-52	3.22024e-50
ENSG00000080511	RDH8	1.85948	1.25733	0.447194	2.81161	0.00492948	0.0093602
ENSG00000080573	COL5A3	701.739	1.22311	0.174425	7.01224	2.34526e-12	1.29652e-11
ENSG00000080608	PUM3	1609.74	1.12489	0.0756158	14.8764	4.68737e-50	3.13489e-48
ENSG00000080618	CPB2	1.77943	2.63213	0.430663	6.1118	9.85165e-10	4.3216e-09
ENSG00000080644	CHRNA3	89.1388	-2.02198	0.260169	-7.77178	7.73929e-15	5.3266e-14
ENSG00000080823	MOK	249.934	1.10622	0.162613	6.80278	1.02616e-11	5.35392e-11
ENSG00000080839	RBL1	637.613	1.24095	0.110666	11.2135	3.5e-29	6.49211e-28
ENSG00000081026	MAGI3	865.887	-1.20872	0.0892653	-13.5408	8.97918e-42	3.63358e-40
ENSG00000081041	CXCL2	858.94	2.3306	0.216801	10.75	5.92777e-27	9.60931e-26
ENSG00000081051	AFP	14.3203	4.19248	0.462059	9.07347	1.15285e-19	1.13806e-18
ENSG00000081059	TCF7	1779.01	1.89711	0.131704	14.4043	4.86054e-47	2.75541e-45
ENSG00000081138	CDH7	10.7284	2.49786	0.452484	5.52033	3.38368e-08	1.26841e-07
ENSG00000081181	ARG2	163.207	1.02849	0.15489	6.64015	3.13373e-11	1.57084e-10
ENSG00000081189	MEF2C	412.821	-1.65402	0.152147	-10.8712	1.58182e-27	2.65521e-26
ENSG00000081237	PTPRC	1048.02	-1.1424	0.205338	-5.56352	2.64382e-08	1.00224e-07
ENSG00000081277	PKP1	426.879	3.94261	0.284444	13.8608	1.09511e-43	5.04408e-42
ENSG00000081320	STK17B	1393.52	-1.19245	0.110997	-10.7431	6.38725e-27	1.03279e-25
ENSG00000081479	LRP2	6.23065	3.33623	0.466285	7.15491	8.37249e-13	4.82337e-12
ENSG00000081800	SLC13A1	2.77744	-3.59253	0.619008	-5.80369	6.48707e-09	2.62233e-08
ENSG00000081818	PCDHB4	39.5106	-1.12336	0.219059	-5.12812	2.92657e-07	9.95224e-07
ENSG00000081923	ATP8B1	6862.83	-1.66491	0.108525	-15.3413	4.0481e-53	3.20519e-51
ENSG00000082074	FYB1	377.378	-1.08632	0.193679	-5.60886	2.03665e-08	7.82756e-08
ENSG00000082126	MPP4	2.84686	1.92189	0.270408	7.10737	1.18277e-12	6.70701e-12
ENSG00000082146	STRADB	625.257	-1.00776	0.0970034	-10.389	2.78378e-25	4.03175e-24
ENSG00000082175	PGR	40.5248	-2.75473	0.226649	-12.1542	5.44879e-34	1.35766e-32
ENSG00000082196	C1QTNF3	163.469	-1.23265	0.179965	-6.84936	7.41814e-12	3.91945e-11
ENSG00000082293	COL19A1	4.59985	-2.88345	0.343186	-8.40201	4.38903e-17	3.60505e-16
ENSG00000082397	EPB41L3	765.039	-2.74594	0.2139	-12.8375	1.01103e-37	3.20203e-36
ENSG00000082482	KCNK2	10.1445	-2.07618	0.338057	-6.14151	8.17397e-10	3.61087e-09
ENSG00000082497	SERTAD4	166.471	-1.58747	0.21624	-7.34124	2.11623e-13	1.28564e-12
ENSG00000082512	TRAF5	1881.37	1.4672	0.122041	12.0222	2.71609e-33	6.433e-32
ENSG00000083622	NA	5.39674	1.38038	0.280328	4.92414	8.47304e-07	2.74058e-06
ENSG00000083635	NUFIP1	492.624	1.33973	0.106054	12.6325	1.39706e-36	4.11198e-35
ENSG00000083782	EPYC	47.3563	6.86251	0.518047	13.2469	4.70187e-40	1.69986e-38
ENSG00000083807	SLC27A5	366.298	1.69682	0.192916	8.79564	1.42234e-18	1.29778e-17
ENSG00000083814	ZNF671	57.9306	-1.64019	0.148114	-11.0738	1.68036e-28	2.98677e-27
ENSG00000083845	RPS5	40349	1.00103	0.147047	6.80755	9.92732e-12	5.18798e-11
ENSG00000084207	GSTP1	21814.6	1.20591	0.129651	9.30115	1.38929e-20	1.46345e-19
ENSG00000084453	SLCO1A2	10.3696	3.75679	0.484676	7.75113	9.10756e-15	6.23027e-14
ENSG00000084734	GCKR	6.64159	1.87442	0.284682	6.58425	4.57177e-11	2.25685e-10
ENSG00000084774	CAD	3538.75	1.41036	0.0944802	14.9276	2.18e-50	1.47341e-48
ENSG00000085265	FCN1	122.912	-1.72185	0.271139	-6.35042	2.14726e-10	1.00021e-09
ENSG00000085465	OVGP1	198.118	1.64689	0.13549	12.155	5.39526e-34	1.3452e-32
ENSG00000085552	IGSF9	914.274	-1.81715	0.15097	-12.0365	2.28526e-33	5.43948e-32
ENSG00000085563	ABCB1	1653.63	-1.81325	0.246392	-7.35921	1.85002e-13	1.12983e-12
ENSG00000085741	WNT11	808.473	2.63725	0.304766	8.65335	5.00107e-18	4.39466e-17
ENSG00000085840	ORC1	544.441	1.0182	0.113463	8.97382	2.86407e-19	2.75979e-18
ENSG00000085999	RAD54L	438.981	1.4874	0.107713	13.8088	2.25416e-43	1.0223e-41
ENSG00000086015	MAST2	3197.9	-1.06787	0.0912201	-11.7065	1.18026e-31	2.55248e-30
ENSG00000086159	AQP6	17.6295	2.0104	0.265182	7.58123	3.42292e-14	2.22441e-13
ENSG00000086289	EPDR1	1099.51	1.04667	0.1725	6.06768	1.29772e-09	5.62509e-09
ENSG00000086506	HBQ1	7.19128	3.33047	0.478774	6.95625	3.49447e-12	1.90274e-11
ENSG00000086696	HSD17B2	1042.7	-3.39861	0.260771	-13.0329	7.94885e-39	2.67441e-37
ENSG00000086712	TXLNG	1292.78	1.03031	0.0971095	10.6098	2.68408e-26	4.16098e-25
ENSG00000086717	PPEF1	14.756	3.0236	0.245895	12.2963	9.48063e-35	2.49018e-33
ENSG00000086967	MYBPC2	11.3357	-1.47944	0.251098	-5.89188	3.81825e-09	1.58153e-08
ENSG00000086991	NOX4	79.8221	3.04566	0.231012	13.184	1.08446e-39	3.83384e-38
ENSG00000087077	TRIP6	2577.87	1.22287	0.167499	7.30076	2.8614e-13	1.71604e-12
ENSG00000087116	ADAMTS2	1595.64	2.36294	0.206358	11.4507	2.33285e-30	4.64414e-29
ENSG00000087128	TMPRSS11E	8.41553	2.68956	0.551935	4.87296	1.09938e-06	3.51028e-06
ENSG00000087258	GNAO1	223.206	-3.42449	0.251275	-13.6284	2.71427e-42	1.13555e-40
ENSG00000087495	PHACTR3	95.6896	1.66856	0.291805	5.71806	1.07745e-08	4.25759e-08
ENSG00000087586	AURKA	1734.47	1.53911	0.104642	14.7084	5.69751e-49	3.58522e-47
ENSG00000088002	SULT2B1	885.03	3.28914	0.189405	17.3656	1.50212e-67	2.58135e-65
ENSG00000088256	GNA11	5169.62	-1.77417	0.093352	-19.0052	1.54444e-80	5.33207e-78
ENSG00000088280	ASAP3	504.164	-1.95072	0.13449	-14.5045	1.13453e-47	6.70946e-46
ENSG00000088305	DNMT3B	214.94	1.6011	0.13817	11.5879	4.74803e-31	9.84067e-30
ENSG00000088325	TPX2	4327.1	1.85649	0.105405	17.6128	1.9635e-69	3.80027e-67
ENSG00000088340	FER1L4	636.029	2.80646	0.241519	11.62	3.25974e-31	6.84116e-30
ENSG00000088356	PDRG1	1274.96	1.3767	0.114185	12.0568	1.78543e-33	4.30053e-32
ENSG00000088386	SLC15A1	235.831	-2.8777	0.35985	-7.99695	1.27541e-15	9.35249e-15
ENSG00000088451	TGDS	752.126	1.21754	0.110543	11.0142	3.26529e-28	5.71903e-27
ENSG00000088538	DOCK3	35.3765	-1.61437	0.214823	-7.51488	5.69648e-14	3.63048e-13
ENSG00000088543	C3orf18	102.322	-1.10347	0.138982	-7.93967	2.02724e-15	1.46108e-14
ENSG00000088726	TMEM40	8.50427	3.9464	0.414976	9.50995	1.90758e-21	2.13064e-20
ENSG00000088727	KIF9	382.622	1.06083	0.0916893	11.5698	5.85954e-31	1.20725e-29
ENSG00000088756	ARHGAP28	63.382	-1.24765	0.17747	-7.03019	2.06258e-12	1.1462e-11
ENSG00000088826	SMOX	858.017	2.37024	0.136349	17.3836	1.09806e-67	1.89549e-65
ENSG00000088827	SIGLEC1	323.343	-1.77119	0.225993	-7.83733	4.60213e-15	3.22832e-14
ENSG00000088836	SLC4A11	300.879	4.09859	0.235509	17.4032	7.80636e-68	1.36601e-65
ENSG00000088854	C20orf194	198.539	-1.86695	0.176669	-10.5675	4.21478e-26	6.43245e-25
ENSG00000088882	CPXM1	507.951	1.52814	0.185594	8.23378	1.81402e-16	1.42016e-15
ENSG00000088899	LZTS3	1367.85	2.20857	0.169441	13.0344	7.79353e-39	2.62677e-37
ENSG00000088992	TESC	1979.09	4.65201	0.23137	20.1064	6.49169e-90	3.18942e-87
ENSG00000089116	LHX5	5.37909	3.95031	0.548544	7.20144	5.95781e-13	3.47935e-12
ENSG00000089169	RPH3A	4.64922	-2.59928	0.278424	-9.33569	1.00333e-20	1.06953e-19
ENSG00000089195	TRMT6	909.244	1.04064	0.101663	10.2363	1.36409e-24	1.88513e-23
ENSG00000089199	CHGB	137.65	-2.54484	0.368279	-6.91007	4.84414e-12	2.60251e-11
ENSG00000089225	TBX5	4.73562	4.22786	0.754255	5.60535	2.07839e-08	7.97758e-08
ENSG00000089250	NOS1	33.9777	-3.28099	0.378394	-8.67084	4.28958e-18	3.78768e-17
ENSG00000089327	FXYD5	4021.29	2.11261	0.125172	16.8777	6.56376e-64	9.18016e-62
ENSG00000089351	GRAMD1A	2892.71	1.57555	0.103131	15.2772	1.08512e-52	8.41782e-51
ENSG00000089356	FXYD3	20042.3	-1.46139	0.166321	-8.78658	1.54187e-18	1.40284e-17
ENSG00000089486	CDIP1	518.477	-1.18024	0.182421	-6.46985	9.81027e-11	4.69819e-10
ENSG00000089558	KCNH4	26.0034	1.99202	0.234955	8.47831	2.28495e-17	1.91732e-16
ENSG00000089685	BIRC5	2450.26	1.52758	0.109757	13.9179	4.93384e-44	2.33714e-42
ENSG00000089723	OTUB2	247.974	1.85395	0.147906	12.5347	4.82293e-36	1.38032e-34
ENSG00000090006	LTBP4	4944.78	-1.31035	0.154263	-8.49428	1.9917e-17	1.68119e-16
ENSG00000090020	SLC9A1	2603.61	-1.46247	0.110863	-13.1917	9.79792e-40	3.47341e-38
ENSG00000090382	LYZ	19891.8	1.46777	0.290868	5.0462	4.50695e-07	1.49887e-06
ENSG00000090402	SI	873.468	-3.2363	0.381485	-8.48342	2.18667e-17	1.83767e-16
ENSG00000090447	TFAP4	1006.2	1.44852	0.0823484	17.5901	2.93426e-69	5.59437e-67
ENSG00000090512	FETUB	1.66487	-1.66775	0.538079	-3.09944	0.00193884	0.00395868
ENSG00000090530	P3H2	492.124	-1.74889	0.21036	-8.31382	9.26714e-17	7.42495e-16
ENSG00000090554	FLT3LG	35.5313	-1.04799	0.128313	-8.16745	3.14969e-16	2.42205e-15
ENSG00000090659	CD209	268.493	-2.43208	0.210905	-11.5316	9.13923e-31	1.86096e-29
ENSG00000090889	KIF4A	1180.82	1.35534	0.0984712	13.7638	4.2072e-43	1.87693e-41
ENSG00000090932	DLL3	18.1142	2.49679	0.313186	7.97224	1.55826e-15	1.13205e-14
ENSG00000091127	PUS7	1099.14	1.67704	0.090892	18.4509	5.12565e-76	1.43376e-73
ENSG00000091129	NRCAM	185.818	1.37054	0.284591	4.81583	1.46591e-06	4.61296e-06
ENSG00000091138	SLC26A3	16596.6	-4.68773	0.360442	-13.0055	1.13877e-38	3.79808e-37
ENSG00000091157	WDR7	451.231	-1.1386	0.0905743	-12.5709	3.05112e-36	8.79796e-35
ENSG00000091181	IL5RA	8.23102	-1.9051	0.264389	-7.20569	5.77521e-13	3.37632e-12
ENSG00000091482	SMPX	33.0694	-2.27524	0.437797	-5.19702	2.0251e-07	7.01174e-07
ENSG00000091622	PITPNM3	575.791	-1.39046	0.163856	-8.48583	2.14185e-17	1.80118e-16
ENSG00000091651	ORC6	539.13	1.98738	0.104819	18.9602	3.64028e-80	1.23454e-77
ENSG00000091656	ZFHX4	81.0681	-1.24775	0.287405	-4.34144	1.41551e-05	3.9368e-05
ENSG00000091831	ESR1	26.6963	-1.35051	0.204121	-6.61625	3.68417e-11	1.835e-10
ENSG00000091879	ANGPT2	253.71	1.32141	0.12598	10.489	9.70009e-26	1.44416e-24
ENSG00000091986	CCDC80	1856.77	-1.72981	0.24681	-7.00868	2.4057e-12	1.32783e-11
ENSG00000092009	CMA1	14.5343	-3.75362	0.396509	-9.46667	2.8891e-21	3.19434e-20
ENSG00000092051	JPH4	16.3	-2.53648	0.22881	-11.0855	1.47531e-28	2.63451e-27
ENSG00000092067	CEBPE	10.0372	-1.4072	0.317268	-4.43536	9.19179e-06	2.62382e-05
ENSG00000092096	SLC22A17	198.449	-1.7776	0.170986	-10.3962	2.58039e-25	3.75563e-24
ENSG00000092421	SEMA6A	1065.6	-2.40539	0.197619	-12.1719	4.38843e-34	1.10205e-32
ENSG00000092445	TYRO3	504.127	1.88303	0.161634	11.65	2.29403e-31	4.87586e-30
ENSG00000092607	TBX15	26.394	2.85845	0.258489	11.0583	1.99864e-28	3.53283e-27
ENSG00000092621	PHGDH	2112.29	1.63246	0.217966	7.48951	6.91294e-14	4.37446e-13
ENSG00000092758	COL9A3	906.283	3.04151	0.292598	10.3948	2.61744e-25	3.80667e-24
ENSG00000092853	CLSPN	292.168	1.19679	0.128445	9.31748	1.19136e-20	1.26224e-19
ENSG00000093009	CDC45	754.172	1.7112	0.120599	14.1892	1.06886e-45	5.61876e-44
ENSG00000093010	COMT	5041.7	1.16292	0.13237	8.78541	1.55789e-18	1.41708e-17
ENSG00000093072	ADA2	1051.52	-1.42622	0.189442	-7.52854	5.13088e-14	3.28257e-13
ENSG00000093134	VNN3	13.5805	1.88617	0.294913	6.39566	1.59856e-10	7.5184e-10
ENSG00000094755	GABRP	251.997	3.07933	0.353153	8.71954	2.79338e-18	2.49413e-17
ENSG00000094796	KRT31	2.88724	4.53304	0.691745	6.55305	5.63734e-11	2.76082e-10
ENSG00000094804	CDC6	1353.77	1.67257	0.12284	13.6158	3.22429e-42	1.34306e-40
ENSG00000094963	FMO2	39.5653	-1.70436	0.336028	-5.07206	3.93534e-07	1.31837e-06
ENSG00000095110	NXPE1	706.358	-2.34739	0.293642	-7.99407	1.30555e-15	9.56258e-15
ENSG00000095203	EPB41L4B	3709.34	-1.39683	0.112553	-12.4104	2.29364e-35	6.23383e-34
ENSG00000095303	PTGS1	812.303	-2.89735	0.169668	-17.0766	2.21554e-65	3.39616e-63
ENSG00000095321	CRAT	2428.67	-1.0099	0.164104	-6.15403	7.55404e-10	3.34976e-09
ENSG00000095539	SEMA4G	2216.02	-1.0981	0.115223	-9.5302	1.56974e-21	1.76616e-20
ENSG00000095596	CYP26A1	12.6192	2.41713	0.361468	6.687	2.27798e-11	1.15594e-10
ENSG00000095637	SORBS1	2148.99	-2.2019	0.192439	-11.4421	2.57641e-30	5.11041e-29
ENSG00000095713	CRTAC1	26.6143	-1.91411	0.334531	-5.72178	1.05417e-08	4.16858e-08
ENSG00000095739	BAMBI	720.608	1.76758	0.220808	8.00505	1.19422e-15	8.78574e-15
ENSG00000095752	IL11	152.407	4.5031	0.284765	15.8134	2.51668e-56	2.4051e-54
ENSG00000095777	MYO3A	9.02912	-1.38569	0.354409	-3.90987	9.23466e-05	0.000230773
ENSG00000095917	TPSD1	51.5102	-1.06711	0.373816	-2.85464	0.00430852	0.00827749
ENSG00000095970	TREM2	201.814	1.328	0.23046	5.76238	8.29338e-09	3.31753e-08
ENSG00000096060	FKBP5	1790.81	-1.14715	0.119695	-9.58395	9.33996e-22	1.06939e-20
ENSG00000096070	BRPF3	2037.27	-1.00075	0.0789207	-12.6804	7.59216e-37	2.2748e-35
ENSG00000096088	PGC	48.0818	4.36271	0.348257	12.5273	5.29407e-36	1.5084e-34
ENSG00000096264	NCR2	1.40217	-2.77678	0.345821	-8.02952	9.78524e-16	7.24478e-15
ENSG00000096384	HSP90AB1	50333	1.08612	0.0641891	16.9207	3.1684e-64	4.51374e-62
ENSG00000097046	CDC7	334.219	1.03247	0.122046	8.45965	2.68173e-17	2.23654e-16
ENSG00000099139	PCSK5	568.697	-2.55911	0.171201	-14.948	1.60465e-50	1.09419e-48
ENSG00000099194	SCD	17203.1	2.30765	0.155711	14.82	1.08718e-49	7.10971e-48
ENSG00000099330	OCEL1	506.938	-1.10527	0.10224	-10.8105	3.06979e-27	5.05545e-26
ENSG00000099338	CATSPERG	48.8839	-1.11771	0.143686	-7.7788	7.32185e-15	5.05291e-14
ENSG00000099399	MAGEB2	5.33128	4.01359	1.01789	3.94305	8.04513e-05	0.000202632
ENSG00000099625	CBARP	51.2643	2.54416	0.227429	11.1866	4.74182e-29	8.74896e-28
ENSG00000099715	PCDH11Y	0.849477	-3.8693	0.592332	-6.53233	6.47558e-11	3.1512e-10
ENSG00000099812	MISP	13978.2	-1.10854	0.118543	-9.3514	8.64975e-21	9.26686e-20
ENSG00000099834	CDHR5	5825.96	-2.45927	0.187906	-13.0878	3.86587e-39	1.32868e-37
ENSG00000099864	PALM	282.071	-1.81174	0.208981	-8.66944	4.34248e-18	3.83263e-17
ENSG00000099866	MADCAM1	60.0842	-2.3883	0.23317	-10.2428	1.27536e-24	1.76697e-23
ENSG00000099869	IGF2-AS	7.84731	3.30049	0.473219	6.97456	3.06835e-12	1.67979e-11
ENSG00000099889	ARVCF	656.904	1.08415	0.122619	8.84167	9.4302e-19	8.70596e-18
ENSG00000099901	RANBP1	3388.23	1.10905	0.0825146	13.4406	3.49597e-41	1.36846e-39
ENSG00000099937	SERPIND1	48.0631	3.59731	0.369215	9.74311	1.9741e-22	2.35089e-21
ENSG00000099953	MMP11	4056.37	4.38076	0.225208	19.4521	2.79847e-84	1.11711e-81
ENSG00000099954	CECR2	70.4969	1.7736	0.327774	5.41105	6.26555e-08	2.2837e-07
ENSG00000099958	DERL3	630.904	-1.24099	0.194292	-6.38724	1.68902e-10	7.93219e-10
ENSG00000099985	OSM	209.194	2.15767	0.264457	8.15886	3.38198e-16	2.59157e-15
ENSG00000100003	SEC14L2	265.678	2.23994	0.131979	16.972	1.3229e-64	1.92761e-62
ENSG00000100012	SEC14L3	0.838672	1.24561	0.514026	2.42325	0.0153825	0.0265943
ENSG00000100014	SPECC1L	939.499	-1.11534	0.0660864	-16.877	6.64303e-64	9.25724e-62
ENSG00000100033	PRODH	145.063	1.36053	0.290148	4.68909	2.74424e-06	8.35701e-06
ENSG00000100036	SLC35E4	720.405	1.45308	0.1482	9.80485	1.07308e-22	1.30012e-21
ENSG00000100068	LRP5L	229.958	1.09686	0.142679	7.68761	1.49905e-14	1.00766e-13
ENSG00000100078	PLA2G3	85.228	4.38738	0.441003	9.94865	2.55621e-23	3.24475e-22
ENSG00000100079	LGALS2	366.069	-2.45569	0.273933	-8.96456	3.11518e-19	2.99348e-18
ENSG00000100092	SH3BP1	1820.05	-1.05174	0.106882	-9.84026	7.55169e-23	9.24883e-22
ENSG00000100095	SEZ6L	11.123	-2.76775	0.310889	-8.9027	5.45032e-19	5.1193e-18
ENSG00000100142	POLR2F	3.84156	-1.02094	0.223063	-4.57694	4.71837e-06	1.3953e-05
ENSG00000100154	TTC28	306.192	-1.47017	0.153744	-9.56248	1.14965e-21	1.30849e-20
ENSG00000100156	SLC16A8	17.8876	1.29097	0.233174	5.53653	3.08523e-08	1.1613e-07
ENSG00000100196	KDELR3	1358.89	1.032	0.141054	7.31634	2.54823e-13	1.53543e-12
ENSG00000100218	RSPH14	20.7988	1.58054	0.203471	7.7679	7.97995e-15	5.48928e-14
ENSG00000100221	JOSD1	2957.89	-1.00023	0.0668601	-14.9601	1.33889e-50	9.16234e-49
ENSG00000100228	RAB36	371.422	1.92345	0.145236	13.2436	4.91554e-40	1.77543e-38
ENSG00000100242	SUN2	3882.51	-1.03933	0.0903889	-11.4984	1.34336e-30	2.70522e-29
ENSG00000100253	MIOX	13.8599	3.45218	0.362634	9.51971	1.73658e-21	1.94873e-20
ENSG00000100266	PACSIN2	3509.65	-1.14394	0.0703791	-16.254	2.09402e-59	2.38121e-57
ENSG00000100285	NEFH	21.3289	-1.85068	0.196332	-9.4263	4.24814e-21	4.64736e-20
ENSG00000100292	HMOX1	1118.61	-1.73346	0.135445	-12.7983	1.67572e-37	5.23793e-36
ENSG00000100302	RASD2	387.423	-2.00352	0.214123	-9.35685	8.21469e-21	8.80568e-20
ENSG00000100307	CBX7	713.641	-1.8263	0.112843	-16.1844	6.49319e-59	7.21252e-57
ENSG00000100321	SYNGR1	132.415	-2.00763	0.221051	-9.0822	1.06407e-19	1.05286e-18
ENSG00000100344	PNPLA3	49.0309	3.55811	0.319809	11.1257	9.40282e-29	1.6949e-27
ENSG00000100350	FOXRED2	886.511	1.02944	0.130209	7.90608	2.65619e-15	1.8966e-14
ENSG00000100351	GRAP2	94.7891	-1.08763	0.167194	-6.5052	7.7591e-11	3.74583e-10
ENSG00000100362	PVALB	2.22858	-1.10642	0.305092	-3.6265	0.000287284	0.000667675
ENSG00000100368	CSF2RB	464.491	-1.31468	0.196729	-6.68269	2.34597e-11	1.18965e-10
ENSG00000100373	UPK3A	75.4296	1.60847	0.335265	4.79762	1.60564e-06	5.03037e-06
ENSG00000100401	RANGAP1	5001.1	1.02558	0.085287	12.025	2.62607e-33	6.23134e-32
ENSG00000100412	ACO2	4510.73	-1.09631	0.0897412	-12.2163	2.54402e-34	6.52557e-33
ENSG00000100433	KCNK10	68.9408	-1.85851	0.236238	-7.86711	3.62919e-15	2.56554e-14
ENSG00000100448	CTSG	53.1506	-3.22411	0.335402	-9.61266	7.06966e-22	8.16035e-21
ENSG00000100453	GZMB	467.544	2.1114	0.250228	8.4379	3.23102e-17	2.67949e-16
ENSG00000100473	COCH	135.136	1.47541	0.255134	5.78287	7.34352e-09	2.95143e-08
ENSG00000100479	POLE2	284.414	1.10731	0.114643	9.6587	4.51576e-22	5.27922e-21
ENSG00000100485	SOS2	1212.4	-1.14073	0.0850186	-13.4174	4.77876e-41	1.8592e-39
ENSG00000100490	CDKL1	65.6798	-1.83895	0.105078	-17.5009	1.41054e-68	2.54975e-66
ENSG00000100505	TRIM9	41.1846	-2.48324	0.248202	-10.0049	1.44976e-23	1.87063e-22
ENSG00000100526	CDKN3	679.047	1.31707	0.11801	11.1607	6.35098e-29	1.15786e-27
ENSG00000100557	CCDC198	16.6257	6.43489	0.583455	11.0289	2.7713e-28	4.87164e-27
ENSG00000100565	LRRC74A	4.21933	1.27561	0.304963	4.18285	2.8788e-05	7.70886e-05
ENSG00000100593	ISM2	85.584	3.55916	0.395804	8.99224	2.42239e-19	2.34421e-18
ENSG00000100604	CHGA	1207.55	-4.58255	0.408495	-11.2181	3.32204e-29	6.17996e-28
ENSG00000100625	SIX4	51.4783	2.56074	0.244823	10.4596	1.32477e-25	1.95712e-24
ENSG00000100626	GALNT16	51.5924	-2.70803	0.253205	-10.695	1.07431e-26	1.70404e-25
ENSG00000100628	ASB2	220.072	-2.91331	0.213107	-13.6706	1.52043e-42	6.51745e-41
ENSG00000100647	SUSD6	2462.71	-1.09859	0.0899329	-12.2156	2.56576e-34	6.57693e-33
ENSG00000100652	SLC10A1	4.07526	-1.43691	0.189443	-7.58493	3.32657e-14	2.1651e-13
ENSG00000100665	SERPINA4	48.7604	6.71377	0.447004	15.0195	5.47257e-51	3.82003e-49
ENSG00000100678	SLC8A3	6.87338	-2.23307	0.211035	-10.5815	3.63006e-26	5.56667e-25
ENSG00000100721	TCL1A	44.4631	-2.84439	0.447545	-6.35554	2.07692e-10	9.68032e-10
ENSG00000100739	BDKRB1	67.2046	-1.63987	0.159898	-10.2557	1.11575e-24	1.55144e-23
ENSG00000100784	RPS6KA5	434.064	-1.20844	0.116964	-10.3317	5.06397e-25	7.19813e-24
ENSG00000100814	CCNB1IP1	1834.17	1.17621	0.0992687	11.8488	2.18339e-32	4.93639e-31
ENSG00000100842	EFS	117.812	-1.17236	0.16528	-7.09319	1.31055e-12	7.39658e-12
ENSG00000100867	DHRS2	101.492	3.96664	0.264217	15.0128	6.05245e-51	4.20185e-49
ENSG00000100985	MMP9	1825.64	1.3752	0.24685	5.57098	2.53305e-08	9.62084e-08
ENSG00000101000	PROCR	1426.99	1.06541	0.145966	7.29908	2.89753e-13	1.73661e-12
ENSG00000101003	GINS1	1102.19	1.75193	0.124498	14.072	5.64452e-45	2.83498e-43
ENSG00000101049	SGK2	961.758	-1.75446	0.191199	-9.17609	4.47027e-20	4.54764e-19
ENSG00000101057	MYBL2	3936.47	2.12339	0.142201	14.9323	2.03143e-50	1.37785e-48
ENSG00000101074	R3HDML	57.1243	1.73292	0.256171	6.7647	1.33584e-11	6.90479e-11
ENSG00000101082	SLA2	73.1795	-1.069	0.175026	-6.10769	1.01085e-09	4.4302e-09
ENSG00000101098	RIMS4	14.1937	-3.53927	0.407615	-8.68289	3.85841e-18	3.41562e-17
ENSG00000101104	PABPC1L	917.288	2.99759	0.192976	15.5334	2.06013e-54	1.74664e-52
ENSG00000101115	SALL4	120.724	4.77648	0.232666	20.5293	1.17757e-93	6.18174e-91
ENSG00000101132	PFDN4	823.319	1.1555	0.139062	8.30923	9.63226e-17	7.71265e-16
ENSG00000101144	BMP7	1351.66	3.27224	0.278644	11.7434	7.63093e-32	1.67872e-30
ENSG00000101146	RAE1	2165.43	1.34029	0.0935867	14.3214	1.60932e-46	8.77273e-45
ENSG00000101158	NELFCD	5040.49	1.40377	0.106009	13.242	5.01783e-40	1.80897e-38
ENSG00000101181	MTG2	1631.18	1.03211	0.102997	10.0208	1.23559e-23	1.60184e-22
ENSG00000101182	PSMA7	11142.6	1.27158	0.116874	10.88	1.43617e-27	2.41603e-26
ENSG00000101187	SLCO4A1	2566.38	3.49497	0.147777	23.6502	1.17455e-123	1.36397e-120
ENSG00000101188	NTSR1	149.735	-1.20989	0.387231	-3.12447	0.00178125	0.00366031
ENSG00000101189	MRGBP	1401.27	1.63033	0.0913485	17.8473	3.03206e-71	6.38432e-69
ENSG00000101190	TCFL5	682.256	1.35101	0.121156	11.1511	7.07656e-29	1.28525e-27
ENSG00000101194	SLC17A9	1826.29	2.43311	0.197791	12.3014	8.89781e-35	2.34191e-33
ENSG00000101197	BIRC7	31.5517	2.50748	0.288615	8.688	3.68872e-18	3.26918e-17
ENSG00000101199	ARFGAP1	4384.94	1.20537	0.116178	10.3751	3.21735e-25	4.63169e-24
ENSG00000101204	CHRNA4	0.592159	-2.04479	0.313657	-6.5192	7.06822e-11	3.42784e-10
ENSG00000101210	EEF1A2	82.0885	-1.36573	0.317661	-4.29933	1.71318e-05	4.71473e-05
ENSG00000101220	C20orf27	2171.57	1.13843	0.13705	8.30666	9.84357e-17	7.87527e-16
ENSG00000101222	SPEF1	6.38127	1.52654	0.266649	5.72491	1.03487e-08	4.09567e-08
ENSG00000101224	CDC25B	5588.47	2.17895	0.121866	17.8798	1.69468e-71	3.66912e-69
ENSG00000101230	ISM1	75.3622	1.11816	0.274173	4.07829	4.53689e-05	0.000118242
ENSG00000101255	TRIB3	2835.16	3.87209	0.152996	25.3085	2.57579e-141	5.80643e-138
ENSG00000101265	RASSF2	488.312	-1.2197	0.166137	-7.34158	2.11088e-13	1.2828e-12
ENSG00000101282	RSPO4	13.1387	2.0134	0.442563	4.54942	5.37938e-06	1.58005e-05
ENSG00000101294	HM13	8780.75	1.206	0.098357	12.2614	1.4594e-34	3.78142e-33
ENSG00000101311	FERMT1	9545.05	1.4162	0.136766	10.3549	3.97558e-25	5.68478e-24
ENSG00000101331	CCM2L	53.5334	-1.08879	0.135461	-8.03766	9.15694e-16	6.78879e-15
ENSG00000101333	PLCB4	4673.14	1.34395	0.223961	6.00083	1.96312e-09	8.38036e-09
ENSG00000101335	MYL9	10065.8	-3.19926	0.21533	-14.8575	6.22485e-50	4.11291e-48
ENSG00000101361	NOP56	5532.02	1.4341	0.0945974	15.16	6.50538e-52	4.75762e-50
ENSG00000101391	CDK5RAP1	1297.63	1.04838	0.084836	12.3577	4.42749e-35	1.1832e-33
ENSG00000101405	OXT	2.76562	1.37857	0.330783	4.16759	3.0784e-05	8.21578e-05
ENSG00000101407	TTI1	1491.87	1.15299	0.09144	12.6092	1.87845e-36	5.48254e-35
ENSG00000101412	E2F1	1170.59	1.89591	0.125484	15.1088	1.41703e-51	1.02074e-49
ENSG00000101438	SLC32A1	1.60831	-1.75948	0.666731	-2.63897	0.00831586	0.0151356
ENSG00000101440	ASIP	4.31508	1.3599	0.220772	6.15975	7.2861e-10	3.23543e-09
ENSG00000101441	CST4	17.2735	6.69984	0.471934	14.1966	9.62291e-46	5.07946e-44
ENSG00000101442	ACTR5	577.658	1.02949	0.0845331	12.1785	4.04523e-34	1.01854e-32
ENSG00000101444	AHCY	17367.8	1.67053	0.12889	12.9609	2.03799e-38	6.6981e-37
ENSG00000101445	PPP1R16B	309.263	-1.71854	0.17956	-9.57088	1.05998e-21	1.20841e-20
ENSG00000101448	EPPIN	1.09308	1.63979	0.597534	2.74426	0.00606478	0.0113323
ENSG00000101457	DNTTIP1	2542.3	1.34138	0.124143	10.8051	3.25576e-27	5.34334e-26
ENSG00000101470	TNNC2	505.637	1.33304	0.291316	4.5759	4.74174e-06	1.40211e-05
ENSG00000101489	CELF4	9.8287	-2.45651	0.297897	-8.24616	1.63567e-16	1.28605e-15
ENSG00000101596	SMCHD1	1480.65	-1.16158	0.12337	-9.41545	4.71082e-21	5.13301e-20
ENSG00000101605	MYOM1	115.163	-3.28095	0.206987	-15.851	1.38326e-56	1.34201e-54
ENSG00000101670	LIPG	1327.36	1.29062	0.134499	9.5958	8.32701e-22	9.55698e-21
ENSG00000101680	LAMA1	154.172	-2.499	0.218626	-11.4305	2.94393e-30	5.82735e-29
ENSG00000101695	RNF125	356.902	-1.39423	0.170135	-8.19481	2.50986e-16	1.94505e-15
ENSG00000101745	ANKRD12	788.835	-1.01307	0.11975	-8.45985	2.6773e-17	2.23333e-16
ENSG00000101782	RIOK3	2794.45	-1.5379	0.106913	-14.3845	6.47043e-47	3.63578e-45
ENSG00000101825	MXRA5	3055.49	1.06371	0.214721	4.95391	7.27368e-07	2.37348e-06
ENSG00000101842	VSIG1	37.6078	1.89108	0.324909	5.82033	5.87321e-09	2.38273e-08
ENSG00000101850	GPR143	270.833	2.11983	0.271134	7.81841	5.34946e-15	3.73206e-14
ENSG00000101898	MCTS2P	55.872	1.46842	0.141617	10.3689	3.43467e-25	4.92972e-24
ENSG00000101916	TLR8	84.3033	-1.01731	0.250837	-4.05568	4.99892e-05	0.00012955
ENSG00000101938	CHRDL1	424.998	-2.99119	0.33532	-8.92042	4.64523e-19	4.39433e-18
ENSG00000101945	SUV39H1	698.418	1.19883	0.104197	11.5054	1.23944e-30	2.50252e-29
ENSG00000101955	SRPX	238.938	-2.68943	0.197149	-13.6416	2.26417e-42	9.55587e-41
ENSG00000102003	SYP	129.204	-1.73404	0.200211	-8.66104	4.67496e-18	4.1192e-17
ENSG00000102010	BMX	69.5461	-2.38728	0.213432	-11.1852	4.81604e-29	8.8731e-28
ENSG00000102024	PLS3	1709.93	1.14472	0.114561	9.99225	1.64804e-23	2.11649e-22
ENSG00000102030	NAA10	1949.81	1.34384	0.122657	10.9561	6.21463e-28	1.06845e-26
ENSG00000102048	ASB9	289.087	2.18864	0.183951	11.8979	1.21304e-32	2.78694e-31
ENSG00000102145	GATA1	4.25961	-1.15499	0.260809	-4.42849	9.48933e-06	2.70392e-05
ENSG00000102221	JADE3	749.402	1.33026	0.0985804	13.4941	1.69329e-41	6.75236e-40
ENSG00000102230	PCYT1B	10.9714	-1.04056	0.291759	-3.56651	0.000361761	0.000830094
ENSG00000102243	VGLL1	8.23539	5.63314	0.615285	9.15534	5.4187e-20	5.47326e-19
ENSG00000102245	CD40LG	31.5356	-1.28373	0.193969	-6.61826	3.63463e-11	1.8115e-10
ENSG00000102265	TIMP1	10087.1	2.03823	0.131208	15.5343	2.03235e-54	1.72691e-52
ENSG00000102271	KLHL4	19.4887	-1.211	0.222402	-5.4451	5.17769e-08	1.90568e-07
ENSG00000102287	GABRE	1075.37	2.18948	0.193429	11.3193	1.05316e-29	2.00495e-28
ENSG00000102290	PCDH11X	0.861783	-2.64753	0.419798	-6.30668	2.85084e-10	1.3131e-09
ENSG00000102313	ITIH6	6.69038	2.44899	0.436732	5.60753	2.05229e-08	7.88133e-08
ENSG00000102349	KLF8	69.925	-1.29464	0.165362	-7.82916	4.91155e-15	3.43593e-14
ENSG00000102359	SRPX2	1038.8	3.00339	0.2233	13.45	3.07832e-41	1.20773e-39
ENSG00000102383	ZDHHC15	15.9961	-2.06754	0.208446	-9.91885	3.447e-23	4.33385e-22
ENSG00000102384	CENPI	278.609	1.54963	0.107251	14.4487	2.55628e-47	1.47979e-45
ENSG00000102393	GLA	1189.81	1.01542	0.0923115	10.9999	3.82413e-28	6.65826e-27
ENSG00000102409	BEX4	289.035	-1.90421	0.193458	-9.84301	7.34815e-23	9.00818e-22
ENSG00000102445	RUBCNL	3035.8	1.62489	0.223922	7.2565	3.97237e-13	2.35503e-12
ENSG00000102466	FGF14	12.0145	-1.27203	0.275315	-4.62026	3.83258e-06	1.1478e-05
ENSG00000102595	UGGT2	852.197	1.21658	0.108361	11.2271	3.00124e-29	5.5995e-28
ENSG00000102678	FGF9	34.987	-1.37669	0.283057	-4.86364	1.15249e-06	3.67129e-06
ENSG00000102683	SGCG	4.06211	-4.36503	0.300038	-14.5483	5.99046e-48	3.58698e-46
ENSG00000102794	ACOD1	2.24957	1.88935	0.463535	4.07595	4.5826e-05	0.000119336
ENSG00000102837	OLFM4	65981.1	1.05606	0.37487	2.81713	0.00484556	0.00921586
ENSG00000102854	MSLN	2812.05	2.97284	0.310708	9.56795	1.09044e-21	1.24184e-20
ENSG00000102878	HSF4	365.875	1.98958	0.172943	11.5042	1.25592e-30	2.53445e-29
ENSG00000102882	MAPK3	5130.76	-1.02226	0.108999	-9.3787	6.67932e-21	7.20014e-20
ENSG00000102886	GDPD3	447.782	-2.18094	0.184939	-11.7928	4.25271e-32	9.44766e-31
ENSG00000102891	MT4	3.45729	4.45189	0.890302	5.00042	5.72051e-07	1.88415e-06
ENSG00000102898	NUTF2	4427.97	1.06248	0.0912576	11.6426	2.50165e-31	5.30244e-30
ENSG00000102924	CBLN1	65.1634	1.26165	0.329697	3.82669	0.00012988	0.000317569
ENSG00000102977	ACD	904.424	1.04282	0.08844	11.7913	4.32683e-32	9.60121e-31
ENSG00000102981	PARD6A	287.079	1.07608	0.140834	7.64077	2.15933e-14	1.43364e-13
ENSG00000102984	ZNF821	81.2347	-1.03809	0.0817048	-12.7054	5.51723e-37	1.67007e-35
ENSG00000103021	CCDC113	361.723	1.78698	0.13699	13.0446	6.8204e-39	2.31302e-37
ENSG00000103023	PRSS54	0.378003	1.46094	0.444611	3.28589	0.00101661	0.00217391
ENSG00000103034	NDRG4	153.347	-1.23339	0.149776	-8.23493	1.79659e-16	1.4068e-15
ENSG00000103037	SETD6	527.831	1.01231	0.0775091	13.0605	5.53871e-39	1.88838e-37
ENSG00000103056	SMPD3	1465.92	-1.38684	0.146575	-9.46168	3.03037e-21	3.34572e-20
ENSG00000103064	SLC7A6	744.07	1.14926	0.10205	11.2617	2.02758e-29	3.80886e-28
ENSG00000103148	NPRL3	1799.75	1.08989	0.0953929	11.4253	3.12636e-30	6.17569e-29
ENSG00000103154	NECAB2	5.77326	-1.51694	0.284606	-5.32995	9.82371e-08	3.5131e-07
ENSG00000103175	WFDC1	372.251	-1.54159	0.167748	-9.1899	3.93219e-20	4.01197e-19
ENSG00000103184	SEC14L5	24.2051	-2.36646	0.239849	-9.86647	5.81782e-23	7.19659e-22
ENSG00000103222	ABCC1	2903.46	1.01178	0.0916042	11.0451	2.31589e-28	4.08044e-27
ENSG00000103241	FOXF1	589.231	-1.42841	0.147897	-9.65816	4.5395e-22	5.30374e-21
ENSG00000103253	HAGHL	416.757	3.62913	0.207247	17.5112	1.17761e-68	2.13879e-66
ENSG00000103257	SLC7A5	6762.86	3.11428	0.143694	21.6731	3.6812e-104	2.47493e-101
ENSG00000103269	RHBDL1	182.354	1.65484	0.192093	8.6148	7.00644e-18	6.10646e-17
ENSG00000103355	PRSS33	243.468	4.39388	0.363502	12.0876	1.22759e-33	2.98123e-32
ENSG00000103375	AQP8	3913.86	-7.11085	0.422783	-16.8192	1.76652e-63	2.4264e-61
ENSG00000103449	SALL1	89.1431	-1.08483	0.18389	-5.89935	3.64927e-09	1.51415e-08
ENSG00000103485	QPRT	2722.52	1.06048	0.238154	4.45294	8.47025e-06	2.42889e-05
ENSG00000103494	RPGRIP1L	312.214	1.26615	0.0782838	16.1739	7.70992e-59	8.49022e-57
ENSG00000103544	VPS35L	903.502	-1.34941	0.151413	-8.91213	5.00623e-19	4.72417e-18
ENSG00000103546	SLC6A2	3.38633	-1.29747	0.567212	-2.28746	0.0221691	0.0370827
ENSG00000103569	AQP9	182.655	2.14036	0.294541	7.26676	3.68225e-13	2.18947e-12
ENSG00000103599	IQCH	52.6338	1.01472	0.127843	7.93721	2.06781e-15	1.48897e-14
ENSG00000103647	CORO2B	52.5435	-2.17172	0.225002	-9.65201	4.82029e-22	5.62152e-21
ENSG00000103710	RASL12	252.459	-1.65981	0.157096	-10.5655	4.30489e-26	6.56214e-25
ENSG00000103723	AP3B2	21.7664	-1.52951	0.311725	-4.90659	9.26719e-07	2.98385e-06
ENSG00000103811	CTSH	4781.25	1.07148	0.121807	8.7966	1.41026e-18	1.28737e-17
ENSG00000103855	CD276	3073.91	1.06167	0.0933866	11.3686	5.99636e-30	1.16174e-28
ENSG00000103888	CEMIP	4862.9	5.2395	0.179867	29.1299	1.50322e-186	8.22948e-183
ENSG00000104043	ATP8B4	77.3453	-1.1975	0.14545	-8.23311	1.8242e-16	1.42726e-15
ENSG00000104044	OCA2	55.7785	1.62315	0.347313	4.67346	2.96165e-06	8.97277e-06
ENSG00000104059	FAM189A1	178.193	-1.95669	0.322155	-6.07374	1.24965e-09	5.42839e-09
ENSG00000104081	BMF	606.24	-1.2968	0.12979	-9.99149	1.66069e-23	2.13131e-22
ENSG00000104112	SCG3	26.5198	-2.62647	0.356832	-7.36053	1.83186e-13	1.1198e-12
ENSG00000104154	SLC30A4	282.643	-1.65726	0.106044	-15.6281	4.68911e-55	4.15963e-53
ENSG00000104237	RP1	8.19908	5.47821	0.497788	11.0051	3.61078e-28	6.30973e-27
ENSG00000104267	CA2	5784.96	-4.73634	0.259468	-18.254	1.9223e-74	4.91109e-72
ENSG00000104290	FZD3	520.643	1.36246	0.148347	9.18431	4.1417e-20	4.21786e-19
ENSG00000104312	RIPK2	935.009	1.59467	0.0926405	17.2135	2.10287e-66	3.41466e-64
ENSG00000104313	EYA1	56.1404	2.58985	0.360254	7.18895	6.52933e-13	3.79634e-12
ENSG00000104321	TRPA1	290.839	-1.32102	0.245873	-5.37279	7.75263e-08	2.80174e-07
ENSG00000104324	CPQ	659.954	-1.20882	0.137829	-8.77042	1.78003e-18	1.61111e-17
ENSG00000104327	CALB1	124.078	3.55929	0.461533	7.7119	1.2396e-14	8.38549e-14
ENSG00000104332	SFRP1	241.282	-4.23632	0.340164	-12.4537	1.33437e-35	3.70549e-34
ENSG00000104341	LAPTM4B	6075.9	1.46101	0.16731	8.73236	2.49403e-18	2.23832e-17
ENSG00000104356	POP1	534.311	1.43236	0.10214	14.0234	1.12051e-44	5.52639e-43
ENSG00000104369	JPH1	1035.82	1.70467	0.119425	14.274	3.17989e-46	1.71151e-44
ENSG00000104371	DKK4	89.2266	7.54146	0.46774	16.1232	1.75294e-58	1.89229e-56
ENSG00000104415	CCN4	260.385	2.58938	0.19362	13.3735	8.64071e-41	3.31129e-39
ENSG00000104419	NDRG1	14312.7	-1.32446	0.145505	-9.10256	8.82286e-20	8.77296e-19
ENSG00000104435	STMN2	144.281	-3.52302	0.27332	-12.8897	5.14253e-38	1.65042e-36
ENSG00000104522	GFUS	6646.86	1.28945	0.130682	9.86706	5.78374e-23	7.15675e-22
ENSG00000104524	PYCR3	1153.16	1.71124	0.140978	12.1384	6.61452e-34	1.64066e-32
ENSG00000104549	SQLE	3248.53	1.70062	0.143137	11.8811	1.48393e-32	3.38899e-31
ENSG00000104722	NEFM	10.0788	-3.65727	0.301349	-12.1363	6.78059e-34	1.67967e-32
ENSG00000104723	TUSC3	241.726	-1.23363	0.181334	-6.80309	1.02399e-11	5.34404e-11
ENSG00000104738	MCM4	5157.67	1.24512	0.102019	12.2048	2.92999e-34	7.47558e-33
ENSG00000104755	ADAM2	1.07552	2.7139	0.773786	3.5073	0.00045268	0.00102261
ENSG00000104756	KCTD9	890.335	-1.32442	0.115426	-11.4742	1.77888e-30	3.56167e-29
ENSG00000104760	FGL1	7.09994	2.30075	0.574637	4.00383	6.23252e-05	0.00015942
ENSG00000104783	KCNN4	3487.89	1.64665	0.176746	9.3165	1.2024e-20	1.27359e-19
ENSG00000104808	DHDH	45.9006	1.04368	0.209157	4.98993	6.04026e-07	1.9864e-06
ENSG00000104814	MAP4K1	182.749	-1.34824	0.17962	-7.50605	6.09359e-14	3.87325e-13
ENSG00000104826	LHB	3.19978	1.93513	0.330772	5.85034	4.90561e-09	2.00783e-08
ENSG00000104833	TUBB4A	26.1001	-3.38707	0.2707	-12.5123	6.39755e-36	1.80935e-34
ENSG00000104879	CKM	15.7252	-1.46582	0.278398	-5.2652	1.40034e-07	4.93459e-07
ENSG00000104880	ARHGEF18	381.8	-1.34719	0.100656	-13.3841	7.48952e-41	2.88746e-39
ENSG00000104881	PPP1R13L	1408.29	1.19631	0.129341	9.24926	2.26043e-20	2.352e-19
ENSG00000104888	SLC17A7	15.1564	-3.05444	0.184867	-16.5224	2.53246e-61	3.18193e-59
ENSG00000104889	RNASEH2A	1565.19	1.51207	0.105868	14.2826	2.80767e-46	1.51543e-44
ENSG00000104892	KLC3	38.1504	6.14071	0.38478	15.959	2.46537e-57	2.51941e-55
ENSG00000104894	CD37	397.629	-1.33222	0.195684	-6.80805	9.89332e-12	5.17092e-11
ENSG00000104899	AMH	140.087	4.24011	0.327271	12.956	2.17344e-38	7.11279e-37
ENSG00000104907	TRMT1	1719.62	1.38102	0.0980073	14.091	4.31468e-45	2.18915e-43
ENSG00000104918	RETN	7.97842	1.97182	0.360304	5.47266	4.43323e-08	1.64256e-07
ENSG00000104921	FCER2	31.7688	-2.83049	0.372492	-7.5988	2.98893e-14	1.95831e-13
ENSG00000104936	DMPK	1018.58	-1.31242	0.138908	-9.44807	3.45145e-21	3.80186e-20
ENSG00000104938	CLEC4M	1.95219	-3.27421	0.427218	-7.66403	1.80186e-14	1.20507e-13
ENSG00000104941	RSPH6A	0.807098	1.26286	0.578764	2.18199	0.0291102	0.0474969
ENSG00000105011	ASF1B	1671.79	1.09751	0.100775	10.8907	1.27675e-27	2.15255e-26
ENSG00000105048	TNNT1	154.927	4.35898	0.375183	11.6183	3.32719e-31	6.9789e-30
ENSG00000105131	EPHX3	32.4807	2.01795	0.25997	7.76224	8.34425e-15	5.72651e-14
ENSG00000105173	CCNE1	457.787	1.62161	0.122051	13.2864	2.77789e-40	1.02557e-38
ENSG00000105185	PDCD5	2367.57	1.09136	0.0896632	12.1718	4.39505e-34	1.10299e-32
ENSG00000105202	FBL	8344.84	1.13675	0.106522	10.6714	1.38463e-26	2.18901e-25
ENSG00000105205	CLC	70.7001	-1.55824	0.411193	-3.78956	0.000150916	0.000365183
ENSG00000105219	CCNP	195.978	4.9442	0.255665	19.3385	2.54586e-83	9.8548e-81
ENSG00000105227	PRX	106.761	-1.14736	0.136475	-8.40708	4.20357e-17	3.45685e-16
ENSG00000105246	EBI3	60.7465	-1.35689	0.181798	-7.46373	8.41061e-14	5.28813e-13
ENSG00000105251	SHD	180.374	-1.01506	0.183647	-5.52725	3.25297e-08	1.22168e-07
ENSG00000105261	OVOL3	3.80108	1.18507	0.263665	4.49462	6.96934e-06	2.01935e-05
ENSG00000105270	CLIP3	412.66	-1.97096	0.166783	-11.8175	3.16859e-32	7.08855e-31
ENSG00000105278	ZFR2	2.86418	-1.49193	0.268966	-5.54689	2.90799e-08	1.09739e-07
ENSG00000105281	SLC1A5	9208.99	1.15507	0.114032	10.1294	4.09246e-24	5.48169e-23
ENSG00000105289	TJP3	3818.63	-1.20214	0.124668	-9.64272	5.27721e-22	6.14131e-21
ENSG00000105290	APLP1	58.2081	-1.53884	0.193817	-7.93965	2.02756e-15	1.46108e-14
ENSG00000105366	SIGLEC8	33.1854	-2.29738	0.233354	-9.84503	7.20164e-23	8.83423e-22
ENSG00000105369	CD79A	416.913	-2.43163	0.271689	-8.95004	3.55346e-19	3.39591e-18
ENSG00000105376	ICAM5	26.8028	1.32557	0.238749	5.55214	2.82187e-08	1.06636e-07
ENSG00000105383	CD33	62.3241	-1.34451	0.178155	-7.54686	4.4588e-14	2.86887e-13
ENSG00000105398	SULT2A1	23.3115	1.57918	0.472712	3.34068	0.000835734	0.00181292
ENSG00000105464	GRIN2D	1354.99	4.87655	0.173828	28.054	3.57397e-173	1.36962e-169
ENSG00000105467	SYNGR4	14.9378	1.61374	0.294579	5.47814	4.29823e-08	1.59547e-07
ENSG00000105479	CCDC114	17.6551	1.49163	0.220236	6.77286	1.26265e-11	6.53529e-11
ENSG00000105492	SIGLEC6	12.0753	-2.32594	0.251581	-9.24527	2.34637e-20	2.43811e-19
ENSG00000105549	THEG	1.61809	1.30199	0.469357	2.774	0.00553722	0.0104238
ENSG00000105550	FGF21	0.889027	2.48091	0.507994	4.88374	1.04095e-06	3.33259e-06
ENSG00000105605	CACNG7	2.02575	-2.23001	0.328536	-6.7877	1.13931e-11	5.92976e-11
ENSG00000105609	LILRB5	143.085	-2.7214	0.209193	-13.009	1.08707e-38	3.63197e-37
ENSG00000105610	KLF1	5.16273	1.19039	0.22882	5.20228	1.9686e-07	6.82783e-07
ENSG00000105650	PDE4C	456.998	-1.0634	0.219138	-4.85264	1.21829e-06	3.86772e-06
ENSG00000105655	ISYNA1	690.63	1.02059	0.209168	4.87929	1.06469e-06	3.40435e-06
ENSG00000105664	COMP	738.878	6.03874	0.354874	17.0166	6.18932e-65	9.26512e-63
ENSG00000105668	UPK1A	9.14555	3.28543	0.420568	7.8119	5.63308e-15	3.92492e-14
ENSG00000105677	TMEM147	3366.09	1.12169	0.104856	10.6974	1.04629e-26	1.66166e-25
ENSG00000105694	NA	0.225401	-1.38979	0.471305	-2.94881	0.00318997	0.00626645
ENSG00000105696	TMEM59L	24.6046	-2.89433	0.281796	-10.271	9.51884e-25	1.32889e-23
ENSG00000105697	HAMP	15.5057	1.6664	0.277024	6.01536	1.79491e-09	7.69314e-09
ENSG00000105707	HPN	142.276	2.76607	0.383861	7.2059	5.76602e-13	3.37228e-12
ENSG00000105711	SCN1B	97.8953	-1.22008	0.161923	-7.53495	4.88537e-14	3.13072e-13
ENSG00000105717	PBX4	125.193	1.9425	0.14014	13.8612	1.08873e-43	5.02074e-42
ENSG00000105737	GRIK5	53.1708	-2.80467	0.242218	-11.5791	5.2589e-31	1.0876e-29
ENSG00000105755	ETHE1	5630.7	-1.59258	0.13155	-12.1063	9.78237e-34	2.38625e-32
ENSG00000105784	RUNDC3B	74.0872	-2.52788	0.200195	-12.627	1.49802e-36	4.39564e-35
ENSG00000105821	DNAJC2	1365.26	1.1349	0.100953	11.2419	2.53928e-29	4.7538e-28
ENSG00000105851	PIK3CG	120.167	-1.84093	0.201128	-9.15307	5.53382e-20	5.58365e-19
ENSG00000105865	DUS4L	295.93	1.02124	0.0922108	11.0751	1.65675e-28	2.95027e-27
ENSG00000105880	DLX5	15.1585	1.96531	0.337461	5.8238	5.75245e-09	2.33572e-08
ENSG00000105894	PTN	113.465	-2.65606	0.181219	-14.6566	1.22212e-48	7.57832e-47
ENSG00000105926	MPP6	322.642	1.57377	0.162385	9.69164	3.27246e-22	3.85631e-21
ENSG00000105929	ATP6V0A4	7.97227	4.51754	0.501351	9.01074	2.04666e-19	1.99218e-18
ENSG00000105948	TTC26	309.584	1.69487	0.0906667	18.6934	5.6032e-78	1.69075e-75
ENSG00000105974	CAV1	1718.02	-1.97048	0.176278	-11.1783	5.2104e-29	9.56747e-28
ENSG00000105976	MET	5472.25	1.84416	0.105435	17.491	1.67723e-68	3.00349e-66
ENSG00000105982	RNF32	154.447	1.24564	0.124841	9.97783	1.90592e-23	2.43624e-22
ENSG00000105988	NA	9.81205	2.73774	0.312827	8.75161	2.10328e-18	1.89741e-17
ENSG00000105989	WNT2	299.063	5.4822	0.196516	27.8969	2.90686e-171	1.0127e-167
ENSG00000106009	BRAT1	2707.16	1.00939	0.0870389	11.597	4.26716e-31	8.88247e-30
ENSG00000106013	ANKRD7	0.92034	-1.13234	0.32383	-3.49671	0.000471027	0.00106131
ENSG00000106018	VIPR2	26.7411	-1.96849	0.235052	-8.37471	5.53603e-17	4.50907e-16
ENSG00000106034	CPED1	348.94	-2.32161	0.193167	-12.0187	2.8344e-33	6.70494e-32
ENSG00000106038	EVX1	230.454	3.42267	0.323745	10.5721	4.01342e-26	6.13491e-25
ENSG00000106089	STX1A	380.01	1.86925	0.149206	12.528	5.25002e-36	1.49696e-34
ENSG00000106105	GARS1	5834.7	1.23889	0.0769214	16.1059	2.31982e-58	2.49719e-56
ENSG00000106125	MINDY4	67.9687	1.12597	0.119361	9.43332	3.97298e-21	4.35256e-20
ENSG00000106133	NSUN5P2	56.9682	1.41952	0.162784	8.72027	2.77538e-18	2.47921e-17
ENSG00000106178	CCL24	1240.38	1.85027	0.236944	7.80888	5.77e-15	4.01376e-14
ENSG00000106236	NPTX2	866.775	2.6468	0.367898	7.19438	6.27456e-13	3.65654e-12
ENSG00000106263	EIF3B	11212.4	1.16122	0.0779217	14.9024	3.17974e-50	2.13405e-48
ENSG00000106268	NUDT1	812.873	1.18262	0.104406	11.3272	9.62179e-30	1.8372e-28
ENSG00000106278	PTPRZ1	24.9773	-3.10393	0.365563	-8.49081	2.052e-17	1.72904e-16
ENSG00000106299	WASL	3077.54	-1.11214	0.0781903	-14.2235	6.55325e-46	3.49282e-44
ENSG00000106327	TFR2	173.383	2.82241	0.2003	14.0909	4.31867e-45	2.18915e-43
ENSG00000106344	RBM28	1301.35	1.06738	0.0656321	16.2631	1.80494e-59	2.07092e-57
ENSG00000106348	IMPDH1	3325.03	1.62978	0.108768	14.9841	9.33351e-51	6.41001e-49
ENSG00000106351	AGFG2	1555.85	-1.17344	0.10308	-11.3838	5.03797e-30	9.78643e-29
ENSG00000106366	SERPINE1	1460.29	1.91442	0.224513	8.52699	1.50207e-17	1.27888e-16
ENSG00000106397	PLOD3	7211.99	1.21775	0.110674	11.003	3.69446e-28	6.44421e-27
ENSG00000106462	EZH2	1224.31	1.2916	0.0820779	15.7362	8.53579e-56	7.90117e-54
ENSG00000106483	SFRP4	1373.05	3.13487	0.302089	10.3773	3.14555e-25	4.53002e-24
ENSG00000106511	MEOX2	44.524	-1.2682	0.311893	-4.06613	4.78006e-05	0.000124233
ENSG00000106536	POU6F2	65.5052	3.17798	0.510627	6.22368	4.85612e-10	2.19298e-09
ENSG00000106571	GLI3	173.575	-1.73229	0.222714	-7.77809	7.36254e-15	5.07824e-14
ENSG00000106628	POLD2	5380.16	1.31453	0.0948465	13.8595	1.11422e-43	5.11978e-42
ENSG00000106633	GCK	7.24531	-1.05499	0.172339	-6.1216	9.26398e-10	4.07407e-09
ENSG00000106686	SPATA6L	106.419	1.20401	0.14727	8.17558	2.94458e-16	2.27001e-15
ENSG00000106688	SLC1A1	770.62	-1.93706	0.190025	-10.1937	2.11593e-24	2.89389e-23
ENSG00000106714	CNTNAP3	14.915	-2.68471	0.27115	-9.90119	4.11339e-23	5.14806e-22
ENSG00000106772	PRUNE2	1820.74	-1.60504	0.214402	-7.4861	7.09505e-14	4.48452e-13
ENSG00000106789	CORO2A	2418.38	-1.08953	0.107284	-10.1555	3.13239e-24	4.23868e-23
ENSG00000106809	OGN	198.113	-4.06778	0.366104	-11.111	1.10918e-28	1.99091e-27
ENSG00000106829	TLE4	458.345	-1.03538	0.126239	-8.20181	2.36796e-16	1.83918e-15
ENSG00000106853	PTGR1	1147.53	-1.19991	0.10717	-11.1963	4.25138e-29	7.85921e-28
ENSG00000106927	AMBP	54.0957	1.94139	0.275675	7.04233	1.89049e-12	1.05317e-11
ENSG00000106952	TNFSF8	37.6813	-1.03453	0.202536	-5.10787	3.25807e-07	1.10121e-06
ENSG00000107014	RLN1|RLN2	16.4879	1.49377	0.25376	5.88653	3.94385e-09	1.63196e-08
ENSG00000107130	NCS1	1191.29	-1.19742	0.144642	-8.27852	1.2472e-16	9.90578e-16
ENSG00000107147	KCNT1	30.7002	1.96525	0.34415	5.71046	1.12673e-08	4.44542e-08
ENSG00000107159	CA9	1791.23	5.68104	0.327852	17.3281	2.88727e-67	4.87427e-65
ENSG00000107165	TYRP1	35.8045	-1.49052	0.250275	-5.95554	2.59218e-09	1.09306e-08
ENSG00000107186	MPDZ	227.3	-1.5592	0.194251	-8.02671	1.00119e-15	7.40685e-15
ENSG00000107187	LHX3	0.988488	2.21267	0.534042	4.14326	3.42406e-05	9.08326e-05
ENSG00000107242	PIP5K1B	1747.08	-1.13153	0.104726	-10.8046	3.27205e-27	5.36778e-26
ENSG00000107282	APBA1	220.572	-1.38655	0.156327	-8.86954	7.34461e-19	6.83653e-18
ENSG00000107295	SH3GL2	12.1341	-1.69832	0.364947	-4.65362	3.2616e-06	9.8356e-06
ENSG00000107317	PTGDS	640.655	-1.37722	0.225769	-6.10013	1.05981e-09	4.63474e-09
ENSG00000107338	SHB	808.677	1.18374	0.0923257	12.8213	1.24581e-37	3.92293e-36
ENSG00000107518	ATRNL1	28.8054	-3.13585	0.297133	-10.5537	4.88361e-26	7.42069e-25
ENSG00000107537	PHYH	1435.1	-1.08287	0.118577	-9.13215	6.71525e-20	6.73846e-19
ENSG00000107562	CXCL12	1066.87	-2.63356	0.190877	-13.7972	2.65011e-43	1.1962e-41
ENSG00000107719	PALD1	1577.59	2.01423	0.155332	12.9673	1.87615e-38	6.18211e-37
ENSG00000107736	CDH23	63.644	-1.40716	0.183095	-7.68542	1.52498e-14	1.02473e-13
ENSG00000107738	VSIR	1538.9	-1.68311	0.121888	-13.8087	2.25797e-43	1.02281e-41
ENSG00000107796	ACTA2	7243.14	-1.5591	0.195449	-7.97701	1.4992e-15	1.09205e-14
ENSG00000107807	TLX1	126.319	3.94545	0.248542	15.8744	9.5311e-57	9.35102e-55
ENSG00000107815	TWNK	1012.7	1.50282	0.0790048	19.0219	1.12294e-80	3.91211e-78
ENSG00000107831	FGF8	2.67505	2.57888	0.376146	6.85608	7.07762e-12	3.74418e-11
ENSG00000107833	NPM3	1475.15	1.60544	0.12981	12.3676	3.91245e-35	1.04995e-33
ENSG00000107859	PITX3	0.798498	1.80849	0.458439	3.94488	7.98393e-05	0.00020121
ENSG00000107864	CPEB3	179.172	-1.46958	0.090996	-16.15	1.13637e-58	1.24068e-56
ENSG00000107937	GTPBP4	2380.09	1.11883	0.0608215	18.3953	1.43136e-75	3.89025e-73
ENSG00000107954	NEURL1	503.588	-1.29997	0.272453	-4.77136	1.82986e-06	5.69418e-06
ENSG00000107984	DKK1	57.4622	3.08396	0.38495	8.01134	1.13463e-15	8.3586e-15
ENSG00000108018	SORCS1	40.1068	-3.63965	0.322031	-11.3022	1.28012e-29	2.42614e-28
ENSG00000108106	UBE2S	1322.7	1.83699	0.116228	15.8051	2.86968e-56	2.72883e-54
ENSG00000108187	PBLD	951.863	-2.39376	0.158719	-15.0817	2.13588e-51	1.51017e-49
ENSG00000108231	LGI1	8.66925	-5.25553	0.426978	-12.3087	8.13524e-35	2.14562e-33
ENSG00000108242	CYP2C18	126.456	-2.28621	0.244489	-9.351	8.6826e-21	9.29945e-20
ENSG00000108244	KRT23	2180.12	7.16762	0.341686	20.9772	1.05967e-97	6.15285e-95
ENSG00000108342	CSF3	103.163	1.72862	0.326834	5.28898	1.23003e-07	4.35569e-07
ENSG00000108352	RAPGEFL1	3322.53	-1.03633	0.151091	-6.85893	6.93791e-12	3.67484e-11
ENSG00000108370	RGS9	40.4393	-2.16497	0.17734	-12.208	2.81752e-34	7.1982e-33
ENSG00000108375	RNF43	9137.12	2.24992	0.158263	14.2163	7.25983e-46	3.85868e-44
ENSG00000108379	WNT3|LOC101929777	116.788	2.35692	0.155007	15.2053	3.26288e-52	2.44697e-50
ENSG00000108381	ASPA	34.1357	-3.94311	0.225457	-17.4894	1.7256e-68	3.07574e-66
ENSG00000108405	P2RX1	84.032	-2.30717	0.180295	-12.7966	1.71222e-37	5.34766e-36
ENSG00000108417	KRT37	2.16286	4.00475	0.633925	6.3174	2.66008e-10	1.22878e-09
ENSG00000108479	GALK1	1089.91	1.38196	0.135811	10.1756	2.54705e-24	3.47113e-23
ENSG00000108641	B9D1	348.981	1.29827	0.134182	9.67539	3.83637e-22	4.50559e-21
ENSG00000108700	CCL8	78.8348	-2.52702	0.275449	-9.1742	4.54947e-20	4.62085e-19
ENSG00000108702	CCL1	0.855592	1.4171	0.472477	2.99931	0.00270594	0.00538881
ENSG00000108759	KRT32	2.99458	4.41511	0.715367	6.17182	6.75087e-10	3.00647e-09
ENSG00000108773	KAT2A	3061.72	1.54227	0.0860131	17.9306	6.79814e-72	1.51464e-69
ENSG00000108785	NA	18.4067	-1.1153	0.138302	-8.06427	7.3677e-16	5.50059e-15
ENSG00000108797	CNTNAP1	310.874	-1.16812	0.191618	-6.09611	1.08679e-09	4.74752e-09
ENSG00000108813	DLX4	28.4867	2.40095	0.202437	11.8602	1.90433e-32	4.32333e-31
ENSG00000108821	COL1A1	86645.3	2.63078	0.221231	11.8916	1.30937e-32	2.9939e-31
ENSG00000108823	SGCA	69.8512	-2.41849	0.272246	-8.88348	6.47987e-19	6.05367e-18
ENSG00000108830	RND2	23.635	-2.21957	0.225148	-9.85826	6.31314e-23	7.78167e-22
ENSG00000108849	PPY	2.9079	-4.4162	0.453545	-9.73708	2.09492e-22	2.48934e-21
ENSG00000108852	MPP2	65.819	-2.05378	0.176017	-11.6681	1.8557e-31	3.97063e-30
ENSG00000108878	CACNG1	1.34721	2.34151	0.631586	3.70734	0.000209447	0.000496838
ENSG00000108924	HLF	106.467	-2.59636	0.188228	-13.7937	2.7811e-43	1.25238e-41
ENSG00000108984	MAP2K6	788.687	-1.04834	0.12489	-8.39411	4.69436e-17	3.84478e-16
ENSG00000109062	SLC9A3R1	4453.16	-1.13236	0.111694	-10.1381	3.74287e-24	5.03455e-23
ENSG00000109065	NAT9	1236.57	1.11543	0.0873722	12.7665	2.52405e-37	7.81315e-36
ENSG00000109084	TMEM97	2528.77	1.62868	0.108644	14.991	8.41036e-51	5.7968e-49
ENSG00000109089	CDR2L	657.194	1.13337	0.150198	7.54584	4.4938e-14	2.88945e-13
ENSG00000109099	PMP22	1761.63	-1.33727	0.162178	-8.24573	1.64151e-16	1.28985e-15
ENSG00000109132	PHOX2B	9.78199	-4.64498	0.439352	-10.5723	4.00347e-26	6.12215e-25
ENSG00000109158	GABRA4	30.4653	1.33707	0.395644	3.37948	0.000726223	0.00159158
ENSG00000109182	CWH43	212.481	-4.00089	0.381702	-10.4817	1.0483e-25	1.55649e-24
ENSG00000109193	SULT1E1	24.8229	1.40478	0.404289	3.47469	0.000511441	0.00114711
ENSG00000109205	ODAM	123.722	2.12026	0.325638	6.51111	7.45973e-11	3.60904e-10
ENSG00000109255	NMU	180.223	2.92231	0.278643	10.4876	9.84655e-26	1.46483e-24
ENSG00000109265	CRACD	490.46	-2.15224	0.173884	-12.3775	3.46132e-35	9.31493e-34
ENSG00000109321	AREG	3170.79	1.92098	0.224271	8.56542	1.07679e-17	9.26466e-17
ENSG00000109339	MAPK10	62.0726	-2.09526	0.174604	-12.0001	3.54879e-33	8.35873e-32
ENSG00000109424	UCP1	0.500513	1.8394	0.517634	3.55348	0.000380167	0.000869309
ENSG00000109436	TBC1D9	510.346	-1.34004	0.148753	-9.00849	2.08905e-19	2.03138e-18
ENSG00000109458	GAB1	867.887	-1.26791	0.084516	-15.002	7.12e-51	4.91626e-49
ENSG00000109471	IL2	0.860721	-2.02237	0.295613	-6.84128	7.84873e-12	4.13783e-11
ENSG00000109501	WFS1	2843.19	1.01062	0.170354	5.93249	2.9837e-09	1.25045e-08
ENSG00000109511	ANXA10	29.5138	3.0739	0.511414	6.0106	1.84835e-09	7.91161e-09
ENSG00000109576	AADAT	275.448	1.17328	0.144696	8.10861	5.12042e-16	3.86573e-15
ENSG00000109610	SOD3	3731.6	1.05548	0.239686	4.40357	1.06485e-05	3.01071e-05
ENSG00000109674	NEIL3	152.964	1.29659	0.116342	11.1446	7.60877e-29	1.3793e-27
ENSG00000109705	NKX3-2	52.5134	-1.91996	0.21573	-8.89986	5.59178e-19	5.25088e-18
ENSG00000109743	BST1	173.443	-1.19177	0.179959	-6.62244	3.53323e-11	1.76257e-10
ENSG00000109758	HGFAC	4.04896	1.82084	0.356334	5.10991	3.22305e-07	1.09034e-06
ENSG00000109805	NCAPG	793.241	1.25072	0.108503	11.527	9.64316e-31	1.96253e-29
ENSG00000109814	UGDH	2954.25	-1.83507	0.110087	-16.6692	2.19341e-62	2.88852e-60
ENSG00000109819	PPARGC1A	500.264	-1.85002	0.196376	-9.42077	4.47796e-21	4.88901e-20
ENSG00000109832	DDX25	2.3837	-1.87624	0.28082	-6.68128	2.36866e-11	1.20069e-10
ENSG00000109846	CRYAB	480.668	-2.41547	0.209243	-11.5439	7.92846e-31	1.61872e-29
ENSG00000109851	DBX1	2.49969	1.62795	0.50191	3.24352	0.00118064	0.00249529
ENSG00000109906	ZBTB16	39.6557	-3.4436	0.343603	-10.022	1.21947e-23	1.58309e-22
ENSG00000110002	VWA5A	1496.64	-1.46935	0.149002	-9.8613	6.12489e-23	7.55692e-22
ENSG00000110013	SIAE	3617.13	-1.50169	0.115876	-12.9594	2.07802e-38	6.81798e-37
ENSG00000110076	NRXN2	191.338	-1.17293	0.241707	-4.85269	1.218e-06	3.86713e-06
ENSG00000110077	MS4A6A	738.213	-1.37191	0.18249	-7.51771	5.57441e-14	3.55622e-13
ENSG00000110079	MS4A4A	265.572	-1.5587	0.206056	-7.56445	3.89517e-14	2.51721e-13
ENSG00000110090	CPT1A	5358.56	-1.30494	0.0905422	-14.4125	4.32007e-47	2.4636e-45
ENSG00000110092	CCND1	7728.48	1.68642	0.0996703	16.92	3.20658e-64	4.5512e-62
ENSG00000110104	CCDC86	1315.95	1.26887	0.0795899	15.9426	3.20518e-57	3.24945e-55
ENSG00000110195	FOLR1	202.39	4.3871	0.37427	11.7217	9.86236e-32	2.14864e-30
ENSG00000110243	APOA5	1.13667	2.01441	0.60133	3.34992	0.000808348	0.00175749
ENSG00000110324	IL10RA	561.402	-1.37313	0.178386	-7.6975	1.38752e-14	9.35479e-14
ENSG00000110375	UPK2	11.6491	3.746	0.447074	8.37893	5.34127e-17	4.35692e-16
ENSG00000110427	KIAA1549L	154.419	2.51139	0.307755	8.16036	3.34024e-16	2.56163e-15
ENSG00000110436	SLC1A2	11.811	-1.23316	0.224222	-5.49971	3.80412e-08	1.4188e-07
ENSG00000110675	ELMOD1	4.26293	-1.34408	0.290063	-4.63375	3.59103e-06	1.07917e-05
ENSG00000110680	CALCA	38.1274	3.95617	0.443377	8.9228	4.54628e-19	4.30286e-18
ENSG00000110777	POU2AF1	399.436	-1.93485	0.259713	-7.44998	9.33571e-14	5.85824e-13
ENSG00000110848	CD69	132.55	-1.15812	0.207701	-5.5759	2.46254e-08	9.36577e-08
ENSG00000110881	ASIC1	595.336	1.73305	0.152927	11.3325	9.05736e-30	1.73548e-28
ENSG00000110887	DAO	15.5392	-5.81893	0.329943	-17.6362	1.29942e-69	2.55366e-67
ENSG00000110900	TSPAN11	365.891	-1.6328	0.177708	-9.18811	3.99809e-20	4.07595e-19
ENSG00000110911	SLC11A2	3397.24	1.13574	0.115799	9.8079	1.04114e-22	1.26261e-21
ENSG00000110934	BIN2	255.349	-1.19818	0.121546	-9.85785	6.33895e-23	7.81009e-22
ENSG00000110944	IL23A	97.5841	2.78844	0.209206	13.3287	1.57619e-40	5.9393e-39
ENSG00000110975	SYT10	3.00894	-3.6268	0.403725	-8.98335	2.6264e-19	2.53523e-18
ENSG00000111012	CYP27B1	143.094	1.95131	0.127939	15.2518	1.60143e-52	1.2274e-50
ENSG00000111077	TNS2	1215.68	-1.15753	0.128292	-9.02264	1.83616e-19	1.79366e-18
ENSG00000111110	PPM1H	1541.37	2.30182	0.110051	20.9159	3.83478e-97	2.19338e-94
ENSG00000111199	TRPV4	87.069	1.59207	0.197146	8.07555	6.71705e-16	5.02755e-15
ENSG00000111206	FOXM1	2180.88	1.35277	0.116973	11.5648	6.21368e-31	1.27679e-29
ENSG00000111245	MYL2	1.21051	-1.36283	0.30124	-4.52408	6.06586e-06	1.77042e-05
ENSG00000111247	RAD51AP1	551.465	1.244	0.124182	10.0176	1.27582e-23	1.65064e-22
ENSG00000111249	CUX2	3.53529	-2.93338	0.217719	-13.4732	2.24808e-41	8.87559e-40
ENSG00000111262	KCNA1	4.90528	-3.81884	0.452009	-8.4486	2.94822e-17	2.44973e-16
ENSG00000111305	GSG1	1.04209	-2.35749	0.358885	-6.56892	5.06808e-11	2.49031e-10
ENSG00000111339	ART4	10.0281	-1.12309	0.344617	-3.25895	0.00111826	0.00237378
ENSG00000111341	MGP	2245.51	-1.80248	0.241182	-7.4735	7.80867e-14	4.92016e-13
ENSG00000111344	RASAL1	534.976	1.02776	0.219869	4.67443	2.94771e-06	8.93282e-06
ENSG00000111364	DDX55	808.358	1.07182	0.0715874	14.9721	1.11659e-50	7.65474e-49
ENSG00000111404	RERGL	18.0095	-5.10542	0.381599	-13.379	8.02146e-41	3.08323e-39
ENSG00000111405	ENDOU	3.70109	-1.08077	0.22271	-4.8528	1.21729e-06	3.8652e-06
ENSG00000111424	VDR	3734.37	-1.14831	0.0993704	-11.5559	6.89521e-31	1.41228e-29
ENSG00000111432	FZD10	242.152	3.08171	0.393682	7.82792	4.95992e-15	3.46787e-14
ENSG00000111452	ADGRD1	121.529	-1.51254	0.224715	-6.73093	1.68583e-11	8.64622e-11
ENSG00000111490	TBC1D30	555.119	1.33414	0.0973975	13.6979	1.04538e-42	4.5318e-41
ENSG00000111602	TIMELESS	1767.27	1.05936	0.0841695	12.586	2.52126e-36	7.29757e-35
ENSG00000111641	NOP2	2302.18	1.40849	0.0775792	18.1555	1.16237e-73	2.87384e-71
ENSG00000111665	CDCA3	869.526	1.52759	0.105446	14.487	1.46458e-47	8.62145e-46
ENSG00000111684	LPCAT3	777.427	-1.30769	0.0941459	-13.8901	7.27459e-44	3.4122e-42
ENSG00000111700	SLCO1B3	139.287	6.423	0.414681	15.489	4.11513e-54	3.43573e-52
ENSG00000111727	HCFC2	282.208	-1.17852	0.103526	-11.3838	5.03852e-30	9.78643e-29
ENSG00000111728	ST8SIA1	58.0012	-1.62834	0.175796	-9.26267	1.9939e-20	2.08259e-19
ENSG00000111732	AICDA	4.88364	-2.79784	0.469511	-5.95905	2.53704e-09	1.07099e-08
ENSG00000111788	NA	126.172	1.04451	0.142831	7.31293	2.61387e-13	1.573e-12
ENSG00000111796	KLRB1	97.9601	-1.93902	0.186379	-10.4036	2.38655e-25	3.48012e-24
ENSG00000111799	COL12A1	7264.85	1.81479	0.196744	9.22409	2.85972e-20	2.9571e-19
ENSG00000111802	TDP2	3791.47	-1.88461	0.120818	-15.5988	7.41603e-55	6.44438e-53
ENSG00000111846	GCNT2	126.231	-3.80906	0.212852	-17.8953	1.28292e-71	2.79341e-69
ENSG00000111859	NEDD9	2340.99	-1.03758	0.12752	-8.13657	4.06643e-16	3.09624e-15
ENSG00000111863	ADTRP	857.803	-3.1289	0.279852	-11.1805	5.07804e-29	9.32889e-28
ENSG00000111879	FAM184A	25.2001	-1.066	0.282215	-3.77725	0.000158568	0.000382757
ENSG00000111885	MAN1A1	2243.78	-1.44531	0.135294	-10.6827	1.22647e-26	1.94298e-25
ENSG00000111907	TPD52L1	1099.25	1.09361	0.149436	7.31825	2.51225e-13	1.5147e-12
ENSG00000111913	RIPOR2	177.989	-1.38249	0.193147	-7.15768	8.20525e-13	4.73414e-12
ENSG00000111962	UST	121.13	-1.20154	0.249437	-4.81702	1.45719e-06	4.58628e-06
ENSG00000111981	ULBP1	30.2261	3.96943	0.252189	15.7399	8.05554e-56	7.47468e-54
ENSG00000112033	PPARD	2175.84	-1.04307	0.0993066	-10.5035	8.32283e-26	1.24686e-24
ENSG00000112038	OPRM1	0.344872	-1.75769	0.489084	-3.59383	0.000325851	0.000751707
ENSG00000112115	IL17A	12.6951	2.39649	0.375418	6.38352	1.73065e-10	8.11575e-10
ENSG00000112116	IL17F	4.08282	2.18426	0.440851	4.95465	7.24605e-07	2.36487e-06
ENSG00000112118	MCM3	5644.31	1.06906	0.0745425	14.3417	1.20143e-46	6.59614e-45
ENSG00000112139	MDGA1	108.249	-1.14588	0.206734	-5.54276	2.97745e-08	1.12272e-07
ENSG00000112175	BMP5	93.8449	-2.60051	0.282418	-9.20801	3.32236e-20	3.40974e-19
ENSG00000112182	BACH2	58.9701	-1.45345	0.230563	-6.3039	2.90241e-10	1.33558e-09
ENSG00000112183	RBM24	45.4624	-1.92128	0.241181	-7.96614	1.63707e-15	1.1875e-14
ENSG00000112186	CAP2	181.819	-2.17679	0.170239	-12.7867	1.94623e-37	6.05876e-36
ENSG00000112212	TSPO2	15.2083	1.17393	0.218888	5.36314	8.17877e-08	2.94796e-07
ENSG00000112214	FHL5	31.6301	-1.8018	0.182415	-9.8775	5.21188e-23	6.47212e-22
ENSG00000112232	KHDRBS2	3.53267	-4.37071	0.358854	-12.1797	3.98945e-34	1.00515e-32
ENSG00000112238	PRDM13	15.2788	4.12494	0.488868	8.43775	3.23508e-17	2.68169e-16
ENSG00000112245	PTP4A1	7277.51	-1.03948	0.0976733	-10.6424	1.89233e-26	2.96475e-25
ENSG00000112276	BVES	91.6974	-2.83841	0.2052	-13.8324	1.62598e-43	7.41797e-42
ENSG00000112280	COL9A1	154.469	1.41546	0.282364	5.01289	5.36185e-07	1.77044e-06
ENSG00000112293	GPLD1	22.3073	-1.07568	0.136632	-7.87285	3.46641e-15	2.455e-14
ENSG00000112299	VNN1	437.244	2.37278	0.332419	7.13792	9.47557e-13	5.42785e-12
ENSG00000112320	SOBP	157.927	-1.07409	0.192345	-5.58418	2.34807e-08	8.95438e-08
ENSG00000112333	NR2E1	0.660107	1.93159	0.649219	2.97525	0.00292751	0.00578856
ENSG00000112378	PERP	15969.1	1.26224	0.110798	11.3923	4.56859e-30	8.91888e-29
ENSG00000112425	EPM2A	138.838	-1.56973	0.102303	-15.3438	3.89423e-53	3.08974e-51
ENSG00000112494	UNC93A	156.494	3.94971	0.342705	11.5251	9.85751e-31	2.00403e-29
ENSG00000112499	SLC22A2	10.5168	1.53846	0.318514	4.83013	1.36444e-06	4.30994e-06
ENSG00000112541	PDE10A|LINC00473	138.518	1.39482	0.242818	5.74431	9.2294e-09	3.67785e-08
ENSG00000112559	MDFI	505.358	3.65332	0.159779	22.8648	1.0415e-115	9.28191e-113
ENSG00000112578	BYSL	1141.32	1.53527	0.0805199	19.067	4.75001e-81	1.67e-78
ENSG00000112619	PRPH2	18.5156	-1.21464	0.175683	-6.91384	4.71713e-12	2.53748e-11
ENSG00000112655	PTK7	3402.22	2.08637	0.185674	11.2367	2.69153e-29	5.03145e-28
ENSG00000112715	VEGFA	5771.25	1.44044	0.110174	13.0742	4.62646e-39	1.58441e-37
ENSG00000112742	TTK	713.613	1.27515	0.114825	11.1051	1.18448e-28	2.12209e-27
ENSG00000112759	SLC29A1	3351.34	1.12904	0.11267	10.0208	1.23525e-23	1.60184e-22
ENSG00000112761	CCN6	80.0704	4.15552	0.380428	10.9233	8.92179e-28	1.52023e-26
ENSG00000112773	TENT5A	1044.12	-1.10804	0.143665	-7.71267	1.23209e-14	8.33766e-14
ENSG00000112782	CLIC5	2220.95	-2.1985	0.155198	-14.1658	1.49185e-45	7.73622e-44
ENSG00000112799	LY86	86.7216	-1.20408	0.173579	-6.93677	4.01162e-12	2.16984e-11
ENSG00000112818	MEP1A	4971.79	-2.51253	0.24842	-10.1141	4.78632e-24	6.37544e-23
ENSG00000112837	TBX18	103.732	1.40754	0.328816	4.28062	1.86369e-05	5.10803e-05
ENSG00000112877	CEP72	373.593	1.9839	0.113126	17.537	7.47139e-69	1.38318e-66
ENSG00000112936	C7	628.903	-3.66765	0.317882	-11.5378	8.51099e-31	1.73581e-29
ENSG00000112964	GHR	122.966	-2.20162	0.236041	-9.32728	1.08626e-20	1.15344e-19
ENSG00000112984	KIF20A	897.876	1.52937	0.0959771	15.9347	3.63806e-57	3.66888e-55
ENSG00000113073	SLC4A9	6.31084	-1.28097	0.229055	-5.5924	2.23957e-08	8.56193e-08
ENSG00000113083	LOX	696.358	1.06519	0.193821	5.49573	3.89091e-08	1.4499e-07
ENSG00000113140	SPARC	30046	1.41342	0.171672	8.23329	1.82144e-16	1.42539e-15
ENSG00000113196	HAND1	75.0412	-3.92949	0.56088	-7.00594	2.45336e-12	1.35336e-11
ENSG00000113209	PCDHB5	18.3947	-1.03618	0.231476	-4.47639	7.59153e-06	2.19002e-05
ENSG00000113296	THBS4	408.578	-1.9364	0.355794	-5.44247	5.25463e-08	1.93084e-07
ENSG00000113303	BTNL8	606.664	-3.28774	0.262976	-12.502	7.27724e-36	2.05058e-34
ENSG00000113327	GABRG2	4.88302	-3.05301	0.526496	-5.79873	6.68201e-09	2.69801e-08
ENSG00000113356	POLR3G	187.353	1.61038	0.151802	10.6084	2.72346e-26	4.21521e-25
ENSG00000113389	NPR3	100.468	-1.35752	0.30372	-4.46964	7.83497e-06	2.25533e-05
ENSG00000113396	SLC27A6	6.78336	-2.75938	0.360486	-7.65461	1.93898e-14	1.2925e-13
ENSG00000113430	IRX4	0.845315	2.1329	0.640971	3.32762	0.00087592	0.00189323
ENSG00000113448	PDE4D	598.928	-1.3411	0.133596	-10.0385	1.03267e-23	1.34788e-22
ENSG00000113460	BRIX1	1384.91	1.23439	0.108423	11.3849	4.97017e-30	9.67328e-29
ENSG00000113532	ST8SIA4	236.856	-1.04479	0.162687	-6.42208	1.34421e-10	6.35566e-10
ENSG00000113580	NR3C1	536.844	-1.81855	0.162428	-11.196	4.2652e-29	7.88095e-28
ENSG00000113594	LIFR	167.046	-3.43887	0.207878	-16.5428	1.80526e-61	2.29076e-59
ENSG00000113600	C9	2.48372	1.31461	0.320327	4.10397	4.06122e-05	0.000106621
ENSG00000113739	STC2	889.337	3.60646	0.230061	15.6761	2.20208e-55	1.99029e-53
ENSG00000113763	UNC5A	32.2301	2.17998	0.319853	6.81557	9.3889e-12	4.91465e-11
ENSG00000113790	EHHADH	743.172	-1.25451	0.108453	-11.5674	6.02963e-31	1.24096e-29
ENSG00000113805	CNTN3	66.5972	-2.63455	0.306317	-8.60073	7.92116e-18	6.87553e-17
ENSG00000113889	KNG1	28.058	-1.73645	0.324088	-5.35796	8.41668e-08	3.02915e-07
ENSG00000113905	HRG	1.35557	2.07242	0.539863	3.83879	0.000123643	0.000303131
ENSG00000113924	HGD	373.01	-1.05307	0.200128	-5.26198	1.42513e-07	5.01967e-07
ENSG00000113946	CLDN16	30.3525	2.90629	0.240669	12.0759	1.41642e-33	3.42892e-32
ENSG00000114023	FAM162A	2574.36	-1.05766	0.0920035	-11.4959	1.3837e-30	2.78206e-29
ENSG00000114113	RBP2	173.486	2.09058	0.341977	6.11322	9.76404e-10	4.28513e-09
ENSG00000114115	RBP1	736.019	1.47858	0.27322	5.4117	6.243e-08	2.27591e-07
ENSG00000114166	KAT2B	440.963	-1.75613	0.130146	-13.4936	1.70678e-41	6.79909e-40
ENSG00000114200	BCHE	64.8216	-4.13839	0.319521	-12.9519	2.29337e-38	7.47969e-37
ENSG00000114204	SERPINI2	0.356634	-1.38813	0.519784	-2.67058	0.00757201	0.0138979
ENSG00000114248	LRRC31	479.372	-1.58651	0.177173	-8.95458	3.41023e-19	3.26473e-18
ENSG00000114251	WNT5A	781.68	1.30649	0.155753	8.38822	4.9357e-17	4.03813e-16
ENSG00000114270	COL7A1	1235.19	3.13154	0.205374	15.248	1.69786e-52	1.29612e-50
ENSG00000114346	ECT2	2931.55	1.82468	0.116398	15.6762	2.20145e-55	1.99029e-53
ENSG00000114349	GNAT1	0.540741	1.49204	0.47499	3.1412	0.00168255	0.00346883
ENSG00000114455	HHLA2	1603.84	-2.83579	0.213315	-13.2939	2.51079e-40	9.31449e-39
ENSG00000114487	MORC1	0.630623	-2.1983	0.460796	-4.77066	1.83626e-06	5.7127e-06
ENSG00000114541	FRMD4B	570.264	-1.09407	0.105038	-10.4159	2.09759e-25	3.06926e-24
ENSG00000114554	PLXNA1	2869.58	1.31546	0.0966466	13.6111	3.44191e-42	1.42595e-40
ENSG00000114631	PODXL2	2092.21	1.57801	0.146074	10.8029	3.33661e-27	5.47135e-26
ENSG00000114656	CFAP92	155.678	3.49138	0.164918	21.1703	1.79354e-99	1.12675e-96
ENSG00000114698	PLSCR4	563.945	-1.703	0.122738	-13.8751	8.96837e-44	4.16085e-42
ENSG00000114767	RRP9	1641.2	1.45967	0.0943583	15.4694	5.58212e-54	4.62026e-52
ENSG00000114771	AADAC	22.3886	2.57402	0.333634	7.7151	1.20892e-14	8.18661e-14
ENSG00000114790	ARHGEF26	199.238	-1.94567	0.158355	-12.2867	1.06738e-34	2.7921e-33
ENSG00000114812	VIPR1	1440.75	-1.70084	0.155122	-10.9645	5.65885e-28	9.75521e-27
ENSG00000114854	TNNC1	92.8048	1.59331	0.284815	5.59419	2.21653e-08	8.47891e-08
ENSG00000114859	CLCN2	1430.62	-1.41069	0.134429	-10.4939	9.21033e-26	1.37338e-24
ENSG00000114948	ADAM23	71.2143	-1.00675	0.202244	-4.97791	6.42738e-07	2.1081e-06
ENSG00000114993	RTKN	2664.33	1.19442	0.0730523	16.3501	4.33943e-60	5.06999e-58
ENSG00000115008	IL1A	88.4082	2.94575	0.273176	10.7834	4.12568e-27	6.74219e-26
ENSG00000115009	CCL20	2024.58	1.62566	0.233222	6.97046	3.15901e-12	1.72646e-11
ENSG00000115041	KCNIP3	47.9195	-1.54068	0.206858	-7.44803	9.47444e-14	5.94238e-13
ENSG00000115112	TFCP2L1	2410.1	-1.32918	0.187059	-7.10568	1.19735e-12	6.78569e-12
ENSG00000115129	TP53I3	1180.99	-1.13834	0.0994566	-11.4456	2.47359e-30	4.91156e-29
ENSG00000115163	CENPA	393.761	1.48883	0.103316	14.4105	4.44592e-47	2.52784e-45
ENSG00000115232	ITGA4	349.452	-1.02281	0.161662	-6.32685	2.50217e-10	1.15849e-09
ENSG00000115252	PDE1A	114.965	-1.52238	0.184354	-8.25795	1.48191e-16	1.16899e-15
ENSG00000115255	REEP6	862.279	1.92473	0.188223	10.2258	1.51939e-24	2.09145e-23
ENSG00000115257	PCSK4	121.356	1.2791	0.187644	6.81662	9.32074e-12	4.8803e-11
ENSG00000115263	GCG	192.88	-5.18379	0.511673	-10.1311	4.02243e-24	5.39166e-23
ENSG00000115268	RPS15	18295.4	1.03152	0.132407	7.79049	6.67492e-15	4.61893e-14
ENSG00000115295	CLIP4	149.68	-1.99467	0.200399	-9.95351	2.43446e-23	3.09431e-22
ENSG00000115297	TLX2	11.5324	-1.38576	0.246417	-5.62365	1.86968e-08	7.20823e-08
ENSG00000115353	TACR1	17.8463	-2.37369	0.295078	-8.04428	8.67545e-16	6.44428e-15
ENSG00000115361	ACADL	3.13535	-1.53365	0.459158	-3.34014	0.00083735	0.00181622
ENSG00000115363	EVA1A	318.628	3.81914	0.195236	19.5617	3.28081e-85	1.33752e-82
ENSG00000115368	WDR75	1558.2	1.07959	0.0702483	15.3682	2.67361e-53	2.14797e-51
ENSG00000115380	EFEMP1	1129.38	-1.39951	0.212889	-6.5739	4.90133e-11	2.41252e-10
ENSG00000115386	REG1A	12861.4	2.51231	0.478174	5.25397	1.48853e-07	5.22903e-07
ENSG00000115468	EFHD1	88.7491	-1.23202	0.176657	-6.97406	3.0792e-12	1.68549e-11
ENSG00000115507	OTX1	102.368	5.77155	0.255362	22.6015	4.1915e-113	3.49188e-110
ENSG00000115556	PLCD4	108.499	-1.55825	0.115231	-13.5228	1.14663e-41	4.59636e-40
ENSG00000115590	IL1R2	485.495	-1.88297	0.247848	-7.59727	3.02443e-14	1.9792e-13
ENSG00000115593	SMYD1	35.3284	-4.5766	0.418463	-10.9367	7.69575e-28	1.31659e-26
ENSG00000115598	IL1RL2	89.1376	1.06418	0.226106	4.70656	2.51934e-06	7.71196e-06
ENSG00000115616	SLC9A2	933.798	-2.16267	0.212139	-10.1946	2.09614e-24	2.86784e-23
ENSG00000115657	ABCB6	173.633	1.12721	0.127342	8.85181	8.61104e-19	7.97854e-18
ENSG00000115665	SLC5A7	7.25213	-4.2062	0.426428	-9.8638	5.97457e-23	7.37858e-22
ENSG00000115687	PASK	627.256	1.03901	0.0936962	11.0892	1.41624e-28	2.53022e-27
ENSG00000115705	TPO	26.2679	-1.87292	0.26459	-7.07859	1.45629e-12	8.19618e-12
ENSG00000115758	ODC1	8176.79	1.14204	0.10173	11.2262	3.03103e-29	5.65231e-28
ENSG00000115828	QPCT	1210.94	1.41104	0.216921	6.50487	7.77623e-11	3.75363e-10
ENSG00000115841	RMDN2	200.591	-1.98235	0.120358	-16.4705	5.97599e-61	7.36373e-59
ENSG00000115896	PLCL1	82.8429	-1.2448	0.1595	-7.80438	5.97963e-15	4.1528e-14
ENSG00000115946	PNO1	1123.2	1.06336	0.0820488	12.9601	2.0597e-38	6.76365e-37
ENSG00000115993	TRAK2	1677.41	-1.09425	0.0699177	-15.6505	3.29623e-55	2.94448e-53
ENSG00000116014	KISS1R	12.698	3.12184	0.360477	8.6603	4.70529e-18	4.1433e-17
ENSG00000116016	EPAS1	5125.27	-1.28387	0.102999	-12.4649	1.1606e-35	3.22995e-34
ENSG00000116017	ARID3A	1584.64	2.07792	0.18084	11.4904	1.47452e-30	2.96155e-29
ENSG00000116031	CD207	23.289	-1.4082	0.230488	-6.10963	9.98607e-10	4.38006e-09
ENSG00000116032	GRIN3B	10.9574	1.55163	0.244716	6.34054	2.28963e-10	1.0633e-09
ENSG00000116039	ATP6V1B1	18.7633	2.13698	0.28751	7.43271	1.06393e-13	6.63823e-13
ENSG00000116132	PRRX1	607.633	1.41735	0.220701	6.42204	1.3446e-10	6.35638e-10
ENSG00000116147	TNR	6.5297	-1.44205	0.265272	-5.43611	5.44569e-08	1.99684e-07
ENSG00000116171	SCP2	4514.94	-1.12158	0.0840654	-13.3418	1.32281e-40	5.00422e-39
ENSG00000116176	TPSG1	269.424	-2.07877	0.302455	-6.87301	6.28615e-12	3.33977e-11
ENSG00000116183	PAPPA2	21.8389	-2.31379	0.319258	-7.24739	4.24884e-13	2.51078e-12
ENSG00000116194	ANGPTL1	117.574	-4.11672	0.334135	-12.3205	7.02409e-35	1.86411e-33
ENSG00000116209	TMEM59	10322.2	-1.05034	0.0834077	-12.5928	2.31188e-36	6.71181e-35
ENSG00000116254	CHD5	23.6212	-1.15811	0.234537	-4.93786	7.89859e-07	2.56582e-06
ENSG00000116329	OPRD1	43.5546	1.82092	0.346987	5.2478	1.53928e-07	5.39542e-07
ENSG00000116337	AMPD2	1895.33	1.05151	0.0788209	13.3405	1.3456e-40	5.08542e-39
ENSG00000116455	WDR77	1896.87	1.37325	0.0972253	14.1244	2.68579e-45	1.37417e-43
ENSG00000116473	RAP1A	2109.78	-1.19717	0.0792996	-15.0969	1.69832e-51	1.21651e-49
ENSG00000116574	RHOU	1227.16	-1.53878	0.117265	-13.1222	2.45564e-39	8.55502e-38
ENSG00000116649	SRM	3126.32	1.46952	0.120411	12.2042	2.9502e-34	7.51713e-33
ENSG00000116661	FBXO2	319.852	2.3175	0.303819	7.6279	2.38616e-14	1.57932e-13
ENSG00000116667	C1orf21	1833.49	-1.01834	0.137926	-7.38318	1.54548e-13	9.52642e-13
ENSG00000116670	MAD2L2	857.553	1.31296	0.108279	12.1257	7.71586e-34	1.90275e-32
ENSG00000116678	LEPR	213.61	-1.40955	0.15825	-8.90707	5.23986e-19	4.93613e-18
ENSG00000116704	SLC35D1	2291.88	-1.32529	0.099668	-13.297	2.40921e-40	8.94629e-39
ENSG00000116741	RGS2	801.768	-1.7146	0.18874	-9.08441	1.04261e-19	1.03216e-18
ENSG00000116745	RPE65	4.90213	1.02968	0.44688	2.30416	0.0212136	0.0356149
ENSG00000116748	AMPD1	25.7447	-4.06533	0.289129	-14.0606	6.63168e-45	3.31774e-43
ENSG00000116774	OLFML3	742.667	-1.0991	0.183576	-5.98717	2.13529e-09	9.07189e-09
ENSG00000116783	TNNI3K	1.38539	-1.30502	0.288208	-4.52804	5.95325e-06	1.73994e-05
ENSG00000116833	NR5A2	479.834	-2.3752	0.151816	-15.6452	3.58332e-55	3.19349e-53
ENSG00000116852	KIF21B	1185.53	1.11129	0.137558	8.07868	6.54725e-16	4.90429e-15
ENSG00000116857	TMEM9	3266.74	1.03568	0.111281	9.3069	1.31616e-20	1.38985e-19
ENSG00000116883	NA	117.704	1.53933	0.212507	7.24367	4.36717e-13	2.57753e-12
ENSG00000116983	HPCAL4	4.70753	-1.61292	0.275645	-5.85144	4.87342e-09	1.99508e-08
ENSG00000116991	SIPA1L2	1379.61	-1.2711	0.126284	-10.0655	7.85152e-24	1.03326e-22
ENSG00000117016	RIMS3	268.917	-1.38987	0.198147	-7.01434	2.31037e-12	1.27797e-11
ENSG00000117020	AKT3	411.203	-1.10821	0.17409	-6.3657	1.94399e-10	9.08395e-10
ENSG00000117054	ACADM	1425.89	-1.31559	0.117912	-11.1574	6.5871e-29	1.19863e-27
ENSG00000117090	SLAMF1	82.711	-1.31541	0.17328	-7.59126	3.16807e-14	2.0665e-13
ENSG00000117091	CD48	333.228	-1.74286	0.192177	-9.069	1.20116e-19	1.18514e-18
ENSG00000117114	ADGRL2	358.522	-1.05119	0.164709	-6.3821	1.74673e-10	8.19014e-10
ENSG00000117115	PADI2	3460.29	-3.29058	0.240082	-13.7061	9.33546e-43	4.06538e-41
ENSG00000117122	MFAP2	654.785	2.41479	0.183259	13.1769	1.19191e-39	4.20206e-38
ENSG00000117148	ACTL8	51.1768	1.70876	0.317283	5.38561	7.21991e-08	2.61662e-07
ENSG00000117215	PLA2G2D	89.5135	-1.40795	0.331539	-4.24673	2.16916e-05	5.89759e-05
ENSG00000117226	GBP3	1960.04	-1.30095	0.173247	-7.5092	5.94883e-14	3.78627e-13
ENSG00000117281	CD160	19.4741	-2.6405	0.160592	-16.4422	9.53511e-61	1.16001e-58
ENSG00000117298	ECE1	5439.9	-1.11974	0.0972098	-11.5188	1.06129e-30	2.15074e-29
ENSG00000117322	CR2	211.193	-2.59683	0.366641	-7.08275	1.41318e-12	7.95708e-12
ENSG00000117335	CD46	15949.3	1.04846	0.104586	10.0249	1.18492e-23	1.54136e-22
ENSG00000117385	P3H1	941.334	1.19375	0.10037	11.8935	1.27935e-32	2.92875e-31
ENSG00000117394	SLC2A1	9271.76	1.78147	0.175172	10.1698	2.70365e-24	3.6793e-23
ENSG00000117399	CDC20	2742.61	1.22082	0.119288	10.2342	1.39356e-24	1.92516e-23
ENSG00000117472	TSPAN1	15041.9	-2.25729	0.177864	-12.6911	6.62532e-37	1.98978e-35
ENSG00000117501	MROH9	0.659019	1.90997	0.644885	2.96172	0.00305921	0.00603123
ENSG00000117507	FMO6P	0.677229	1.75618	0.587792	2.98775	0.00281038	0.00557537
ENSG00000117528	ABCD3	2499.66	-1.09578	0.0863135	-12.6954	6.27314e-37	1.88549e-35
ENSG00000117586	TNFSF4	153.132	1.277	0.196514	6.49829	8.1238e-11	3.91549e-10
ENSG00000117592	PRDX6	7008.52	-1.45619	0.0743772	-19.5784	2.36308e-85	9.73741e-83
ENSG00000117598	PLPPR5	3.25305	-1.44771	0.289957	-4.99285	5.94956e-07	1.95775e-06
ENSG00000117643	MAN1C1	257.096	-1.10519	0.157575	-7.01371	2.32086e-12	1.28359e-11
ENSG00000117650	NEK2	910.62	1.47137	0.0992919	14.8186	1.11005e-49	7.24688e-48
ENSG00000117682	DHDDS	1382.48	-1.23409	0.0705183	-17.5003	1.42494e-68	2.56369e-66
ENSG00000117707	PROX1	1230.8	1.77729	0.180139	9.8662	5.83323e-23	7.21333e-22
ENSG00000117724	CENPF	2288.32	1.41778	0.123103	11.5171	1.08224e-30	2.1909e-29
ENSG00000117758	STX12	1598.34	-1.03979	0.0793501	-13.1038	3.13265e-39	1.08544e-37
ENSG00000117791	MTARC2	414.455	-1.09032	0.123743	-8.81115	1.23867e-18	1.13371e-17
ENSG00000117877	POLR1G	302.363	1.77224	0.0985107	17.9904	2.31829e-72	5.41716e-70
ENSG00000117971	CHRNB4	14.3593	-1.57188	0.222428	-7.06693	1.58396e-12	8.88083e-12
ENSG00000118004	COLEC11	35.0044	-1.17161	0.203865	-5.74697	9.08579e-09	3.62203e-08
ENSG00000118094	TREH	67.9687	-1.10114	0.238486	-4.61722	3.88922e-06	1.16367e-05
ENSG00000118113	MMP8	14.5922	4.33086	0.430258	10.0657	7.82909e-24	1.03066e-22
ENSG00000118156	ZNF541	27.3912	1.12435	0.314404	3.57612	0.00034873	0.000801488
ENSG00000118160	SLC8A2	40.8909	-2.83444	0.317454	-8.92864	4.3127e-19	4.09391e-18
ENSG00000118193	KIF14	379.899	1.77027	0.127154	13.9222	4.64396e-44	2.20255e-42
ENSG00000118194	TNNT2	37.3974	2.35499	0.262435	8.97361	2.8694e-19	2.76423e-18
ENSG00000118257	NRP2	1181.41	-1.0616	0.185428	-5.72515	1.03345e-08	4.09174e-08
ENSG00000118298	CA14	25.3931	-2.07545	0.169959	-12.2114	2.70078e-34	6.90917e-33
ENSG00000118308	IRAG2	157.083	-2.46712	0.214566	-11.4982	1.34723e-30	2.71158e-29
ENSG00000118402	ELOVL4	23.1223	-1.57288	0.174035	-9.0377	1.60006e-19	1.56702e-18
ENSG00000118407	FILIP1	118.192	-2.64112	0.204101	-12.9403	2.66682e-38	8.66085e-37
ENSG00000118420	UBE3D	201.224	1.20491	0.0861342	13.9887	1.82695e-44	8.85114e-43
ENSG00000118432	CNR1	44.2426	-3.61542	0.330727	-10.9317	8.13033e-28	1.38908e-26
ENSG00000118515	SGK1	1983.61	-2.80242	0.163172	-17.1747	4.10939e-66	6.58912e-64
ENSG00000118526	TCF21	163.913	-2.3259	0.164032	-14.1796	1.22621e-45	6.41832e-44
ENSG00000118557	PMFBP1	124.161	1.43406	0.197441	7.26324	3.7793e-13	2.24543e-12
ENSG00000118690	ARMC2	122.376	1.29517	0.164492	7.87372	3.44253e-15	2.43899e-14
ENSG00000118707	TGIF2	1341.18	1.89062	0.119186	15.8627	1.14845e-56	1.11987e-54
ENSG00000118729	CASQ2	141.861	-4.34308	0.395439	-10.983	4.6158e-28	8.00755e-27
ENSG00000118733	OLFM3	5.56565	-3.15221	0.427912	-7.36649	1.75185e-13	1.07277e-12
ENSG00000118777	ABCG2	349.384	-4.83892	0.244829	-19.7645	6.02331e-87	2.59354e-84
ENSG00000118785	SPP1	5404.34	3.95903	0.312344	12.6752	8.11173e-37	2.41912e-35
ENSG00000118804	STBD1	140.243	-1.9655	0.0978131	-20.0945	8.24434e-90	3.99924e-87
ENSG00000118939	UCHL3	585.888	1.02476	0.116544	8.7929	1.4575e-18	1.3286e-17
ENSG00000118972	FGF23	3.2529	3.59303	0.673819	5.33233	9.69584e-08	3.46835e-07
ENSG00000119042	SATB2	3657.37	-1.00795	0.167375	-6.02211	1.72163e-09	7.39146e-09
ENSG00000119121	TRPM6	581.474	-4.31719	0.260998	-16.5411	1.85627e-61	2.34772e-59
ENSG00000119138	KLF9	911.214	-1.88928	0.153665	-12.2948	9.65737e-35	2.53139e-33
ENSG00000119147	ECRG4	28.3019	-4.16991	0.332918	-12.5253	5.4261e-36	1.54258e-34
ENSG00000119227	PIGZ	1260.33	-1.815	0.178867	-10.1472	3.41124e-24	4.59977e-23
ENSG00000119285	HEATR1	1715.55	1.05017	0.0818477	12.8307	1.10307e-37	3.48776e-36
ENSG00000119403	PHF19	1776.2	1.05682	0.0927312	11.3966	4.34689e-30	8.50774e-29
ENSG00000119440	LCN1P1	2.30151	1.24142	0.363452	3.41564	0.000636326	0.00140622
ENSG00000119508	NR4A3	184.266	-1.5818	0.240107	-6.58789	4.46132e-11	2.20446e-10
ENSG00000119514	GALNT12	1715.03	-1.43476	0.119088	-12.0479	1.99008e-33	4.76648e-32
ENSG00000119541	VPS4B	2175.32	-1.02114	0.088074	-11.5941	4.41604e-31	9.1774e-30
ENSG00000119547	ONECUT2	180.188	2.56124	0.25361	10.0991	5.57457e-24	7.38944e-23
ENSG00000119630	PGF	362.519	1.39849	0.164484	8.5023	1.85871e-17	1.57274e-16
ENSG00000119686	FLVCR2	247.505	-2.04867	0.158543	-12.9219	3.38892e-38	1.09688e-36
ENSG00000119771	KLHL29	412.418	1.06952	0.146482	7.30137	2.84845e-13	1.70853e-12
ENSG00000119782	FKBP1B	76.3563	-1.48846	0.211059	-7.05234	1.75939e-12	9.81989e-12
ENSG00000119865	CNRIP1	158.358	-1.43604	0.143955	-9.97559	1.94946e-23	2.49025e-22
ENSG00000119915	ELOVL3	9.19309	1.12004	0.26686	4.19711	2.70346e-05	7.26368e-05
ENSG00000119919	NKX2-3	169.054	-2.78141	0.174835	-15.9088	5.5059e-57	5.49472e-55
ENSG00000119938	PPP1R3C	95.086	-2.28436	0.224868	-10.1587	3.03114e-24	4.10602e-23
ENSG00000119950	MXI1	1593.43	-1.70656	0.0904365	-18.8703	2.00336e-79	6.56178e-77
ENSG00000119969	HELLS	853.206	1.41472	0.112596	12.5645	3.31013e-36	9.53765e-35
ENSG00000119973	PRLHR	0.972637	1.42475	0.544945	2.61448	0.00893623	0.0161649
ENSG00000120054	CPN1	26.8983	3.3239	0.476843	6.97062	3.15539e-12	1.72475e-11
ENSG00000120057	SFRP5	31.0656	-3.69165	0.445852	-8.27999	1.2319e-16	9.79034e-16
ENSG00000120063	GNA13	2385.28	-1.11511	0.0785843	-14.1899	1.05751e-45	5.56675e-44
ENSG00000120068	HOXB8	1230.15	2.76926	0.234547	11.8068	3.5989e-32	8.03713e-31
ENSG00000120129	DUSP1	3942.2	-1.03748	0.176716	-5.87087	4.33515e-09	1.78502e-08
ENSG00000120137	PANK3	2719.59	-1.07612	0.102215	-10.528	6.41519e-26	9.67505e-25
ENSG00000120149	MSX2	500.032	4.84271	0.228966	21.1504	2.7382e-99	1.69247e-96
ENSG00000120156	TEK	221.165	-1.35346	0.157282	-8.60535	7.60828e-18	6.60994e-17
ENSG00000120158	RCL1	513.939	1.0063	0.0657422	15.3067	6.89839e-53	5.40614e-51
ENSG00000120162	MOB3B	1174.66	-1.56352	0.108254	-14.4431	2.77227e-47	1.59998e-45
ENSG00000120211	INSL4	2.71932	3.41182	0.799132	4.26941	1.9599e-05	5.35752e-05
ENSG00000120251	GRIA2	1.94181	-2.34804	0.337228	-6.96276	3.33659e-12	1.82066e-11
ENSG00000120254	MTHFD1L	1683.07	2.40504	0.0838271	28.6904	5.02032e-181	2.40486e-177
ENSG00000120256	LRP11	2231.78	1.08733	0.0875223	12.4235	1.94938e-35	5.336e-34
ENSG00000120279	MYCT1	120.296	-1.21399	0.149659	-8.11172	4.99072e-16	3.77153e-15
ENSG00000120280	TASL	45.9751	-1.37883	0.184086	-7.49011	6.88158e-14	4.35678e-13
ENSG00000120322	PCDHB8	20.7809	1.39259	0.366576	3.79892	0.000145327	0.000352392
ENSG00000120329	SLC25A2	1.74611	1.26449	0.310389	4.07387	4.62381e-05	0.000120319
ENSG00000120436	GPR31	1.92753	-1.60039	0.262886	-6.08777	1.14495e-09	4.99623e-09
ENSG00000120498	TEX11	28.8646	-4.17906	0.199846	-20.9114	4.21859e-97	2.37743e-94
ENSG00000120526	NUDCD1	1175.92	1.44341	0.108007	13.364	9.81206e-41	3.7452e-39
ENSG00000120658	ENOX1	48.6121	-1.35573	0.180618	-7.50606	6.09345e-14	3.87325e-13
ENSG00000120659	TNFSF11	118.466	1.59098	0.204867	7.76591	8.10632e-15	5.57321e-14
ENSG00000120669	SOHLH2	3.20318	-1.72555	0.550555	-3.1342	0.00172321	0.0035477
ENSG00000120685	PROSER1	3827.31	1.14791	0.117916	9.73493	2.13973e-22	2.54102e-21
ENSG00000120694	HSPH1	6547.47	1.47715	0.135881	10.8708	1.5873e-27	2.66208e-26
ENSG00000120699	EXOSC8	1229.73	1.14916	0.0954712	12.0367	2.2785e-33	5.42676e-32
ENSG00000120708	TGFBI	31980.3	3.25392	0.173852	18.7166	3.62706e-78	1.11197e-75
ENSG00000120729	MYOT	13.6336	-3.95207	0.315214	-12.5377	4.64063e-36	1.33013e-34
ENSG00000120756	PLS1	7129.26	-1.47641	0.109561	-13.4757	2.17315e-41	8.60326e-40
ENSG00000120833	SOCS2	374.101	-1.131	0.132683	-8.52412	1.53981e-17	1.30868e-16
ENSG00000120875	DUSP4	1804.79	3.52919	0.267641	13.1863	1.05254e-39	3.72786e-38
ENSG00000120885	CLU	2744.02	-2.33746	0.223208	-10.4721	1.16024e-25	1.72003e-24
ENSG00000120889	TNFRSF10B	3113.78	1.2848	0.105982	12.1228	7.99709e-34	1.96704e-32
ENSG00000120899	PTK2B	2042.6	-1.28106	0.109073	-11.7449	7.50163e-32	1.65122e-30
ENSG00000120907	ADRA1A	3.59214	-2.96322	0.280275	-10.5725	3.99566e-26	6.11264e-25
ENSG00000120913	PDLIM2	591.751	-1.16665	0.131828	-8.84985	8.76401e-19	8.1125e-18
ENSG00000120915	EPHX2	1749.32	-1.47236	0.149989	-9.8165	9.56095e-23	1.1639e-21
ENSG00000121075	TBX4	16.3211	2.71944	0.391196	6.9516	3.61161e-12	1.96346e-11
ENSG00000121152	NCAPH	883.483	1.25627	0.0904909	13.8828	8.05052e-44	3.75319e-42
ENSG00000121207	LRAT	9.88092	-3.48854	0.353023	-9.88189	4.98828e-23	6.20048e-22
ENSG00000121211	MND1	217.179	1.49773	0.122398	12.2366	1.98249e-34	5.09885e-33
ENSG00000121297	TSHZ3	209.106	-1.36804	0.170617	-8.0182	1.07306e-15	7.9172e-15
ENSG00000121335	PRB2	1.78966	2.57806	0.585067	4.40644	1.05085e-05	2.97332e-05
ENSG00000121406	ZNF549	95.2973	-1.11747	0.212522	-5.25815	1.45512e-07	5.11682e-07
ENSG00000121413	ZSCAN18	291.952	-1.38376	0.210055	-6.58762	4.46922e-11	2.20765e-10
ENSG00000121440	PDZRN3	577.983	-1.45467	0.172445	-8.43556	3.29619e-17	2.72999e-16
ENSG00000121570	DPPA4	3.79491	1.30014	0.434756	2.9905	0.00278519	0.00552883
ENSG00000121577	POPDC2	136.806	-3.3907	0.219258	-15.4644	6.02928e-54	4.9689e-52
ENSG00000121621	KIF18A	323.097	1.34937	0.106193	12.7067	5.4263e-37	1.64515e-35
ENSG00000121716	PILRB	242.243	1.49936	0.197886	7.57689	3.53949e-14	2.29665e-13
ENSG00000121742	GJB6	8.12755	2.35129	0.396586	5.92883	3.05093e-09	1.27737e-08
ENSG00000121743	GJA3	23.2784	3.30198	0.341705	9.66324	4.31967e-22	5.0577e-21
ENSG00000121807	CCR2	87.2521	-2.17929	0.231269	-9.42319	4.37593e-21	4.78035e-20
ENSG00000121858	TNFSF10	2603.27	-1.53278	0.114759	-13.3565	1.08487e-40	4.12037e-39
ENSG00000121871	SLITRK3	12.7008	-3.64533	0.449618	-8.10761	5.16251e-16	3.89598e-15
ENSG00000121895	TMEM156	30.4843	-1.64572	0.195535	-8.41648	3.87956e-17	3.19795e-16
ENSG00000121898	CPXM2	423.253	-2.37555	0.248042	-9.5772	9.97139e-22	1.13863e-20
ENSG00000121900	TMEM54	7953.75	-1.20896	0.136879	-8.83235	1.025e-18	9.42871e-18
ENSG00000121904	CSMD2	64.1321	1.7898	0.241728	7.40418	1.31962e-13	8.17499e-13
ENSG00000121933	TMIGD3	96.763	-2.11247	0.181055	-11.6676	1.86682e-31	3.99221e-30
ENSG00000121957	GPSM2	2202.05	1.27603	0.120441	10.5946	3.15598e-26	4.86107e-25
ENSG00000122025	FLT3	17.479	-1.98358	0.207443	-9.56203	1.15468e-21	1.31383e-20
ENSG00000122034	GTF3A	6624.56	1.85961	0.13827	13.4491	3.11677e-41	1.22128e-39
ENSG00000122121	XPNPEP2	573.642	-1.09372	0.322218	-3.39436	0.000687902	0.00151287
ENSG00000122122	SASH3	429.002	-1.21847	0.168749	-7.2206	5.17604e-13	3.03901e-12
ENSG00000122133	PAEP	13.2432	5.15477	0.455922	11.3063	1.222e-29	2.31715e-28
ENSG00000122136	OBP2A	3.35334	2.64776	0.467259	5.66657	1.45682e-08	5.68517e-08
ENSG00000122188	LAX1	71.7618	-1.44351	0.230945	-6.25048	4.09206e-10	1.86075e-09
ENSG00000122194	PLG	1.10012	-1.25696	0.493301	-2.54807	0.0108321	0.0193119
ENSG00000122224	LY9	62.3633	-2.12221	0.218282	-9.72232	2.422e-22	2.86469e-21
ENSG00000122367	LDB3	107.36	-4.10747	0.277355	-14.8094	1.27373e-49	8.25923e-48
ENSG00000122375	OPN4	2.37087	-1.76436	0.278876	-6.32669	2.5047e-10	1.15952e-09
ENSG00000122420	PTGFR	60.1322	-1.1281	0.217023	-5.19806	2.01375e-07	6.97621e-07
ENSG00000122547	EEPD1	1250.39	1.01762	0.12151	8.37472	5.5353e-17	4.50907e-16
ENSG00000122565	CBX3	7676.25	1.14524	0.0963239	11.8895	1.34214e-32	3.06699e-31
ENSG00000122584	NXPH1	3.7678	4.53171	0.498475	9.09115	9.79968e-20	9.70898e-19
ENSG00000122585	NPY	5.94553	-3.55119	0.363265	-9.77576	1.43079e-22	1.72424e-21
ENSG00000122641	INHBA	1184.9	5.23136	0.21013	24.8958	8.25758e-137	1.75804e-133
ENSG00000122691	TWIST1	98.2616	1.89665	0.212414	8.92903	4.29758e-19	4.08057e-18
ENSG00000122694	GLIPR2	781.588	-1.9185	0.139877	-13.7157	8.18084e-43	3.57884e-41
ENSG00000122707	RECK	200.628	-1.3699	0.136632	-10.0262	1.16917e-23	1.5219e-22
ENSG00000122711	SPINK4	4548.43	1.22385	0.39689	3.0836	0.0020451	0.00415767
ENSG00000122728	TAF1L	1.95402	1.19739	0.315339	3.79715	0.00014637	0.000354766
ENSG00000122733	PHF24	6.26602	-2.32607	0.265012	-8.77722	1.67562e-18	1.51948e-17
ENSG00000122756	CNTFR	107.443	-3.91292	0.383675	-10.1985	2.01315e-24	2.75824e-23
ENSG00000122778	KIAA1549	909.883	2.27244	0.110074	20.6446	1.09069e-94	5.80518e-92
ENSG00000122786	CALD1	7337.41	-1.90097	0.196208	-9.68854	3.37325e-22	3.97264e-21
ENSG00000122787	AKR1D1	0.803076	-1.07346	0.338244	-3.17363	0.00150548	0.00312563
ENSG00000122824	NUDT10	11.9409	-1.91395	0.25523	-7.49893	6.43397e-14	4.08487e-13
ENSG00000122861	PLAU	2366.83	2.08706	0.165899	12.5803	2.71026e-36	7.83279e-35
ENSG00000122971	ACADS	2413.74	-2.14019	0.133467	-16.0353	7.24317e-58	7.64663e-56
ENSG00000122986	HVCN1	117.318	-1.33309	0.139362	-9.56567	1.11476e-21	1.26915e-20
ENSG00000123009	NA	32.3331	1.71754	0.19203	8.94412	3.74915e-19	3.57489e-18
ENSG00000123094	RASSF8	232.206	-1.09669	0.201134	-5.45254	4.96552e-08	1.83075e-07
ENSG00000123095	BHLHE41	674.546	-1.06943	0.187371	-5.70757	1.14604e-08	4.51976e-08
ENSG00000123096	SSPN	364.777	-1.68658	0.169154	-9.97065	2.04893e-23	2.61382e-22
ENSG00000123119	NECAB1	33.1813	-2.92641	0.239762	-12.2055	2.90508e-34	7.41696e-33
ENSG00000123131	PRDX4	4725.78	1.33151	0.106368	12.5179	5.95624e-36	1.68703e-34
ENSG00000123136	DDX39A	3980.02	1.14769	0.100861	11.3789	5.32755e-30	1.03426e-28
ENSG00000123171	CCDC70	0.549282	2.0375	0.477877	4.26364	2.01127e-05	5.4913e-05
ENSG00000123179	EBPL	1615.47	1.14513	0.0977164	11.7189	1.01997e-31	2.2196e-30
ENSG00000123201	GUCY1B2	31.1262	1.40607	0.242944	5.78764	7.13832e-09	2.87257e-08
ENSG00000123219	CENPK	403.001	1.00888	0.134673	7.49139	6.81483e-14	4.31737e-13
ENSG00000123243	ITIH5	810.022	-1.97184	0.184161	-10.7071	9.42298e-27	1.50086e-25
ENSG00000123338	NCKAP1L	643.344	-1.28048	0.177756	-7.2036	5.86422e-13	3.42679e-12
ENSG00000123360	PDE1B	71.3625	-1.24271	0.204657	-6.07216	1.26201e-09	5.48082e-09
ENSG00000123364	HOXC13	3.22256	3.85988	0.736372	5.24175	1.59062e-07	5.56674e-07
ENSG00000123374	CDK2	1366.13	1.02824	0.0691274	14.8746	4.81657e-50	3.21569e-48
ENSG00000123388	HOXC11	57.7047	4.94503	0.536966	9.2092	3.28552e-20	3.37374e-19
ENSG00000123405	NFE2	43.1126	1.7363	0.296052	5.86483	4.49589e-09	1.84823e-08
ENSG00000123407	HOXC12	6.08238	4.69472	0.789884	5.94356	2.78896e-09	1.17281e-08
ENSG00000123473	STIL	809.086	1.17526	0.100449	11.7	1.27404e-31	2.74753e-30
ENSG00000123485	HJURP	861.612	1.70974	0.0925025	18.4831	2.82222e-76	7.95244e-74
ENSG00000123496	IL13RA2	33.4552	1.26727	0.240302	5.27367	1.33725e-07	4.72228e-07
ENSG00000123500	COL10A1	831.061	7.83254	0.334163	23.4392	1.70163e-121	1.81139e-118
ENSG00000123560	PLP1	104.289	-5.29817	0.348647	-15.1964	3.73789e-52	2.78684e-50
ENSG00000123561	SERPINA7	32.9523	3.37052	0.46684	7.21986	5.20403e-13	3.05404e-12
ENSG00000123570	RAB9B	42.6847	-2.19201	0.199752	-10.9737	5.11612e-28	8.84349e-27
ENSG00000123610	TNFAIP6	145.351	1.43698	0.238611	6.02227	1.71988e-09	7.38478e-09
ENSG00000123612	ACVR1C	225.084	-1.39102	0.185774	-7.48771	7.00874e-14	4.43193e-13
ENSG00000123643	SLC36A1	1007.02	-2.09295	0.0945351	-22.1394	1.32049e-108	9.37108e-106
ENSG00000123843	C4BPB	325.068	1.11204	0.209605	5.30541	1.12421e-07	3.99832e-07
ENSG00000123975	CKS2	2001.15	1.55189	0.119121	13.0278	8.4998e-39	2.84978e-37
ENSG00000123977	DAW1	1.7435	1.7329	0.403307	4.29673	1.73338e-05	4.76619e-05
ENSG00000123989	CHPF	5976.48	1.76095	0.122411	14.3855	6.38066e-47	3.5906e-45
ENSG00000123999	INHA	6.05766	2.33804	0.390781	5.983	2.1907e-09	9.29805e-09
ENSG00000124003	MOGAT1	2.00865	1.73852	0.384577	4.52059	6.16662e-06	1.79736e-05
ENSG00000124089	MC3R	0.960017	2.55067	0.678207	3.7609	0.000169303	0.000406925
ENSG00000124116	WFDC3	77.6348	1.39207	0.230194	6.04737	1.47232e-09	6.35458e-09
ENSG00000124134	KCNS1	6.64527	1.07207	0.306188	3.50134	0.000462917	0.0010442
ENSG00000124143	ARHGAP40	8.7529	4.37399	0.489651	8.93288	4.15061e-19	3.94689e-18
ENSG00000124157	SEMG2	3.10738	4.22657	0.774789	5.45512	4.89385e-08	1.8052e-07
ENSG00000124203	ZNF831	32.6145	-1.36998	0.233743	-5.86106	4.59935e-09	1.88772e-08
ENSG00000124205	EDN3	408.076	-3.34227	0.259299	-12.8897	5.14652e-38	1.65042e-36
ENSG00000124207	CSE1L	5996.59	1.55679	0.0918257	16.9537	1.80569e-64	2.60142e-62
ENSG00000124212	PTGIS	366.602	-1.51466	0.271968	-5.56925	2.55838e-08	9.70906e-08
ENSG00000124216	SNAI1	218.958	1.69555	0.136651	12.4078	2.36992e-35	6.43201e-34
ENSG00000124225	PMEPA1	6670.21	1.83909	0.182777	10.0619	8.13714e-24	1.06975e-22
ENSG00000124228	DDX27	3563.32	1.07798	0.11402	9.45433	3.251e-21	3.58517e-20
ENSG00000124233	SEMG1	47.3231	3.12453	0.484968	6.44276	1.1732e-10	5.57807e-10
ENSG00000124237	C20orf85	1.46757	2.92665	0.569683	5.13733	2.7867e-07	9.50445e-07
ENSG00000124249	KCNK15	55.3076	1.66148	0.306549	5.41996	5.96125e-08	2.17797e-07
ENSG00000124253	PCK1	2414.48	-2.81465	0.263166	-10.6954	1.07013e-26	1.69812e-25
ENSG00000124260	MAGEA10	0.813724	1.99242	0.602721	3.30571	0.000947352	0.00203603
ENSG00000124302	CHST8	3.01539	-2.4137	0.281039	-8.5885	8.81105e-18	7.62722e-17
ENSG00000124391	IL17C	14.5825	3.22083	0.362029	8.89661	5.75781e-19	5.40149e-18
ENSG00000124406	ATP8A1	1189.34	-1.3999	0.158314	-8.84253	9.35753e-19	8.64303e-18
ENSG00000124440	HIF3A	102.997	-2.29235	0.26012	-8.81268	1.22193e-18	1.11892e-17
ENSG00000124466	LYPD3	139.328	1.84802	0.224482	8.23241	1.83487e-16	1.43502e-15
ENSG00000124479	NDP	24.4882	1.9028	0.305303	6.23251	4.59028e-10	2.07831e-09
ENSG00000124491	F13A1	667.92	-2.67049	0.259767	-10.2803	8.64133e-25	1.21124e-23
ENSG00000124493	GRM4	23.2722	1.66436	0.366946	4.53571	5.74099e-06	1.68123e-05
ENSG00000124507	PACSIN1	20.4355	-1.69931	0.205785	-8.25769	1.48524e-16	1.17115e-15
ENSG00000124557	BTN1A1	20.6595	1.68923	0.297991	5.66874	1.43853e-08	5.6178e-08
ENSG00000124568	SLC17A1	4.23899	-2.60949	0.292306	-8.92728	4.36593e-19	4.14034e-18
ENSG00000124571	XPO5	2592.38	1.21674	0.0713338	17.0571	3.09805e-65	4.69263e-63
ENSG00000124588	NQO2	1002.6	1.03143	0.102171	10.0951	5.80521e-24	7.68453e-23
ENSG00000124602	UNC5CL	556.65	1.9608	0.180242	10.8787	1.45608e-27	2.44844e-26
ENSG00000124615	MOCS1	354.398	-1.84971	0.151429	-12.215	2.58562e-34	6.61897e-33
ENSG00000124657	OR2B6	2.81355	1.29534	0.314322	4.12105	3.77152e-05	9.94853e-05
ENSG00000124678	TCP11	25.2725	4.01492	0.491816	8.16345	3.2558e-16	2.49887e-15
ENSG00000124701	APOBEC2	3.99563	-1.18489	0.212679	-5.57125	2.52919e-08	9.60781e-08
ENSG00000124713	GNMT|CNPY3-GNMT	7.73658	1.14874	0.1848	6.21613	5.09552e-10	2.29676e-09
ENSG00000124731	TREM1	144.063	2.62381	0.263519	9.95683	2.35461e-23	2.99381e-22
ENSG00000124743	KLHL31	53.111	1.60156	0.167992	9.53353	1.52025e-21	1.7125e-20
ENSG00000124749	COL21A1	41.7186	-2.09767	0.215072	-9.75337	1.78439e-22	2.13492e-21
ENSG00000124762	CDKN1A	6178.31	-1.12675	0.148401	-7.59262	3.13505e-14	2.0474e-13
ENSG00000124766	SOX4	5261.67	1.64021	0.104956	15.6276	4.72492e-55	4.18171e-53
ENSG00000124772	CPNE5	241.645	-2.03901	0.160387	-12.7131	5.00399e-37	1.52435e-35
ENSG00000124787	RPP40	301.491	1.32744	0.0975244	13.6114	3.42733e-42	1.42145e-40
ENSG00000124802	EEF1E1	374.888	1.1072	0.100582	11.0078	3.50264e-28	6.12634e-27
ENSG00000124875	CXCL6	95.4761	2.28835	0.268832	8.51219	1.70682e-17	1.44742e-16
ENSG00000124882	EREG	1804.39	3.27488	0.300672	10.8919	1.26035e-27	2.12585e-26
ENSG00000124915	MYRF-AS1	7.53689	2.19464	0.328064	6.68966	2.23692e-11	1.13586e-10
ENSG00000124935	SCGB1D2	0.371973	-1.95051	0.782852	-2.49154	0.0127192	0.0223568
ENSG00000124939	SCGB2A1	29.8431	-2.57514	0.31465	-8.18414	2.74262e-16	2.119e-15
ENSG00000124942	AHNAK	18251.8	-1.62564	0.147955	-10.9874	4.3957e-28	7.63262e-27
ENSG00000125144	MT1G	2085.85	-3.374	0.246232	-13.7025	9.80843e-43	4.26166e-41
ENSG00000125148	MT2A	2823.42	-2.20703	0.193181	-11.4247	3.14717e-30	6.2136e-29
ENSG00000125207	PIWIL1	278.99	5.03275	0.387813	12.9772	1.64702e-38	5.45054e-37
ENSG00000125245	GPR18	22.9425	-1.7539	0.190484	-9.20761	3.33474e-20	3.42152e-19
ENSG00000125255	SLC10A2	3.87459	-4.91386	0.744106	-6.60371	4.00997e-11	1.99055e-10
ENSG00000125285	SOX21	1.89161	2.68705	0.627091	4.28493	1.82793e-05	5.01539e-05
ENSG00000125319	HROB	249.582	1.49762	0.0976638	15.3344	4.50241e-53	3.55756e-51
ENSG00000125337	KIF25	20.5792	1.6929	0.292069	5.79625	6.78143e-09	2.73556e-08
ENSG00000125354	SEPTIN6	937.46	-1.15877	0.120076	-9.65025	4.90372e-22	5.71534e-21
ENSG00000125355	TMEM255A	36.433	-2.27743	0.218308	-10.4322	1.76766e-25	2.59541e-24
ENSG00000125363	AMELX	10.8626	5.37028	0.454402	11.8184	3.13755e-32	7.0232e-31
ENSG00000125378	BMP4	2610.79	1.91058	0.177258	10.7785	4.34732e-27	7.0923e-26
ENSG00000125398	SOX9	8265.28	1.86811	0.113525	16.4555	7.66299e-61	9.38215e-59
ENSG00000125414	MYH2	1.27966	-3.02447	0.461944	-6.54727	5.85986e-11	2.86603e-10
ENSG00000125485	DDX31	724.804	1.11151	0.0555322	20.0156	4.03158e-89	1.86142e-86
ENSG00000125508	SRMS	227.359	2.13126	0.213599	9.97786	1.90537e-23	2.43624e-22
ENSG00000125531	FNDC11	39.6936	2.53919	0.233012	10.8972	1.18828e-27	2.00692e-26
ENSG00000125538	IL1B	772.069	1.31176	0.248009	5.28914	1.22896e-07	4.35229e-07
ENSG00000125571	IL37	14.6015	1.38411	0.325092	4.2576	2.06631e-05	5.63274e-05
ENSG00000125630	POLR1B	1429.01	1.18697	0.065615	18.0899	3.82892e-73	9.11378e-71
ENSG00000125648	SLC25A23	2811.04	-1.76607	0.0983568	-17.9557	4.33068e-72	9.8786e-70
ENSG00000125657	TNFSF9	342.886	3.71346	0.266254	13.9471	3.27813e-44	1.56249e-42
ENSG00000125675	GRIA3	10.4798	-2.2468	0.241416	-9.30678	1.31772e-20	1.39112e-19
ENSG00000125726	CD70	53.2576	1.32071	0.23966	5.51079	3.57226e-08	1.33596e-07
ENSG00000125740	FOSB	1458.3	-1.29701	0.287608	-4.50964	6.49364e-06	1.88822e-05
ENSG00000125772	GPCPD1	2507.09	1.22085	0.15101	8.08455	6.23961e-16	4.68025e-15
ENSG00000125775	SDCBP2	2411.8	-2.31649	0.182988	-12.6592	9.94822e-37	2.94846e-35
ENSG00000125798	FOXA2	1517.26	1.54954	0.145564	10.6451	1.83723e-26	2.88197e-25
ENSG00000125804	FAM182A	2.65618	1.42251	0.405349	3.50934	0.000449216	0.00101569
ENSG00000125820	NKX2-2	8.04501	-1.72501	0.434087	-3.97388	7.07126e-05	0.000179579
ENSG00000125821	DTD1	1499.26	1.11042	0.107381	10.3409	4.60034e-25	6.55369e-24
ENSG00000125823	CSTL1	6.42788	3.2959	0.374762	8.79465	1.43495e-18	1.30835e-17
ENSG00000125831	CST11	0.599702	1.66898	0.568721	2.93462	0.00333952	0.00653444
ENSG00000125835	SNRPB	10246.4	1.15251	0.110934	10.3892	2.77758e-25	4.02429e-24
ENSG00000125845	BMP2	705.169	-1.90503	0.163161	-11.6757	1.69592e-31	3.63689e-30
ENSG00000125851	PCSK2	26.5682	-4.61106	0.463698	-9.94409	2.67606e-23	3.39239e-22
ENSG00000125864	BFSP1	104.634	1.9477	0.154653	12.594	2.27688e-36	6.62022e-35
ENSG00000125872	LRRN4	12.6737	3.0226	0.297901	10.1463	3.44047e-24	4.63429e-23
ENSG00000125885	MCM8	774.172	1.08506	0.112104	9.67904	3.70182e-22	4.35157e-21
ENSG00000125888	BANF2	0.910193	2.22807	0.554887	4.01536	5.93543e-05	0.00015236
ENSG00000125895	TMEM74B	244.603	2.8765	0.230667	12.4704	1.08316e-35	3.02719e-34
ENSG00000125931	CITED1	57.0047	2.82291	0.268557	10.5114	7.6572e-26	1.14984e-24
ENSG00000125965	GDF5	5.98698	-1.46171	0.366324	-3.9902	6.60175e-05	0.000168247
ENSG00000125977	EIF2S2	4958.32	1.12299	0.0840502	13.3609	1.02289e-40	3.89654e-39
ENSG00000125997	BPIFB9P	2.88375	1.3935	0.273617	5.09288	3.52669e-07	1.18657e-06
ENSG00000125998	FAM83C	10.6505	1.43616	0.438393	3.27597	0.00105301	0.00224611
ENSG00000125999	BPIFB1	4.70042	2.26486	0.669727	3.38177	0.000720201	0.00157919
ENSG00000126003	PLAGL2	3251.86	1.10689	0.1452	7.6232	2.47468e-14	1.63564e-13
ENSG00000126010	GRPR	28.058	2.75601	0.367177	7.50593	6.09953e-14	3.87639e-13
ENSG00000126226	PCID2	1989.81	1.09418	0.0909826	12.0262	2.58694e-33	6.1461e-32
ENSG00000126231	PROZ	11.2929	1.37847	0.23711	5.81364	6.11306e-09	2.47768e-08
ENSG00000126233	SLURP1	0.831312	2.48698	0.603272	4.12249	3.74793e-05	9.8904e-05
ENSG00000126249	PDCD2L	383.15	1.59326	0.0874185	18.2257	3.22817e-74	8.13881e-72
ENSG00000126251	GPR42	0.762553	-1.1472	0.332746	-3.44766	0.000565457	0.00125956
ENSG00000126266	FFAR1	0.79679	-2.10763	0.395789	-5.32514	1.00878e-07	3.60375e-07
ENSG00000126337	KRT36	9.37986	1.21721	0.299661	4.06196	4.8662e-05	0.000126386
ENSG00000126353	CCR7	111.185	-1.19545	0.221645	-5.39355	6.90797e-08	2.50712e-07
ENSG00000126453	BCL2L12	904.414	1.19079	0.0942724	12.6313	1.41837e-36	4.16832e-35
ENSG00000126457	PRMT1	7200.4	1.32224	0.128674	10.2759	9.04515e-25	1.26414e-23
ENSG00000126500	FLRT1	40.6984	-1.31678	0.216377	-6.08558	1.16073e-09	5.05987e-09
ENSG00000126545	CSN1S1	1.26323	-1.65093	0.439226	-3.75872	0.000170784	0.000410255
ENSG00000126583	PRKCG	79.6153	3.62201	0.342023	10.59	3.31763e-26	5.10185e-25
ENSG00000126602	TRAP1	4447.31	1.31119	0.0892394	14.693	7.15076e-49	4.48497e-47
ENSG00000126709	IFI6	3950.65	1.68325	0.223479	7.53203	4.99589e-14	3.19887e-13
ENSG00000126733	DACH2	2.60888	-1.65742	0.37873	-4.37627	1.20728e-05	3.38916e-05
ENSG00000126759	CFP	75.5749	-1.79464	0.171423	-10.4691	1.19806e-25	1.77473e-24
ENSG00000126778	SIX1	27.4844	3.52923	0.293667	12.0178	2.86612e-33	6.77578e-32
ENSG00000126785	RHOJ	232.11	-1.01867	0.154566	-6.59051	4.38308e-11	2.16762e-10
ENSG00000126787	DLGAP5	828.348	1.22612	0.117312	10.4518	1.43767e-25	2.12064e-24
ENSG00000126803	HSPA2	1027.93	-1.59438	0.231176	-6.8968	5.31862e-12	2.84546e-11
ENSG00000126856	PRDM7	1.05876	1.27354	0.527352	2.41498	0.0157362	0.0271432
ENSG00000126860	EVI2A	144.929	-1.31505	0.199588	-6.58882	4.43348e-11	2.19141e-10
ENSG00000126861	OMG|LOC101927057	9.47695	-1.31433	0.216498	-6.07088	1.27208e-09	5.52079e-09
ENSG00000126890	CTAG2	1.36855	2.65049	1.06287	2.4937	0.0126418	0.0222361
ENSG00000126947	ARMCX1	149.419	-1.86135	0.169279	-10.9958	4.00528e-28	6.96417e-27
ENSG00000126950	TMEM35A	94.9174	-4.04185	0.27385	-14.7594	2.67768e-49	1.71023e-47
ENSG00000127074	RGS13	26.04	-2.27367	0.313239	-7.25857	3.91217e-13	2.32042e-12
ENSG00000127083	OMD	36.3706	-2.65932	0.361245	-7.36154	1.81806e-13	1.11172e-12
ENSG00000127129	EDN2	56.2302	-2.88048	0.243668	-11.8213	3.02995e-32	6.7863e-31
ENSG00000127241	MASP1	196.898	-3.1631	0.330492	-9.57087	1.06015e-21	1.20841e-20
ENSG00000127249	ATP13A4	42.8437	-2.63618	0.255969	-10.2988	7.13384e-25	1.00508e-23
ENSG00000127252	PLAAT1	7.8355	1.03774	0.41531	2.4987	0.0124649	0.0219502
ENSG00000127325	BEST3	16.0183	3.90649	0.428677	9.11289	8.02194e-20	8.014e-19
ENSG00000127334	DYRK2	2419.21	-1.0811	0.0763308	-14.1634	1.54382e-45	7.99489e-44
ENSG00000127362	TAS2R3	1.04654	1.22973	0.458924	2.67959	0.00737125	0.0135632
ENSG00000127412	TRPV5	1.30985	1.12154	0.453513	2.47301	0.0133981	0.0234401
ENSG00000127418	FGFRL1	3141	2.36781	0.189876	12.4703	1.08379e-35	3.02719e-34
ENSG00000127423	AUNIP	184.229	2.19543	0.112878	19.4495	2.94146e-84	1.16209e-81
ENSG00000127472	PLA2G5	39.3067	-2.37046	0.240923	-9.83908	7.64057e-23	9.3517e-22
ENSG00000127564	PKMYT1	1203.13	1.94103	0.137469	14.1198	2.86769e-45	1.46528e-43
ENSG00000127585	FBXL16	282.575	1.29771	0.239187	5.42549	5.77951e-08	2.11439e-07
ENSG00000127586	CHTF18	1154.76	1.8535	0.136932	13.5359	9.59812e-42	3.87586e-40
ENSG00000127588	GNG13	17.027	-2.07037	0.369515	-5.60294	2.1074e-08	8.0857e-08
ENSG00000127743	IL17B	8.585	-1.27715	0.180031	-7.09404	1.30249e-12	7.35217e-12
ENSG00000127863	TNFRSF19	213.316	1.3957	0.298558	4.67482	2.94206e-06	8.91762e-06
ENSG00000127903	ZNF835	12.9872	-2.1393	0.202817	-10.5479	5.19189e-26	7.8704e-25
ENSG00000127914	AKAP9	2007.91	-1.2914	0.111545	-11.5774	5.36749e-31	1.10886e-29
ENSG00000127920	GNG11	413.747	-1.07224	0.143746	-7.45926	8.70096e-14	5.4662e-13
ENSG00000127928	GNGT1	12.3964	3.17586	0.42663	7.44408	9.76257e-14	6.11509e-13
ENSG00000127951	FGL2	888.203	-2.69044	0.191933	-14.0176	1.21677e-44	5.97045e-43
ENSG00000127954	STEAP4	180.537	-1.19324	0.237469	-5.02482	5.039e-07	1.66815e-06
ENSG00000127955	GNAI1	486.796	-1.486	0.152459	-9.74684	1.90306e-22	2.26981e-21
ENSG00000127990	SGCE	240.987	-1.75331	0.174653	-10.0388	1.02896e-23	1.34351e-22
ENSG00000127995	CASD1	708.17	-1.32772	0.107173	-12.3885	3.01505e-35	8.14829e-34
ENSG00000128040	SPINK2	11.663	-3.09804	0.292391	-10.5955	3.12521e-26	4.81561e-25
ENSG00000128050	PAICS	7032.77	1.26644	0.0876874	14.4427	2.78744e-47	1.60632e-45
ENSG00000128059	PPAT	859.82	1.56657	0.095333	16.4326	1.11815e-60	1.35601e-58
ENSG00000128218	VPREB3	30.1893	-2.2709	0.266258	-8.52895	1.47686e-17	1.25853e-16
ENSG00000128253	RFPL2	2.2749	1.61162	0.432601	3.72542	0.000194989	0.000464267
ENSG00000128266	GNAZ	116.057	-1.10855	0.171	-6.48277	9.00547e-11	4.32683e-10
ENSG00000128271	ADORA2A	6.29574	-1.18271	0.175632	-6.73401	1.65049e-11	8.47287e-11
ENSG00000128311	TST	6179.71	-1.51354	0.117387	-12.8936	4.8926e-38	1.57294e-36
ENSG00000128313	APOL5	0.382393	1.12433	0.48625	2.31226	0.0207635	0.0349313
ENSG00000128322	IGLL1	6.47879	-1.1888	0.375189	-3.16853	0.00153213	0.00317839
ENSG00000128342	LIF	1184.16	1.83543	0.141868	12.9376	2.76067e-38	8.95044e-37
ENSG00000128346	C22orf23	30.1831	-1.05056	0.142134	-7.39132	1.45378e-13	8.97999e-13
ENSG00000128383	APOBEC3A|APOBEC3A_B	38.645	-2.83654	0.2494	-11.3735	5.66968e-30	1.09956e-28
ENSG00000128408	RIBC2	63.7564	1.26805	0.192708	6.58015	4.69961e-11	2.31787e-10
ENSG00000128422	KRT17	891.062	4.97858	0.317731	15.6692	2.45844e-55	2.20638e-53
ENSG00000128438	NA	11.5974	-1.78332	0.297827	-5.98777	2.12742e-09	9.0415e-09
ENSG00000128482	RNF112	26.6284	-2.29717	0.190481	-12.0598	1.72109e-33	4.14816e-32
ENSG00000128487	SPECC1	1037.97	-1.24032	0.11893	-10.429	1.82876e-25	2.68101e-24
ENSG00000128510	CPA4	12.0096	3.66155	0.337752	10.8409	2.20183e-27	3.65751e-26
ENSG00000128564	VGF	117.533	2.12538	0.251499	8.45085	2.89193e-17	2.40504e-16
ENSG00000128573	FOXP2	192.998	-2.31927	0.267147	-8.68161	3.90209e-18	3.45189e-17
ENSG00000128578	STRIP2	250.792	2.43001	0.160525	15.1378	9.11537e-52	6.64105e-50
ENSG00000128591	FLNC	2809.49	-3.40582	0.253419	-13.4395	3.55008e-41	1.38822e-39
ENSG00000128596	CCDC136	79.9925	-1.6192	0.205141	-7.89308	2.94813e-15	2.09919e-14
ENSG00000128610	FEZF1	81.6731	8.5924	0.510231	16.8402	1.23802e-63	1.71276e-61
ENSG00000128645	HOXD1	25.2453	-2.20598	0.257327	-8.57267	1.01117e-17	8.71377e-17
ENSG00000128652	HOXD3	14.7716	-1.13833	0.206446	-5.51393	3.5091e-08	1.31324e-07
ENSG00000128683	GAD1	122.714	5.50322	0.303513	18.1318	1.78918e-73	4.3952e-71
ENSG00000128692	NA	23.9426	1.53875	0.18742	8.21014	2.20936e-16	1.72087e-15
ENSG00000128815	WDFY4	255.183	-1.16945	0.195288	-5.98834	2.11989e-09	9.01148e-09
ENSG00000128872	TMOD2	296.286	-1.21138	0.167064	-7.25099	4.13751e-13	2.44801e-12
ENSG00000128944	KNSTRN	703.361	1.09502	0.0976137	11.2179	3.3314e-29	6.19436e-28
ENSG00000128965	CHAC1	338.068	1.62712	0.159996	10.1698	2.70556e-24	3.6806e-23
ENSG00000129048	ACKR4	29.2449	-1.55778	0.257508	-6.04942	1.45372e-09	6.27712e-09
ENSG00000129116	PALLD	4502.69	-1.50325	0.14648	-10.2624	1.04048e-24	1.44941e-23
ENSG00000129151	BBOX1	3.94902	1.07922	0.35782	3.01609	0.00256056	0.00512166
ENSG00000129159	KCNC1	4.57634	-2.05016	0.229709	-8.92502	4.45619e-19	4.21967e-18
ENSG00000129167	TPH1	64.7109	-3.58719	0.288896	-12.4169	2.11607e-35	5.76758e-34
ENSG00000129194	SOX15	27.1804	-1.40073	0.181449	-7.71969	1.16609e-14	7.9078e-14
ENSG00000129195	PIMREG	424.202	1.34131	0.118033	11.3639	6.32757e-30	1.22405e-28
ENSG00000129244	ATP1B2	35.1897	-2.36442	0.199167	-11.8715	1.66369e-32	3.79049e-31
ENSG00000129295	LRRC6	211.482	1.29006	0.176685	7.30146	2.84653e-13	1.70765e-12
ENSG00000129451	KLK10	1832.44	5.15852	0.30984	16.649	3.07722e-62	4.02475e-60
ENSG00000129455	KLK8	97.369	8.91677	0.522546	17.0641	2.74709e-65	4.17753e-63
ENSG00000129474	AJUBA	812.262	2.99476	0.105171	28.4751	2.38646e-178	1.01615e-174
ENSG00000129493	HEATR5A	780.263	-1.01711	0.0881001	-11.5449	7.8323e-31	1.59994e-29
ENSG00000129538	RNASE1	4400.4	-1.07972	0.159567	-6.76656	1.31883e-11	6.82056e-11
ENSG00000129595	EPB41L4A	98.7966	-1.73187	0.201085	-8.6126	7.14245e-18	6.21944e-17
ENSG00000129596	CDO1	20.1306	-1.77253	0.280655	-6.31569	2.68954e-10	1.24179e-09
ENSG00000129654	FOXJ1	250.662	1.33369	0.377355	3.53433	0.000408813	0.000930096
ENSG00000129667	RHBDF2	1702.16	1.51175	0.104042	14.5302	7.79474e-48	4.64557e-46
ENSG00000129673	AANAT	7.31721	1.45536	0.252309	5.76816	8.01412e-09	3.20849e-08
ENSG00000129675	ARHGEF6	363.451	-1.26909	0.152875	-8.30151	1.02794e-16	8.21539e-16
ENSG00000129682	FGF13	95.9732	-1.28544	0.232395	-5.53127	3.17928e-08	1.19541e-07
ENSG00000129744	ART1	0.875087	-1.92633	0.417391	-4.61516	3.92802e-06	1.17445e-05
ENSG00000129810	SGO1	269.111	1.22642	0.11346	10.8092	3.11285e-27	5.11977e-26
ENSG00000129910	CDH15	11.5957	1.54891	0.254081	6.0961	1.08684e-09	4.74752e-09
ENSG00000129951	PLPPR3	4.59101	1.05364	0.362057	2.91015	0.00361253	0.00703519
ENSG00000129988	LBP	20.7903	2.49973	0.354155	7.05829	1.68558e-12	9.42578e-12
ENSG00000129990	SYT5	14.8851	-1.9136	0.251095	-7.62104	2.51635e-14	1.66175e-13
ENSG00000129991	TNNI3	58.1262	4.89849	0.330795	14.8082	1.29582e-49	8.38827e-48
ENSG00000130032	PRRG3	20.2134	-1.77147	0.230005	-7.70189	1.34066e-14	9.04997e-14
ENSG00000130037	KCNA5	17.8599	-2.59821	0.191914	-13.5384	9.27458e-42	3.74916e-40
ENSG00000130054	FAM155B	107.748	1.46518	0.369934	3.96064	7.47486e-05	0.000189302
ENSG00000130055	GDPD2	159.102	-3.25026	0.252042	-12.8957	4.75757e-38	1.53081e-36
ENSG00000130176	CNN1	3804.96	-4.15853	0.295963	-14.0509	7.61112e-45	3.78796e-43
ENSG00000130182	ZSCAN10	1.72013	2.03906	0.513076	3.97418	7.0621e-05	0.000179358
ENSG00000130193	THEM6	2696.84	1.19858	0.126661	9.46288	2.99585e-21	3.30856e-20
ENSG00000130208	APOC1	665.08	1.01313	0.230032	4.40431	1.06122e-05	3.00089e-05
ENSG00000130224	LRCH2	51.0163	-2.22735	0.207011	-10.7596	5.34105e-27	8.67287e-26
ENSG00000130226	DPP6	46.0664	-4.97157	0.337772	-14.7187	4.88939e-49	3.08177e-47
ENSG00000130287	NCAN	2.14099	-2.05771	0.294298	-6.99191	2.71167e-12	1.49155e-11
ENSG00000130294	KIF1A	84.1864	-2.42053	0.387479	-6.24686	4.18773e-10	1.90212e-09
ENSG00000130299	GTPBP3	801.995	1.02767	0.0825711	12.4459	1.47209e-35	4.07317e-34
ENSG00000130305	NSUN5	1400.57	1.00026	0.0812503	12.3109	7.91358e-35	2.09004e-33
ENSG00000130332	LSM7	3171.21	1.25998	0.136847	9.20716	3.34877e-20	3.435e-19
ENSG00000130368	MAS1	0.737014	1.83387	0.433299	4.23233	2.31281e-05	6.2646e-05
ENSG00000130427	EPO	1.62198	1.09612	0.316283	3.46562	0.000529008	0.0011836
ENSG00000130433	CACNG6	1.62217	-1.49865	0.417673	-3.58809	0.000333105	0.000767604
ENSG00000130449	ZSWIM6	637.34	-1.12341	0.0795872	-14.1155	3.04927e-45	1.55598e-43
ENSG00000130475	FCHO1	603.152	1.51818	0.170334	8.91295	4.96945e-19	4.69409e-18
ENSG00000130511	SSBP4	1964.76	1.01456	0.102792	9.86998	5.61785e-23	6.95822e-22
ENSG00000130513	GDF15	6759.99	3.22144	0.187204	17.2081	2.30817e-66	3.73222e-64
ENSG00000130518	IQCN	88.4487	-2.13028	0.19076	-11.1673	5.89136e-29	1.0756e-27
ENSG00000130528	HRC	19.1627	-1.15753	0.150988	-7.66638	1.76925e-14	1.18368e-13
ENSG00000130529	TRPM4	4497.54	-1.07545	0.133662	-8.04601	8.55392e-16	6.35771e-15
ENSG00000130558	OLFM1	191.455	-1.76662	0.218496	-8.08533	6.19971e-16	4.65124e-15
ENSG00000130561	SAG	2.58899	-1.25654	0.248657	-5.05331	4.34209e-07	1.44744e-06
ENSG00000130589	HELZ2	3373.74	1.01165	0.129125	7.83468	4.70044e-15	3.29426e-14
ENSG00000130590	SAMD10	545.201	1.45071	0.123938	11.7051	1.19957e-31	2.59131e-30
ENSG00000130592	LSP1	1233.7	-1.41834	0.160665	-8.82792	1.06644e-18	9.79585e-18
ENSG00000130595	TNNT3	4.74748	-2.21873	0.347075	-6.39265	1.63036e-10	7.66325e-10
ENSG00000130600	H19|LOC102724852	1534.31	3.67284	0.347477	10.57	4.10482e-26	6.26963e-25
ENSG00000130635	COL5A1	8627.25	1.54774	0.188888	8.19396	2.52767e-16	1.95806e-15
ENSG00000130643	CALY	10.1701	-2.61016	0.321742	-8.11259	4.95529e-16	3.74697e-15
ENSG00000130656	HBZ	3.62798	3.89112	1.11819	3.47982	0.000501744	0.00112668
ENSG00000130700	GATA5	11.2823	-1.30168	0.464462	-2.80256	0.00506992	0.0096102
ENSG00000130701	RBBP8NL	560.386	1.25737	0.150388	8.3608	6.22925e-17	5.05543e-16
ENSG00000130711	PRDM12	10.8778	2.93442	0.217371	13.4996	1.57319e-41	6.28652e-40
ENSG00000130713	EXOSC2	1124.15	1.12636	0.0697245	16.1545	1.05599e-58	1.15622e-56
ENSG00000130720	FIBCD1	578.543	2.21056	0.341622	6.47077	9.75063e-11	4.67138e-10
ENSG00000130731	METTL26	2356.61	1.4193	0.127324	11.1471	7.39523e-29	1.34186e-27
ENSG00000130748	TMEM160	499.319	1.65537	0.221419	7.47619	7.6511e-14	4.82563e-13
ENSG00000130766	SESN2	893.262	-1.21954	0.0962299	-12.6731	8.33059e-37	2.48246e-35
ENSG00000130821	SLC6A8	4732.92	-1.05525	0.202883	-5.20128	1.97918e-07	6.86142e-07
ENSG00000130822	PNCK	101.688	-3.27837	0.306068	-10.7112	9.01505e-27	1.43888e-25
ENSG00000130826	DKC1	5039.6	1.49329	0.0780738	19.1267	1.51452e-81	5.42425e-79
ENSG00000130827	PLXNA3	2070.3	1.12872	0.124221	9.0864	1.02374e-19	1.01374e-18
ENSG00000130829	DUSP9	26.288	4.28406	0.370373	11.5669	6.06435e-31	1.24744e-29
ENSG00000130950	NUTM2F	1.12479	1.63781	0.416929	3.92828	8.55541e-05	0.000214653
ENSG00000131015	ULBP2	74.556	4.35421	0.27352	15.9192	4.66388e-57	4.69106e-55
ENSG00000131016	AKAP12	1090.8	-1.62995	0.246466	-6.61327	3.75911e-11	1.87087e-10
ENSG00000131018	SYNE1	657.945	-1.53833	0.183478	-8.38428	5.10359e-17	4.17014e-16
ENSG00000131019	ULBP3	53.9775	2.09323	0.14276	14.6626	1.11933e-48	6.96345e-47
ENSG00000131044	TTLL9	9.19593	1.80029	0.228739	7.87052	3.53178e-15	2.4999e-14
ENSG00000131050	BPIFA2	0.611866	1.87872	0.86679	2.16745	0.0302005	0.0491233
ENSG00000131069	ACSS2	5688.68	-1.02185	0.106133	-9.62807	6.086e-22	7.04828e-21
ENSG00000131094	C1QL1	30.6946	-1.07066	0.231295	-4.62899	3.67461e-06	1.10316e-05
ENSG00000131096	PYY	297.54	-5.75982	0.419275	-13.7376	6.0465e-43	2.66951e-41
ENSG00000131142	CCL25	53.1195	4.16246	0.507274	8.20555	2.29539e-16	1.78498e-15
ENSG00000131153	GINS2	1059.3	1.15484	0.111649	10.3435	4.47683e-25	6.38723e-24
ENSG00000131171	SH3BGRL	2467.42	-1.07234	0.129458	-8.28324	1.19864e-16	9.53788e-16
ENSG00000131183	SLC34A1	1.72863	1.36085	0.315559	4.31251	1.61409e-05	4.45675e-05
ENSG00000131187	F12	750.207	1.64732	0.156954	10.4956	9.04928e-26	1.35199e-24
ENSG00000131188	PRR7	385.038	3.58561	0.187533	19.1199	1.72279e-81	6.11304e-79
ENSG00000131386	GALNT15	109.258	-2.13006	0.235893	-9.02977	1.72033e-19	1.68309e-18
ENSG00000131389	SLC6A6	3931.7	2.74371	0.152786	17.9579	4.16407e-72	9.55543e-70
ENSG00000131401	NAPSB	151.422	-1.51446	0.187155	-8.092	5.86909e-16	4.40924e-15
ENSG00000131409	LRRC4B	42.7149	-1.16993	0.182517	-6.40998	1.45534e-10	6.85997e-10
ENSG00000131471	AOC3	1109.3	-2.71087	0.228963	-11.8398	2.43061e-32	5.47917e-31
ENSG00000131482	G6PC	15.3837	-6.58961	0.540323	-12.1957	3.2774e-34	8.30665e-33
ENSG00000131620	ANO1	1294.49	1.14444	0.216998	5.27397	1.33501e-07	4.71481e-07
ENSG00000131650	KREMEN2	83.0626	2.19594	0.212086	10.354	4.01272e-25	5.73362e-24
ENSG00000131686	CA6	4.67365	2.78643	0.592346	4.70405	2.55047e-06	7.79978e-06
ENSG00000131711	MAP1B	492.238	-1.50384	0.187784	-8.00835	1.16256e-15	8.56104e-15
ENSG00000131730	CKMT2	535.73	3.42092	0.362948	9.42537	4.28596e-21	4.6874e-20
ENSG00000131737	KRT34|LOC100653049	1.50774	3.18089	0.601787	5.28575	1.25193e-07	4.43038e-07
ENSG00000131746	TNS4	4629.81	3.43972	0.198382	17.3389	2.39374e-67	4.05898e-65
ENSG00000131747	TOP2A	5572.47	1.42233	0.116586	12.1999	3.11303e-34	7.90573e-33
ENSG00000131781	FMO5	701.84	-2.10883	0.166714	-12.6494	1.12733e-36	3.33087e-35
ENSG00000131831	RAI2	263.532	-1.11584	0.208041	-5.36356	8.15996e-08	2.94145e-07
ENSG00000131845	ZNF304	116.196	-1.39532	0.203838	-6.84524	7.63463e-12	4.02995e-11
ENSG00000131849	ZNF132	61.0282	-1.12428	0.102482	-10.9705	5.29718e-28	9.14407e-27
ENSG00000131910	NR0B2	140.937	2.62507	0.264454	9.92635	3.19757e-23	4.03084e-22
ENSG00000131914	LIN28A	3.97503	3.45317	0.701667	4.92138	8.59372e-07	2.77727e-06
ENSG00000131951	LRRC9	6.46579	2.43416	0.302073	8.05817	7.74479e-16	5.77199e-15
ENSG00000131981	LGALS3	29994.2	-1.14943	0.119211	-9.64197	5.31584e-22	6.18439e-21
ENSG00000132000	PODNL1	239.51	1.67239	0.169334	9.87624	5.27756e-23	6.54944e-22
ENSG00000132003	ZSWIM4	645.176	1.3713	0.100295	13.6728	1.47692e-42	6.34512e-41
ENSG00000132031	MATN3	95.9471	2.63538	0.24929	10.5715	4.03784e-26	6.16978e-25
ENSG00000132182	NUP210	3793.13	1.35476	0.146127	9.2711	1.84237e-20	1.92853e-19
ENSG00000132185	FCRLA	45.4644	-2.72479	0.298261	-9.13557	6.50644e-20	6.53577e-19
ENSG00000132207	SLX1A	1.16945	1.667	0.402565	4.14094	3.4588e-05	9.16717e-05
ENSG00000132297	HHLA1	0.495997	1.35296	0.606489	2.23081	0.0256937	0.0424174
ENSG00000132330	SCLY	172.207	1.31441	0.0928511	14.1562	1.71099e-45	8.84864e-44
ENSG00000132341	RAN	13213.6	1.08892	0.0800154	13.6089	3.54526e-42	1.46719e-40
ENSG00000132382	MYBBP1A	2862.85	1.03351	0.0952809	10.847	2.06019e-27	3.43264e-26
ENSG00000132429	POPDC3	14.4161	-1.44724	0.312015	-4.63837	3.51172e-06	1.05608e-05
ENSG00000132436	FIGNL1	634.588	1.14691	0.0979736	11.7063	1.1833e-31	2.5576e-30
ENSG00000132464	ENAM	11.0396	-2.77703	0.324463	-8.55883	1.14016e-17	9.79229e-17
ENSG00000132465	JCHAIN	23100.8	-3.7802	0.326148	-11.5904	4.6076e-31	9.55995e-30
ENSG00000132514	CLEC10A	135.602	-2.70354	0.232989	-11.6037	3.94451e-31	8.24217e-30
ENSG00000132517	SLC52A1	57.8983	-2.75428	0.253953	-10.8456	2.09208e-27	3.48426e-26
ENSG00000132518	GUCY2D	7.0112	1.21907	0.276929	4.40209	1.07211e-05	3.03036e-05
ENSG00000132554	RGS22	6.1027	-1.81936	0.283186	-6.42463	1.32188e-10	6.2532e-10
ENSG00000132561	MATN2	1601.59	-1.74371	0.187769	-9.28649	1.59462e-20	1.67422e-19
ENSG00000132563	REEP2	68.8051	-2.44428	0.201741	-12.1159	8.69711e-34	2.12829e-32
ENSG00000132635	PCED1A	899.851	1.05172	0.134898	7.79645	6.36736e-15	4.41327e-14
ENSG00000132639	SNAP25	31.1677	-2.54584	0.343097	-7.42019	1.16949e-13	7.27551e-13
ENSG00000132640	BTBD3	1417.65	-1.22955	0.0953793	-12.8912	5.04523e-38	1.62065e-36
ENSG00000132646	PCNA	6343.81	1.14818	0.111346	10.3118	6.23063e-25	8.81396e-24
ENSG00000132661	NXT1	1012.92	1.45104	0.124685	11.6377	2.65212e-31	5.61517e-30
ENSG00000132671	SSTR4	0.277212	-1.71534	0.609721	-2.81332	0.00490333	0.00931562
ENSG00000132677	RHBG	5.21472	3.05062	0.402082	7.58706	3.27255e-14	2.13211e-13
ENSG00000132693	CRP	0.648273	1.28862	0.575673	2.23847	0.0251907	0.0416677
ENSG00000132704	FCRL2	36.3841	-2.29935	0.287276	-8.00397	1.20469e-15	8.85768e-15
ENSG00000132718	SYT11	387.166	-1.15415	0.157797	-7.3141	2.59112e-13	1.56005e-12
ENSG00000132746	ALDH3B2	85.0813	3.60259	0.308976	11.6598	2.04598e-31	4.3656e-30
ENSG00000132821	VSTM2L	142.924	1.15759	0.331618	3.49073	0.000481701	0.00108421
ENSG00000132832	NA	11.9273	1.2508	0.312392	4.00393	6.22993e-05	0.000159373
ENSG00000132837	DMGDH	17.1082	-1.07468	0.183094	-5.86953	4.37038e-09	1.79895e-08
ENSG00000132840	BHMT2	32.1792	-2.14369	0.240118	-8.92765	4.35161e-19	4.12779e-18
ENSG00000132854	KANK4	50.6525	-1.09194	0.267875	-4.07632	4.57539e-05	0.000119196
ENSG00000132872	SYT4	13.194	-3.10461	0.457531	-6.78557	1.15631e-11	6.01007e-11
ENSG00000132874	SLC14A2	26.7703	-2.5234	0.435362	-5.7961	6.78733e-09	2.73736e-08
ENSG00000132911	NMUR2	22.9387	3.71103	0.536178	6.92126	4.47657e-12	2.41281e-11
ENSG00000132915	PDE6A	64.7107	-3.55988	0.267386	-13.3137	1.92805e-40	7.20847e-39
ENSG00000132932	ATP8A2	22.843	-1.88149	0.181644	-10.3581	3.84452e-25	5.50148e-24
ENSG00000132938	MTUS2	14.4933	-1.36608	0.267107	-5.11437	3.14793e-07	1.06709e-06
ENSG00000132975	GPR12	1.30936	-2.79069	0.51847	-5.38254	7.34416e-08	2.65913e-07
ENSG00000133048	CHI3L1	1018.94	2.81255	0.241944	11.6248	3.08281e-31	6.49119e-30
ENSG00000133055	MYBPH	2.21811	1.47913	0.33969	4.35436	1.33454e-05	3.72702e-05
ENSG00000133063	CHIT1	149.853	1.27934	0.3607	3.54683	0.000389893	0.000889691
ENSG00000133067	LGR6	945.086	2.08651	0.261498	7.97906	1.47447e-15	1.07444e-14
ENSG00000133083	DCLK1	84.7034	-2.89834	0.240876	-12.0325	2.3983e-33	5.70502e-32
ENSG00000133101	CCNA1	2.90882	-1.97023	0.263174	-7.4864	7.07909e-14	4.47517e-13
ENSG00000133104	SPART	333.035	-1.51552	0.178894	-8.47162	2.41995e-17	2.02705e-16
ENSG00000133110	POSTN	5848.04	1.28983	0.246431	5.23405	1.65834e-07	5.79262e-07
ENSG00000133116	KL	54.6206	-1.41155	0.261065	-5.40691	6.41224e-08	2.33362e-07
ENSG00000133119	RFC3	1216.52	1.82855	0.110685	16.5204	2.61814e-61	3.27883e-59
ENSG00000133131	MORC4	1280.02	1.45795	0.126089	11.5629	6.35333e-31	1.30338e-29
ENSG00000133169	BEX1	17.6009	-2.56523	0.353342	-7.25993	3.87292e-13	2.29856e-12
ENSG00000133216	EPHB2	9161.17	1.04707	0.135183	7.74557	9.51527e-15	6.49526e-14
ENSG00000133256	PDE6B	28.5691	-1.00025	0.190623	-5.24726	1.54378e-07	5.4102e-07
ENSG00000133315	MACROD1	1615.41	1.20917	0.149455	8.09052	5.94086e-16	4.46054e-15
ENSG00000133316	WDR74	1289.57	1.2192	0.0868785	14.0334	9.73651e-45	4.82694e-43
ENSG00000133317	LGALS12	10.6369	-1.73131	0.329841	-5.24892	1.52994e-07	5.36466e-07
ENSG00000133328	PLAAT2	77.9328	-3.30759	0.255323	-12.9545	2.21462e-38	7.24136e-37
ENSG00000133392	MYH11	21931.2	-4.45957	0.325855	-13.6858	1.23497e-42	5.33557e-41
ENSG00000133424	LARGE1	880.74	-1.25464	0.10466	-11.9878	4.1174e-33	9.66832e-32
ENSG00000133454	MYO18B	12.183	2.43327	0.352506	6.90277	5.09966e-12	2.73174e-11
ENSG00000133488	SEC14L4	20.9341	4.56093	0.464791	9.81287	9.91118e-23	1.20462e-21
ENSG00000133519	NA	205.01	1.97705	0.274878	7.19248	6.36235e-13	3.70431e-12
ENSG00000133561	GIMAP6	394.271	-1.51134	0.159376	-9.48283	2.47486e-21	2.74585e-20
ENSG00000133574	GIMAP4	440.299	-1.32486	0.158482	-8.35966	6.28994e-17	5.10144e-16
ENSG00000133612	AGAP3	2933.41	1.08687	0.0885469	12.2745	1.24206e-34	3.23577e-33
ENSG00000133627	ACTR3B	364.589	1.24884	0.0869789	14.358	9.49414e-47	5.25772e-45
ENSG00000133661	SFTPD	4.5113	-1.86976	0.246349	-7.58989	3.20177e-14	2.08777e-13
ENSG00000133687	TMTC1	255.544	-1.8448	0.183492	-10.0539	8.83436e-24	1.15863e-22
ENSG00000133710	SPINK5	178.859	-1.649	0.23613	-6.98342	2.88089e-12	1.58078e-11
ENSG00000133731	IMPA1	993.476	-1.12119	0.114014	-9.83378	8.05367e-23	9.8322e-22
ENSG00000133740	E2F5	608.612	1.42165	0.116846	12.1668	4.66841e-34	1.16854e-32
ENSG00000133742	CA1	3342.91	-6.79512	0.447491	-15.1849	4.4496e-52	3.2855e-50
ENSG00000133800	LYVE1	225.127	-4.18722	0.244018	-17.1595	5.34043e-66	8.45686e-64
ENSG00000133878	DUSP26	14.3584	-2.7344	0.258056	-10.5961	3.10528e-26	4.78683e-25
ENSG00000133937	GSC	4.63094	2.19755	0.321203	6.8416	7.83118e-12	4.12915e-11
ENSG00000133958	UNC79	13.8092	-1.35912	0.153594	-8.84879	8.84753e-19	8.18578e-18
ENSG00000133985	TTC9	353.805	1.68801	0.18627	9.06216	1.27896e-19	1.25899e-18
ENSG00000134013	LOXL2	2096.29	1.62132	0.150948	10.7409	6.53923e-27	1.05514e-25
ENSG00000134020	PEBP4	1.98493	-1.30322	0.276019	-4.72148	2.3414e-06	7.20179e-06
ENSG00000134028	ADAMDEC1	1566.54	-3.59113	0.211776	-16.9572	1.70212e-64	2.46146e-62
ENSG00000134057	CCNB1	3036.27	1.55592	0.112027	13.8887	7.41231e-44	3.46831e-42
ENSG00000134061	CD180	124.159	-1.69673	0.193814	-8.75443	2.05139e-18	1.8519e-17
ENSG00000134070	IRAK2	457.456	1.60603	0.151239	10.6191	2.42778e-26	3.77893e-25
ENSG00000134107	BHLHE40	6175.62	1.31158	0.12384	10.5909	3.28426e-26	5.0546e-25
ENSG00000134115	CNTN6	1.39595	-1.4993	0.362943	-4.13094	3.61276e-05	9.55407e-05
ENSG00000134121	CHL1	134.029	-2.62401	0.232419	-11.29	1.47018e-29	2.77949e-28
ENSG00000134138	MEIS2	199.204	-1.88057	0.220669	-8.52214	1.56631e-17	1.33091e-16
ENSG00000134160	TRPM1	1.47468	1.86862	0.566054	3.30112	0.000962987	0.00206696
ENSG00000134184	GSTM1	189.167	-1.3936	0.357883	-3.894	9.86057e-05	0.000245168
ENSG00000134193	REG4	22183.3	2.52618	0.413621	6.10747	1.01222e-09	4.43469e-09
ENSG00000134198	TSPAN2	340.531	-1.8812	0.216147	-8.70335	3.22216e-18	2.86629e-17
ENSG00000134200	TSHB	0.393547	-1.99884	0.407839	-4.90105	9.5327e-07	3.0652e-06
ENSG00000134201	GSTM5	54.8786	-2.96792	0.183099	-16.2093	4.33244e-59	4.85461e-57
ENSG00000134207	SYT6	3.94816	-1.66562	0.348013	-4.78609	1.70059e-06	5.31177e-06
ENSG00000134222	PSRC1	469.502	1.36323	0.0998042	13.659	1.78396e-42	7.57927e-41
ENSG00000134240	HMGCS2	9058.56	-2.34187	0.298268	-7.85157	4.10875e-15	2.89493e-14
ENSG00000134245	WNT2B	214.498	-1.40933	0.130105	-10.8323	2.42124e-27	4.00461e-26
ENSG00000134256	CD101	79.4346	-1.46105	0.130237	-11.2184	3.3112e-29	6.16278e-28
ENSG00000134258	VTCN1	16.8849	3.4924	0.461553	7.56664	3.82998e-14	2.47717e-13
ENSG00000134259	NGF	11.2812	-1.11178	0.215781	-5.15237	2.5722e-07	8.7995e-07
ENSG00000134297	PLEKHA8P1	99.0453	1.63801	0.11377	14.3976	5.35543e-47	3.027e-45
ENSG00000134317	GRHL1	204.717	2.2916	0.159777	14.3425	1.18786e-46	6.54042e-45
ENSG00000134321	RSAD2	424.499	-1.63046	0.225372	-7.23454	4.67125e-13	2.7498e-12
ENSG00000134323	MYCN	97.9422	1.89645	0.233902	8.1079	5.15029e-16	3.88752e-15
ENSG00000134339	SAA2	113.663	2.43289	0.333934	7.28555	3.20353e-13	1.91283e-12
ENSG00000134343	ANO3	5.17494	-2.32174	0.39274	-5.91163	3.38732e-09	1.4102e-08
ENSG00000134352	IL6ST	2193.87	-1.25625	0.109916	-11.4292	2.98952e-30	5.91147e-29
ENSG00000134376	CRB1	1.2998	-2.06928	0.277824	-7.44816	9.46498e-14	5.93742e-13
ENSG00000134438	RAX	0.775569	2.22853	0.63109	3.53124	0.000413623	0.000940091
ENSG00000134443	GRP	46.4607	2.14173	0.296759	7.21708	5.31147e-13	3.11376e-12
ENSG00000134516	DOCK2	447.972	-1.30599	0.188647	-6.92294	4.42359e-12	2.38526e-11
ENSG00000134531	EMP1	4829.29	-1.7985	0.166308	-10.8143	2.94561e-27	4.85721e-26
ENSG00000134532	SOX5	30.5063	-1.50328	0.199096	-7.55053	4.33479e-14	2.79189e-13
ENSG00000134533	RERG	133.063	-2.24856	0.223437	-10.0635	8.00898e-24	1.05326e-22
ENSG00000134538	SLCO1B1	4.5732	4.65639	0.585602	7.95146	1.84324e-15	1.33126e-14
ENSG00000134545	KLRC1	12.0177	-1.3146	0.261495	-5.02726	4.97545e-07	1.64839e-06
ENSG00000134548	SPX	2.48025	-2.24867	0.292631	-7.68431	1.53819e-14	1.03324e-13
ENSG00000134571	MYBPC3	8.94455	1.29801	0.187591	6.91939	4.53581e-12	2.4444e-11
ENSG00000134588	USP26	1.31293	3.22858	0.471804	6.84306	7.75202e-12	4.09022e-11
ENSG00000134668	SPOCD1	93.4267	2.23538	0.191642	11.6644	1.9387e-31	4.1413e-30
ENSG00000134690	CDCA8	1582.93	1.09731	0.0903025	12.1515	5.62949e-34	1.40087e-32
ENSG00000134755	DSC2	4135.21	-1.57767	0.12446	-12.6761	8.02553e-37	2.39528e-35
ENSG00000134757	DSG3	413.993	5.23169	0.383444	13.6439	2.19352e-42	9.27815e-41
ENSG00000134760	DSG1	15.4835	2.15611	0.231727	9.30452	1.34593e-20	1.41934e-19
ENSG00000134762	DSC3	458.096	4.18347	0.378096	11.0646	1.86331e-28	3.30276e-27
ENSG00000134769	DTNA	163.101	-1.74195	0.253631	-6.86805	6.50875e-12	3.45421e-11
ENSG00000134812	CBLIF	77.972	3.69965	0.38296	9.66065	4.43036e-22	5.18255e-21
ENSG00000134815	DHX34	1304.09	1.30002	0.0979008	13.279	3.06653e-40	1.12779e-38
ENSG00000134824	FADS2	1767.26	1.83827	0.242621	7.57671	3.54417e-14	2.29891e-13
ENSG00000134827	TCN1	824.882	7.28272	0.411548	17.6959	4.50685e-70	9.18677e-68
ENSG00000134853	PDGFRA	1086.84	-1.21081	0.162883	-7.43358	1.057e-13	6.5971e-13
ENSG00000134873	CLDN10	17.2258	1.66677	0.481497	3.46163	0.000536908	0.00120008
ENSG00000134874	DZIP1	147.582	-1.3348	0.158885	-8.40108	4.42404e-17	3.6327e-16
ENSG00000134901	POGLUT2	202.306	1.14771	0.118407	9.69295	3.23045e-22	3.80798e-21
ENSG00000134917	ADAMTS8	76.2845	-1.96334	0.234539	-8.37108	5.70931e-17	4.64231e-16
ENSG00000134940	ACRV1	10.5971	1.1103	0.148143	7.49484	6.63802e-14	4.21062e-13
ENSG00000134955	SLC37A2	471.443	-1.98566	0.248256	-7.99845	1.26e-15	9.24838e-15
ENSG00000134962	KLB	30.3471	-2.33197	0.175602	-13.2799	3.02947e-40	1.11523e-38
ENSG00000134982	APC	776.409	-1.02266	0.114133	-8.9603	3.23809e-19	3.10692e-18
ENSG00000135002	RFK	1907.04	-1.00375	0.110251	-9.10424	8.68762e-20	8.64073e-19
ENSG00000135052	GOLM1	10475.7	-1.244	0.119877	-10.3773	3.14492e-25	4.53002e-24
ENSG00000135063	FAM189A2	45.1722	-2.2211	0.234988	-9.45199	3.32443e-21	3.66404e-20
ENSG00000135069	PSAT1	2071.43	2.72975	0.155732	17.5286	8.67514e-69	1.59066e-66
ENSG00000135083	CCNJL	385.615	-1.69525	0.179659	-9.43591	3.87621e-21	4.25628e-20
ENSG00000135114	OASL	621.202	-1.48762	0.1916	-7.76421	8.21581e-15	5.64645e-14
ENSG00000135116	HRK	8.97218	-2.36842	0.390322	-6.06785	1.29631e-09	5.62025e-09
ENSG00000135119	RNFT2	145.936	1.96259	0.146723	13.3761	8.33877e-41	3.20199e-39
ENSG00000135124	P2RX4	1563.12	-1.35448	0.108564	-12.4763	1.00553e-35	2.81886e-34
ENSG00000135127	BICDL1	536.989	1.0047	0.105942	9.48351	2.4588e-21	2.72881e-20
ENSG00000135218	CD36	407.466	-2.40302	0.249645	-9.62572	6.22674e-22	7.20475e-21
ENSG00000135220	UGT2A3	746.593	-3.23563	0.34994	-9.24624	2.32534e-20	2.41692e-19
ENSG00000135245	HILPDA	1107.01	2.38136	0.132398	17.9864	2.49182e-72	5.78737e-70
ENSG00000135253	KCP	106.968	1.78369	0.191683	9.30543	1.3345e-20	1.40806e-19
ENSG00000135298	ADGRB3	13.5528	-3.63877	0.296511	-12.272	1.28103e-34	3.33276e-33
ENSG00000135333	EPHA7	133.402	-3.4219	0.33888	-10.0977	5.65643e-24	7.49276e-23
ENSG00000135346	CGA	1.91383	1.90348	0.534037	3.56432	0.000364795	0.000836506
ENSG00000135362	PRR5L	1713.89	-1.21015	0.106156	-11.3996	4.19823e-30	8.22518e-29
ENSG00000135363	LMO2	206.024	-1.24839	0.13123	-9.51303	1.85189e-21	2.07327e-20
ENSG00000135372	NAT10	3147.72	1.05022	0.0699528	15.0133	6.00855e-51	4.17894e-49
ENSG00000135374	ELF5	109.319	8.05857	0.60667	13.2833	2.89417e-40	1.06644e-38
ENSG00000135406	PRPH	41.9823	-3.73605	0.286502	-13.0402	7.2236e-39	2.44543e-37
ENSG00000135409	AMHR2	2.19077	-1.45916	0.289916	-5.03304	4.8276e-07	1.60107e-06
ENSG00000135423	GLS2	37.9892	2.61984	0.17707	14.7955	1.56539e-49	1.00991e-47
ENSG00000135424	ITGA7	576.209	-1.94173	0.171604	-11.3152	1.10358e-29	2.09883e-28
ENSG00000135426	TESPA1	52.4266	-1.57824	0.191776	-8.22957	1.87893e-16	1.46858e-15
ENSG00000135437	RDH5	86.5437	-2.2995	0.143024	-16.0777	3.65764e-58	3.9044e-56
ENSG00000135443	KRT85	1.00031	2.24962	0.685914	3.27973	0.00103905	0.00221855
ENSG00000135446	CDK4	3792.13	1.26799	0.0857439	14.7881	1.74853e-49	1.12428e-47
ENSG00000135447	PPP1R1A	46.9198	-3.4206	0.338721	-10.0986	5.6058e-24	7.42826e-23
ENSG00000135451	TROAP	888.782	1.94066	0.10761	18.0342	1.05051e-72	2.46978e-70
ENSG00000135476	ESPL1	970.125	1.02445	0.10393	9.85706	6.38958e-23	7.86325e-22
ENSG00000135477	KRT87P	4.27562	3.36435	0.392052	8.58137	9.37499e-18	8.10258e-17
ENSG00000135480	KRT7	364.152	3.37636	0.280352	12.0433	2.10409e-33	5.03012e-32
ENSG00000135540	NHSL1	1945.28	-1.14864	0.0986058	-11.6488	2.32669e-31	4.9398e-30
ENSG00000135549	PKIB	719.239	-3.90311	0.226562	-17.2276	1.6498e-66	2.69037e-64
ENSG00000135577	NMBR	0.498807	-1.32886	0.326867	-4.06543	4.79436e-05	0.000124579
ENSG00000135625	EGR4	12.2635	2.36562	0.33081	7.15101	8.61444e-13	4.95457e-12
ENSG00000135632	SMYD5	1403.46	1.07212	0.0698482	15.3493	3.57886e-53	2.85108e-51
ENSG00000135638	EMX1	43.376	1.04475	0.397225	2.63013	0.00853528	0.0154974
ENSG00000135678	CPM	754.52	-2.53579	0.175677	-14.4344	3.1437e-47	1.80619e-45
ENSG00000135702	CHST5	197.361	-2.46821	0.307573	-8.02479	1.01697e-15	7.51924e-15
ENSG00000135709	KIAA0513	629.684	-2.00252	0.143352	-13.9693	2.40071e-44	1.15578e-42
ENSG00000135740	SLC9A5	50.0132	1.0994	0.139594	7.87571	3.38814e-15	2.40267e-14
ENSG00000135744	AGT	947.419	1.98479	0.194999	10.1785	2.47352e-24	3.37332e-23
ENSG00000135747	ZNF670-ZNF695	12.3133	1.70609	0.165758	10.2927	7.60252e-25	1.06876e-23
ENSG00000135749	PCNX2	529.788	1.27716	0.106644	11.976	4.74834e-33	1.11362e-31
ENSG00000135763	URB2	870.543	1.21866	0.0713039	17.0911	1.72922e-65	2.66133e-63
ENSG00000135773	CAPN9	393.788	-1.53262	0.288041	-5.32084	1.03289e-07	3.6855e-07
ENSG00000135828	RNASEL	467.473	-1.34847	0.101593	-13.2733	3.30576e-40	1.21228e-38
ENSG00000135835	KIAA1614	74.4979	-1.01726	0.143075	-7.10997	1.16068e-12	6.59149e-12
ENSG00000135842	NIBAN1	728.199	-3.09949	0.197248	-15.7137	1.21947e-55	1.11533e-53
ENSG00000135898	GPR55	37.2921	-1.25017	0.259129	-4.82449	1.40361e-06	4.42891e-06
ENSG00000135902	CHRND	1.52418	2.88061	0.575432	5.006	5.55718e-07	1.83272e-06
ENSG00000135903	PAX3	4.23148	3.43656	0.712428	4.82374	1.40894e-06	4.44462e-06
ENSG00000135905	DOCK10	294.532	-1.3548	0.162438	-8.34041	7.40303e-17	5.97387e-16
ENSG00000135912	TTLL4	1170.16	1.10099	0.0751685	14.6469	1.40966e-48	8.69901e-47
ENSG00000135916	ITM2C	22128.9	-2.23713	0.161071	-13.8891	7.3768e-44	3.45591e-42
ENSG00000135919	SERPINE2	2988.78	1.37917	0.166939	8.26152	1.43828e-16	1.13645e-15
ENSG00000135960	EDAR	591.615	2.84255	0.275709	10.31	6.35094e-25	8.98083e-24
ENSG00000136011	STAB2	31.0992	-2.3054	0.184061	-12.5252	5.43579e-36	1.54418e-34
ENSG00000136014	USP44	9.6298	-1.12661	0.202595	-5.56092	2.68359e-08	1.01621e-07
ENSG00000136044	APPL2	2289.2	-1.94906	0.0796694	-24.4644	3.54051e-132	5.89911e-129
ENSG00000136052	SLC41A2	717.585	-1.66803	0.131091	-12.7242	4.33705e-37	1.32539e-35
ENSG00000136059	VILL	2650.15	-1.46893	0.15644	-9.38971	6.0163e-21	6.50555e-20
ENSG00000136068	FLNB	16468.3	-1.09587	0.109724	-9.98757	1.72758e-23	2.21419e-22
ENSG00000136108	CKAP2	1837.61	1.50013	0.105877	14.1686	1.43378e-45	7.45525e-44
ENSG00000136144	RCBTB1	902.074	1.04912	0.0994845	10.5455	5.32644e-26	8.06798e-25
ENSG00000136160	EDNRB	341.99	-1.46039	0.151183	-9.65974	4.46996e-22	5.22728e-21
ENSG00000136231	IGF2BP3	136.317	3.97637	0.386888	10.2778	8.86863e-25	1.24128e-23
ENSG00000136271	DDX56	3222.28	1.06828	0.0628343	17.0016	7.99616e-65	1.19233e-62
ENSG00000136274	NACAD	57.8901	-2.12121	0.179673	-11.806	3.63659e-32	8.11656e-31
ENSG00000136275	C7orf69	0.97031	2.52002	0.405624	6.2127	5.20809e-10	2.34419e-09
ENSG00000136295	TTYH3	6539.64	1.52592	0.108393	14.0777	5.20613e-45	2.61823e-43
ENSG00000136297	MMD2	0.48106	-2.42801	0.500392	-4.85222	1.22089e-06	3.87501e-06
ENSG00000136305	CIDEB	6.41329	-1.54188	0.239084	-6.44914	1.12489e-10	5.35767e-10
ENSG00000136327	NKX2-8	2.61939	4.05167	0.8133	4.98176	6.3007e-07	2.06814e-06
ENSG00000136352	NKX2-1	28.1439	6.60216	0.800541	8.24713	1.6225e-16	1.27622e-15
ENSG00000136383	ALPK3	735.762	1.70898	0.280794	6.08625	1.15588e-09	5.0416e-09
ENSG00000136457	CHAD	57.0438	-3.06899	0.210456	-14.5826	3.62348e-48	2.19713e-46
ENSG00000136492	BRIP1	349.174	1.0441	0.114752	9.0987	9.14187e-20	9.08309e-19
ENSG00000136535	TBR1	0.740566	1.44378	0.492515	2.93144	0.00337389	0.00659766
ENSG00000136546	SCN7A	111.249	-4.86496	0.382257	-12.7269	4.18887e-37	1.28113e-35
ENSG00000136573	BLK	43.8967	-2.37825	0.305825	-7.77652	7.45485e-15	5.13914e-14
ENSG00000136574	GATA4	71.5048	4.71548	0.627176	7.51859	5.53687e-14	3.53463e-13
ENSG00000136634	IL10	17.789	-1.20117	0.213505	-5.62596	1.84474e-08	7.11926e-08
ENSG00000136688	IL36G	4.07303	1.74651	0.319259	5.4705	4.48766e-08	1.66161e-07
ENSG00000136689	IL1RN	672.743	1.95239	0.230983	8.45254	2.85039e-17	2.37256e-16
ENSG00000136695	IL36RN	4.29394	3.16938	0.484086	6.54715	5.86459e-11	2.86735e-10
ENSG00000136696	IL36B	3.31888	4.49626	0.644349	6.97799	2.99439e-12	1.64047e-11
ENSG00000136732	GYPC	342.875	-1.67293	0.166112	-10.0711	7.41289e-24	9.76545e-23
ENSG00000136826	KLF4	3663.49	-2.47119	0.159056	-15.5366	1.96153e-54	1.67044e-52
ENSG00000136834	OR1J1	0.687189	1.99813	0.569942	3.50585	0.000455149	0.00102789
ENSG00000136842	TMOD1	76.0357	-2.75859	0.237369	-11.6215	3.20414e-31	6.72817e-30
ENSG00000136854	STXBP1	1345.17	1.1364	0.162807	6.98003	2.95118e-12	1.61749e-11
ENSG00000136867	SLC31A2	41.0786	-1.30729	0.151029	-8.65588	4.89112e-18	4.30297e-17
ENSG00000136872	ALDOB	1423.95	1.12983	0.305596	3.69713	0.000218051	0.000515876
ENSG00000136877	FPGS	2547.99	1.03562	0.0960645	10.7805	4.25564e-27	6.94865e-26
ENSG00000136881	BAAT	19.3601	3.65143	0.384635	9.49325	2.23944e-21	2.49331e-20
[truncated: 10,109 more rows]

## Sheet: stage
ensembl_gene_id	gene.symbol	baseMean	log2FoldChange	lfcSE	stat	pvalue	padj
ENSG00000002079	NA	11.828	0.348703	0.106964	3.26	0.00111412	0.0156101
ENSG00000002549	LAP3	3768.3	-0.286196	0.0577599	-4.95492	7.23603e-07	8.74713e-05
ENSG00000002745	WNT16	6.13247	0.792708	0.18591	4.26395	2.00849e-05	0.000967103
ENSG00000002822	MAD1L1	982.479	0.169856	0.0491298	3.4573	0.000545615	0.00974204
ENSG00000003096	KLHL13	222.725	-0.5402	0.17749	-3.04355	0.00233808	0.0257512
ENSG00000003147	ICA1	2334.95	0.151048	0.0553523	2.72885	0.00635557	0.0498393
ENSG00000003987	MTMR7	24.428	-0.202623	0.0739322	-2.74066	0.00613167	0.0486665
ENSG00000004468	CD38	166.361	-0.360001	0.131979	-2.72772	0.00637737	0.0499651
ENSG00000004776	HSPB6	270.133	0.602602	0.170463	3.53508	0.000407647	0.00800939
ENSG00000004799	PDK4	583.119	0.510095	0.11317	4.50733	6.56478e-06	0.000437939
ENSG00000004961	HCCS	1278.18	-0.164476	0.046526	-3.53514	0.000407563	0.00800939
ENSG00000005059	MCUB	549.202	-0.333723	0.0810982	-4.11505	3.87101e-05	0.00153657
ENSG00000005075	POLR2J	1405.89	0.164832	0.056098	2.93829	0.00330031	0.0324084
ENSG00000005238	FAM214B	742.242	0.22754	0.0673385	3.37905	0.000727372	0.0117569
ENSG00000005339	CREBBP	3099.93	0.134244	0.0463998	2.89321	0.00381327	0.0357215
ENSG00000005483	KMT2E	2557.84	0.142437	0.0471514	3.02085	0.00252063	0.0272348
ENSG00000005884	ITGA3	4974.59	0.240086	0.079476	3.02086	0.00252061	0.0272348
ENSG00000006194	ZNF263	1214.7	0.127351	0.0334415	3.80816	0.000140002	0.00377574
ENSG00000006453	BAIAP2L1	3991.7	0.149555	0.0537421	2.78284	0.00538858	0.0448476
ENSG00000006534	ALDH3B1	1308.18	0.2652	0.079971	3.3162	0.000912509	0.0135896
ENSG00000006625	GGCT	2014.21	0.164962	0.0602634	2.73735	0.0061937	0.048964
ENSG00000006652	IFRD1	1482.28	0.181137	0.0588726	3.07676	0.00209264	0.0241106
ENSG00000006659	LGALS14	1.78071	1.18067	0.381752	3.09277	0.00198295	0.0232131
ENSG00000006695	COX10	744.328	-0.227396	0.0419358	-5.42249	5.87759e-08	1.25226e-05
ENSG00000006704	GTF2IRD1	2542.58	0.178164	0.0569553	3.12813	0.00175924	0.0214028
ENSG00000006744	ELAC2	2550.64	-0.153693	0.0460562	-3.33709	0.000846618	0.0129768
ENSG00000007038	PRSS21	107.616	1.25216	0.264577	4.73269	2.21569e-06	0.00019219
ENSG00000007314	SCN4A	7.88233	0.442131	0.161173	2.7432	0.00608431	0.0484485
ENSG00000007384	RHBDF1	1729.82	0.298234	0.0657382	4.53669	5.71437e-06	0.00039353
ENSG00000007516	BAIAP3	210.064	0.611402	0.11862	5.1543	2.54576e-07	3.89159e-05
ENSG00000007545	CRAMP1	595.523	0.126862	0.0420404	3.01761	0.00254776	0.0274323
ENSG00000007866	TEAD3	1478.43	0.247907	0.0416569	5.95118	2.66215e-09	1.16346e-06
ENSG00000007923	DNAJC11	1391.87	-0.126701	0.0427661	-2.96264	0.00305012	0.0309672
ENSG00000007968	E2F2	552.398	-0.220447	0.0715449	-3.08124	0.00206143	0.0238291
ENSG00000008256	CYTH3	890.872	0.242885	0.0544709	4.45899	8.23459e-06	0.000512242
ENSG00000008394	MGST1	3848.27	-0.234001	0.0764157	-3.06221	0.00219708	0.0247837
ENSG00000008516	MMP25	113.993	-0.395854	0.111771	-3.54164	0.000397641	0.00787176
ENSG00000009694	TENM1	7.96129	1.04399	0.175416	5.95151	2.65675e-09	1.16346e-06
ENSG00000009709	PAX7	4.55196	1.71213	0.437651	3.91209	9.15001e-05	0.00284334
ENSG00000009950	MLXIPL	1516.44	0.393593	0.11436	3.44171	0.00057805	0.0101025
ENSG00000010030	ETV7	509.514	-0.283726	0.0954101	-2.97375	0.00294181	0.0301476
ENSG00000010219	DYRK4	674.136	-0.319591	0.070734	-4.5182	6.23671e-06	0.000420165
ENSG00000010319	SEMA3G	185.073	0.373449	0.113391	3.29347	0.000989606	0.0143125
ENSG00000010404	IDS	1912.43	0.17554	0.0624686	2.81006	0.00495327	0.0426037
ENSG00000011198	ABHD5	412.695	-0.191925	0.045854	-4.18557	2.84449e-05	0.00124032
ENSG00000011243	AKAP8L	1148.23	0.189323	0.0409003	4.6289	3.6761e-06	0.000286106
ENSG00000011275	RNF216	1809.04	0.1137	0.0384005	2.96089	0.0030675	0.0310475
ENSG00000011295	TTC19	1893.12	-0.261709	0.0497301	-5.26259	1.42043e-07	2.3454e-05
ENSG00000011347	SYT7	2319.2	0.380357	0.103863	3.66211	0.000250147	0.00566971
ENSG00000011454	RABGAP1	1730.29	0.135574	0.0441579	3.0702	0.00213916	0.0244238
ENSG00000011677	GABRA3	29.2218	1.37809	0.32569	4.23129	2.32359e-05	0.00108803
ENSG00000012822	CALCOCO1	1923.99	0.167778	0.053827	3.11699	0.00182709	0.0219773
ENSG00000012963	UBR7	1204.95	-0.12725	0.0380617	-3.34327	0.000827985	0.0127913
ENSG00000013293	SLC7A14	3.58026	0.930577	0.240858	3.86359	0.000111732	0.00323618
ENSG00000013297	CLDN11	46.7389	0.564917	0.143061	3.94878	7.85515e-05	0.00255216
ENSG00000013375	PGM3	1516.31	-0.164848	0.0470104	-3.50662	0.000453837	0.00864776
ENSG00000013392	RWDD2A	267.6	-0.225887	0.0502239	-4.49759	6.8728e-06	0.00044911
ENSG00000013503	POLR3B	492.298	-0.169306	0.0426239	-3.9721	7.12407e-05	0.00236698
ENSG00000013563	DNASE1L1	799.679	0.145131	0.0522765	2.77623	0.00549937	0.0453305
ENSG00000014164	ZC3H3	1290.07	0.201133	0.056576	3.55509	0.000377855	0.00759475
ENSG00000014641	MDH1	4304.06	-0.137461	0.0395473	-3.47588	0.000509188	0.00934718
ENSG00000014824	SLC30A9	2508.06	-0.162956	0.0458881	-3.55115	0.000383552	0.00767758
ENSG00000014919	COX15	1689.56	-0.141191	0.0369713	-3.81894	0.000134029	0.00369354
ENSG00000015676	NUDCD3	3730.58	0.171571	0.0420416	4.08097	4.48473e-05	0.00171582
ENSG00000018510	AGPS	2257.69	-0.16526	0.0445242	-3.71169	0.000205878	0.0049267
ENSG00000018625	ATP1A2	53.2369	1.07393	0.198701	5.40478	6.48876e-08	1.3654e-05
ENSG00000019582	CD74	39586.3	-0.37025	0.110465	-3.35176	0.000803007	0.012528
ENSG00000021488	SLC7A9	32.9125	1.06227	0.217521	4.88354	1.04198e-06	0.000114581
ENSG00000022267	FHL1	785.475	0.535993	0.12001	4.46622	7.96134e-06	0.000501549
ENSG00000022277	RTF2	3957.16	0.21495	0.0511116	4.2055	2.60508e-05	0.00117311
ENSG00000023445	BIRC3	1426.09	-0.361489	0.110586	-3.26886	0.00107982	0.0152831
ENSG00000024526	DEPDC1	517.773	-0.345095	0.0782666	-4.40922	1.03742e-05	0.000596369
ENSG00000025423	HSD17B6	77.3823	0.392092	0.0974515	4.02345	5.73507e-05	0.00204074
ENSG00000025708	TYMP	2245.19	-0.416199	0.117505	-3.54197	0.000397147	0.00787166
ENSG00000025772	TOMM34	3250.95	0.209558	0.0609528	3.43803	0.00058596	0.0101912
ENSG00000026103	FAS	532.791	-0.472698	0.0853324	-5.53949	3.03352e-08	7.71713e-06
ENSG00000026508	CD44	11726.1	-0.160464	0.0542111	-2.95999	0.00307653	0.0310928
ENSG00000026559	KCNG1	68.788	0.622556	0.178599	3.48578	0.00049071	0.00910605
ENSG00000026751	SLAMF7	480.672	-0.445541	0.131714	-3.38263	0.00071794	0.0116709
ENSG00000029153	ARNTL2	934.893	-0.37719	0.079359	-4.75296	2.00463e-06	0.000179831
ENSG00000029725	RABEP1	1167.53	-0.180054	0.0452703	-3.97731	6.96999e-05	0.0023341
ENSG00000032742	IFT88	593.973	0.195214	0.0598081	3.264	0.0010985	0.0154483
ENSG00000033030	ZCCHC8	748.185	-0.108575	0.0348465	-3.1158	0.00183449	0.0220352
ENSG00000033100	CHPF2	2560.16	0.135711	0.0431586	3.14448	0.0016638	0.0206094
ENSG00000033170	FUT8	1623.5	-0.350275	0.0785141	-4.4613	8.1463e-06	0.00050954
ENSG00000033627	ATP6V0A1	2347.91	0.146117	0.0427367	3.41901	0.000628485	0.0107283
ENSG00000034239	EFCAB1	3.14896	0.412239	0.134272	3.07018	0.00213932	0.0244238
ENSG00000035499	DEPDC1B	562.608	-0.189995	0.0647099	-2.9361	0.00332369	0.0325236
ENSG00000036530	CYP46A1	6.38482	0.457121	0.123716	3.69492	0.000219959	0.00519624
ENSG00000036565	SLC18A1	103.134	-0.635172	0.215968	-2.94104	0.00327108	0.0322837
ENSG00000036672	USP2	82.6335	0.537319	0.118367	4.53943	5.64067e-06	0.00039003
ENSG00000038210	PI4K2B	1045.17	-0.184207	0.0595552	-3.09304	0.00198116	0.023204
ENSG00000038274	MAT2B	2832.94	-0.148416	0.0433746	-3.42172	0.000622262	0.0106558
ENSG00000039523	RIPOR1	1487.73	0.164441	0.0583786	2.8168	0.00485042	0.0421478
ENSG00000040633	PHF23	1131.44	-0.125726	0.0427137	-2.94346	0.0032457	0.0321053
ENSG00000041353	RAB27B	512.386	-0.469663	0.142526	-3.29527	0.000983255	0.0142697
ENSG00000041357	PSMA4	4247.77	-0.157897	0.0508602	-3.10453	0.00190584	0.0226426
ENSG00000042429	MED17	983.081	-0.107449	0.0319592	-3.36208	0.000773587	0.0122314
ENSG00000044524	EPHA3	106.762	0.344705	0.11959	2.88239	0.00394677	0.0365441
ENSG00000046774	MAGEC2	2.06617	1.85936	0.584059	3.18351	0.00145502	0.0188236
ENSG00000047188	YTHDC2	921.322	-0.193816	0.0519081	-3.73382	0.000188594	0.00462518
ENSG00000047578	KATNIP	888.642	0.200504	0.044535	4.50216	6.72657e-06	0.000445265
ENSG00000048052	HDAC9	142.08	0.402275	0.120192	3.34693	0.000817113	0.0126899
ENSG00000049249	TNFRSF9	103.033	-0.313579	0.10777	-2.90971	0.00361761	0.0344639
ENSG00000049540	ELN	1687.71	0.337015	0.11838	2.84688	0.00441499	0.0395643
ENSG00000049860	HEXB	5819.37	-0.144227	0.0436373	-3.30513	0.000949324	0.0139549
ENSG00000050030	NEXMIF	7.06439	0.632725	0.191944	3.2964	0.000979329	0.0142425
ENSG00000050130	JKAMP	964.986	-0.159072	0.0455057	-3.49566	0.000472886	0.00890298
ENSG00000050327	ARHGEF5	854.552	0.171521	0.0502031	3.41655	0.000634207	0.0107849
ENSG00000050405	LIMA1	5222.23	-0.210608	0.0722445	-2.91521	0.00355447	0.0340532
ENSG00000051009	FAM160A2	2111.08	0.126368	0.0451833	2.79679	0.00516134	0.0436588
ENSG00000051128	HOMER3	365.079	0.292983	0.0896956	3.26641	0.00108919	0.0153618
ENSG00000051825	MPHOSPH9	457.956	-0.27903	0.0569666	-4.89813	9.67545e-07	0.000109089
ENSG00000052344	PRSS8	8937.15	0.269945	0.0754729	3.57672	0.000347936	0.00718401
ENSG00000052841	TTC17	2351.61	0.110719	0.0391649	2.82699	0.0046988	0.0412829
ENSG00000053438	NNAT	54.6031	0.355305	0.117146	3.03302	0.00242121	0.0264286
ENSG00000053702	NRIP2	122.199	0.27202	0.0632961	4.29758	1.72671e-05	0.000868167
ENSG00000053770	AP5M1	1391.96	-0.185271	0.0506064	-3.66102	0.000251211	0.00568627
ENSG00000054356	PTPRN	57.7704	0.568294	0.161023	3.52926	0.00041672	0.00812676
ENSG00000054803	CBLN4	4.31464	0.798482	0.259114	3.08159	0.00205896	0.0238087
ENSG00000055813	CCDC85A	8.60495	0.636024	0.157508	4.03804	5.38997e-05	0.00194728
ENSG00000055955	ITIH4	4.69317	-0.424316	0.138329	-3.06744	0.00215899	0.0245407
ENSG00000056050	HPF1	424.71	-0.157013	0.0572298	-2.74356	0.00607772	0.0484186
ENSG00000057019	DCBLD2	993.55	0.334683	0.112934	2.96353	0.00304129	0.0309292
ENSG00000057294	PKP2	4238.82	-0.221276	0.0563537	-3.92656	8.61704e-05	0.00271736
ENSG00000057468	MSH4	10.6646	-1.0182	0.182147	-5.59002	2.27043e-08	6.14259e-06
ENSG00000057608	GDI2	11517.9	-0.129198	0.0418252	-3.089	0.00200829	0.0234214
ENSG00000058404	CAMK2B	13.8481	0.938463	0.174133	5.38936	7.07094e-08	1.43477e-05
ENSG00000058668	ATP2B4	1823.14	0.238655	0.0863764	2.76296	0.00572796	0.0464795
ENSG00000058729	RIOK2	754.179	-0.135016	0.0466154	-2.89639	0.00377487	0.0354572
ENSG00000058804	NDC1	2112.07	-0.164719	0.0537293	-3.06572	0.00217148	0.0246252
ENSG00000059145	UNKL	396.169	0.211083	0.062676	3.36785	0.000757572	0.0120677
ENSG00000059915	PSD	173.47	0.494303	0.117164	4.21891	2.45486e-05	0.00112934
ENSG00000060688	SNRNP40	1503.24	-0.166125	0.0451989	-3.67542	0.000237458	0.00549744
ENSG00000061455	PRDM6	46.9819	0.345958	0.125081	2.76587	0.00567704	0.0462535
ENSG00000061656	SPAG4	228.526	0.325933	0.0871462	3.74007	0.00018397	0.00455104
ENSG00000061794	MRPS35	4486.04	-0.245776	0.0547593	-4.4883	7.17937e-06	0.00045917
ENSG00000061938	TNK2	1957.26	0.272565	0.0679481	4.01137	6.03662e-05	0.00211059
ENSG00000062485	CS	7202.28	-0.108935	0.0379952	-2.86707	0.00414296	0.037747
ENSG00000063660	GPC1	1512.81	0.325772	0.0934921	3.48449	0.000493083	0.00914013
ENSG00000063978	RNF4	2159.87	-0.0847458	0.0306955	-2.76086	0.00576501	0.0467023
ENSG00000064102	INTS13	1156.03	-0.223425	0.0531841	-4.20097	2.65769e-05	0.00118739
ENSG00000064115	TM7SF3	2193.79	-0.254125	0.0606294	-4.19144	2.77184e-05	0.00122079
ENSG00000064300	NGFR	97.191	0.564372	0.16408	3.43962	0.000582535	0.0101524
ENSG00000064651	SLC12A2	18150.4	-0.378211	0.0755939	-5.00319	5.63899e-07	7.45068e-05
ENSG00000064703	DDX20	612.447	-0.157918	0.0388699	-4.06273	4.8502e-05	0.00181094
ENSG00000064763	FAR2	1691.81	-0.184721	0.0602969	-3.06352	0.00218751	0.0247412
ENSG00000064995	TAF11	888.692	0.103768	0.0374355	2.77193	0.00557258	0.0457413
ENSG00000064999	ANKS1A	1859.92	0.120794	0.0379692	3.18137	0.00146578	0.0189341
ENSG00000065135	GNAI3	3425.36	-0.106419	0.0369248	-2.88204	0.00395111	0.0365706
ENSG00000065457	ADAT1	643.026	0.120039	0.0407502	2.94573	0.00322191	0.0319296
ENSG00000065534	MYLK	3100.59	0.37879	0.12533	3.02234	0.00250825	0.0271699
ENSG00000065559	MAP2K4	801.204	-0.158096	0.0471962	-3.34976	0.00080881	0.0125955
ENSG00000065883	CDK13	1879.26	0.126158	0.0341781	3.69119	0.00022321	0.0052506
ENSG00000065923	SLC9A7	452.012	-0.311982	0.105438	-2.95891	0.00308733	0.0311742
ENSG00000066185	ZMYND12	38.8743	-0.347242	0.1014	-3.42448	0.000615975	0.0105914
ENSG00000066248	NGEF	930.092	0.203177	0.0685773	2.96274	0.00304911	0.0309672
ENSG00000066405	CLDN18	320.461	-1.59803	0.301897	-5.29328	1.20139e-07	2.07889e-05
ENSG00000066557	LRRC40	409.975	-0.290994	0.0601997	-4.8338	1.3395e-06	0.000137124
ENSG00000066827	ZFAT	289.124	0.259778	0.0564515	4.6018	4.18858e-06	0.000315197
ENSG00000066926	FECH	498.236	-0.376661	0.0655003	-5.75052	8.89705e-09	3.06355e-06
ENSG00000067113	PLPP1	750.113	0.180726	0.0592431	3.05058	0.00228403	0.0254446
ENSG00000067191	CACNB1	193.741	0.28272	0.0705352	4.00821	6.11797e-05	0.00212595
ENSG00000067365	METTL22	417.977	0.137109	0.0493921	2.77594	0.00550428	0.0453554
ENSG00000067445	TRO	89.3935	0.30208	0.0970989	3.11105	0.0018642	0.0223052
ENSG00000067715	SYT1	174.097	0.45229	0.152591	2.96407	0.00303597	0.0308929
ENSG00000067840	PDZD4	38.3763	0.739219	0.134804	5.48367	4.16589e-08	9.86188e-06
ENSG00000067842	ATP2B3	2.24832	0.776336	0.232263	3.34248	0.00083033	0.0127913
ENSG00000068028	RASSF1	1114.81	-0.137462	0.050216	-2.73741	0.00619252	0.048964
ENSG00000068784	SRBD1	561.225	-0.175705	0.0470491	-3.73449	0.000188092	0.00461951
ENSG00000068976	PYGM	33.3367	0.586374	0.13053	4.49224	7.04788e-06	0.000452458
ENSG00000069696	DRD4	34.151	0.38958	0.116057	3.3568	0.000788493	0.0123879
ENSG00000070081	NUCB2	1289.26	-0.236155	0.0738839	-3.1963	0.00139202	0.0182678
ENSG00000070388	FGF22	1.88649	0.497562	0.162395	3.06389	0.00218476	0.0247348
ENSG00000070526	ST6GALNAC1	4380.99	-0.457319	0.131405	-3.48023	0.000500978	0.00923127
ENSG00000070729	CNGB1	2.79621	0.615403	0.175494	3.50668	0.000453732	0.00864776
ENSG00000070756	PABPC1	68034.3	0.16272	0.0540788	3.00893	0.00262166	0.0279193
ENSG00000070770	CSNK2A2	2805.91	0.102662	0.0354259	2.89793	0.0037563	0.0353237
ENSG00000070831	CDC42	6802.66	-0.143132	0.0488085	-2.93253	0.00336214	0.032768
ENSG00000070886	EPHA8	5.36426	1.03828	0.302123	3.43662	0.000589016	0.0102339
ENSG00000070915	SLC12A3	4.58233	0.60841	0.178174	3.41471	0.000638508	0.0108198
ENSG00000071051	NCK2	2335.43	0.168397	0.0503817	3.34242	0.000830499	0.0127913
ENSG00000071889	FAM3A	2275.86	0.203227	0.0717437	2.83268	0.00461601	0.0407973
ENSG00000071967	CYBRD1	1307.74	0.322862	0.106612	3.02838	0.00245872	0.0267609
ENSG00000072041	SLC6A15	4.61766	0.769628	0.25991	2.96113	0.00306514	0.0310475
ENSG00000072062	PRKACA	1967.24	0.103067	0.0354398	2.90822	0.00363498	0.0345546
ENSG00000072163	LIMS2	605.211	0.321197	0.10914	2.94297	0.00325076	0.0321297
ENSG00000072182	ASIC4	5.45964	0.804878	0.172615	4.66285	3.11867e-06	0.00024956
ENSG00000072195	SPEG	196.835	0.695379	0.153634	4.52621	6.00507e-06	0.000411008
ENSG00000072210	ALDH3A2	2644.68	-0.188335	0.0592855	-3.17674	0.00148942	0.0191524
ENSG00000072401	UBE2D1	848.059	-0.142034	0.0465265	-3.05276	0.00226746	0.0253033
ENSG00000072832	CRMP1	179.164	0.410045	0.0956526	4.28681	1.81255e-05	0.00089866
ENSG00000072952	IRAG1	682.424	0.292366	0.0991503	2.94871	0.00319102	0.0317509
ENSG00000073150	PANX2	24.0199	0.796758	0.160016	4.97924	6.3833e-07	8.08923e-05
ENSG00000073578	SDHA	5718.2	-0.171052	0.0596417	-2.868	0.00413077	0.0377011
ENSG00000073861	TBX21	22.0157	-0.51436	0.13361	-3.84971	0.00011826	0.00335649
ENSG00000074695	LMAN1	3701.29	-0.31853	0.0690494	-4.61307	3.96762e-06	0.000302577
ENSG00000074696	HACD3	4659.02	-0.168894	0.0480993	-3.51137	0.000445799	0.00852797
ENSG00000075035	WSCD2	11.708	0.540138	0.19587	2.75764	0.00582206	0.0470193
ENSG00000075043	KCNQ2	13.8566	1.39911	0.243154	5.75401	8.71517e-09	3.05568e-06
ENSG00000075073	TACR2	126.344	0.609465	0.163099	3.73678	0.000186394	0.00458506
ENSG00000075089	ACTR6	634.507	-0.178113	0.0509494	-3.49587	0.000472513	0.00890298
ENSG00000075131	TIPIN	257.738	-0.243243	0.0600052	-4.0537	5.0413e-05	0.00185787
ENSG00000075188	NUP37	1176.67	-0.160302	0.0479499	-3.34312	0.000828415	0.0127913
ENSG00000075218	GTSE1	738.455	-0.150855	0.0535264	-2.81832	0.00482759	0.0420245
ENSG00000075239	ACAT1	1832.42	-0.196705	0.0594962	-3.30618	0.000945785	0.0139209
ENSG00000075336	TIMM21	551.088	-0.26785	0.0521543	-5.13573	2.81057e-07	4.22068e-05
ENSG00000075340	ADD2	26.2452	0.746059	0.175891	4.24161	2.21926e-05	0.00104927
ENSG00000075415	SLC25A3	16394.7	-0.151836	0.0418643	-3.62687	0.000286875	0.00621341
ENSG00000075461	CACNG4	158.716	1.18835	0.234652	5.06432	4.09865e-07	5.74975e-05
ENSG00000075643	MOCOS	653.524	-0.361827	0.0741318	-4.88086	1.05624e-06	0.000115121
ENSG00000075785	RAB7A	8810.91	0.108597	0.0287282	3.78015	0.000156734	0.00407855
ENSG00000076003	MCM6	2610.95	-0.15512	0.0464948	-3.33629	0.000849048	0.0129944
ENSG00000076053	RBM7	931.209	-0.153669	0.0509395	-3.01669	0.00255547	0.0274552
ENSG00000076248	UNG	2514.5	-0.186216	0.044439	-4.19037	2.78495e-05	0.00122183
ENSG00000076258	FMO4	102.731	0.234337	0.0715866	3.27348	0.00106233	0.0150778
ENSG00000076344	RGS11	127.765	0.457491	0.135927	3.3657	0.000763489	0.0121393
ENSG00000076928	ARHGEF1|LOC100505585	3898.91	0.150887	0.0519338	2.90536	0.00366827	0.0347741
ENSG00000077009	NMRK2	0.942363	1.38921	0.35892	3.87054	0.000108594	0.00317493
ENSG00000077092	RARB	86.9736	0.286575	0.0903496	3.17185	0.00151472	0.0193441
ENSG00000077157	PPP1R12B	1711.46	0.285421	0.103136	2.76741	0.00565034	0.0461795
ENSG00000077235	GTF3C1	2931.51	0.139085	0.0414711	3.35378	0.000797159	0.012471
ENSG00000077238	IL4R	2786.84	0.146163	0.0447421	3.26679	0.00108776	0.0153543
ENSG00000077264	PAK3	11.8946	0.40782	0.137667	2.96237	0.00305282	0.0309672
ENSG00000077454	LRCH4	546.899	0.289746	0.054231	5.34281	9.1517e-08	1.71413e-05
ENSG00000077522	ACTN2	3.37545	0.616772	0.175009	3.52422	0.000424725	0.00824982
ENSG00000077616	NAALAD2	15.4565	0.411052	0.0978999	4.19869	2.6846e-05	0.00119628
ENSG00000077984	CST7	178.029	0.467538	0.128103	3.64971	0.000262533	0.00586147
ENSG00000078018	MAP2	48.5732	0.379512	0.13193	2.87661	0.00401976	0.037015
ENSG00000078043	PIAS2	518.727	-0.344459	0.0610264	-5.64443	1.6573e-08	4.91267e-06
ENSG00000078081	LAMP3	297.749	-0.253306	0.0915787	-2.76599	0.00567499	0.0462519
ENSG00000078140	UBE2K	3250.55	-0.113476	0.0370497	-3.06279	0.00219282	0.0247683
ENSG00000078142	PIK3C3	729.299	-0.142199	0.047604	-2.98712	0.00281617	0.0292538
ENSG00000078295	ADCY2	39.3872	0.515796	0.124133	4.1552	3.24996e-05	0.00136581
ENSG00000078487	ZCWPW1	97.3667	0.275798	0.086889	3.17414	0.00150282	0.0192592
ENSG00000078549	ADCYAP1R1	9.93241	0.808683	0.213753	3.78325	0.000154792	0.00404688
ENSG00000078668	VDAC3	4259.82	-0.232408	0.0565004	-4.11338	3.89903e-05	0.00154372
ENSG00000078674	PCM1	2625.23	-0.337059	0.0639671	-5.26926	1.36973e-07	2.29503e-05
ENSG00000078804	TP53INP2	1341.53	0.262846	0.0841593	3.1232	0.00178897	0.0216256
ENSG00000079308	TNS1	2735.69	0.440482	0.126774	3.47456	0.000511695	0.00938309
ENSG00000079459	FDFT1	8129	-0.349131	0.0704584	-4.95514	7.22791e-07	8.74713e-05
ENSG00000079841	RIMS1	8.09233	0.839535	0.217842	3.85388	0.000116261	0.00331929
ENSG00000080166	DCT	12.8463	-1.01784	0.250905	-4.05668	4.97749e-05	0.00184432
ENSG00000080189	SLC35C2	2955.59	0.159973	0.0491076	3.25761	0.00112356	0.0157036
ENSG00000080224	EPHA6	2.77574	0.747647	0.241062	3.10148	0.00192557	0.0227876
ENSG00000080293	SCTR	6.50392	0.675025	0.16143	4.18155	2.89534e-05	0.00125412
ENSG00000080603	SRCAP	5681.62	0.124515	0.0413779	3.0092	0.00261934	0.027912
ENSG00000080819	CPOX	1051.43	-0.188328	0.040264	-4.67732	2.90651e-06	0.000237379
ENSG00000080986	NDC80	521.087	-0.192076	0.0668455	-2.87343	0.00406042	0.0372887
ENSG00000081019	RSBN1	826.005	-0.162368	0.0489883	-3.31443	0.000918316	0.0136522
ENSG00000081041	CXCL2	893.66	-0.347017	0.125687	-2.76095	0.00576331	0.0466997
ENSG00000081051	AFP	12.3186	-0.65655	0.231181	-2.83998	0.00451161	0.0401847
ENSG00000081177	EXD2	844.1	-0.164654	0.0381941	-4.31098	1.62533e-05	0.000825721
ENSG00000081277	PKP1	449.46	0.608294	0.166177	3.66051	0.000251716	0.00569392
ENSG00000081479	LRP2	6.27171	1.14757	0.2318	4.95068	7.39548e-07	8.90829e-05
ENSG00000081913	PHLPP1	795.824	-0.185722	0.0576387	-3.22218	0.00127217	0.017173
ENSG00000081923	ATP8B1	5657.41	-0.263504	0.0629189	-4.18799	2.81431e-05	0.00123312
ENSG00000082175	PGR	26.666	0.427536	0.134021	3.19006	0.00142245	0.0185714
ENSG00000082212	ME2	1875.74	-0.363301	0.0650612	-5.584	2.35055e-08	6.21146e-06
ENSG00000082684	SEMA5B	52.3088	0.282067	0.0896796	3.14527	0.00165932	0.020562
ENSG00000082781	ITGB5	4614.6	0.173941	0.0523634	3.3218	0.000894388	0.0134312
ENSG00000083123	BCKDHB	987.584	-0.157539	0.0527007	-2.98931	0.00279605	0.0291231
ENSG00000083312	TNPO1	3803.11	-0.161628	0.0450885	-3.5847	0.000337471	0.00701466
ENSG00000083457	ITGAE	542.53	-0.290218	0.0581278	-4.99276	5.95222e-07	7.74447e-05
ENSG00000083535	PIBF1	689.328	0.186743	0.0664901	2.80858	0.00497607	0.042685
ENSG00000083635	NUFIP1	503.811	0.262592	0.0620505	4.23191	2.31718e-05	0.00108652
ENSG00000083720	OXCT1	922.05	-0.382671	0.0998019	-3.83431	0.000125917	0.00352413
ENSG00000084092	NOA1	1585.76	-0.149159	0.0412223	-3.6184	0.000296426	0.00636727
ENSG00000084652	TXLNA	2797.58	-0.120638	0.0353291	-3.41469	0.000638548	0.0108198
ENSG00000084693	AGBL5	1117.07	0.126594	0.046229	2.7384	0.00617383	0.04891
ENSG00000084731	KIF3C	366.054	0.233534	0.0746396	3.12882	0.00175512	0.021368
ENSG00000084764	MAPRE3	583.826	0.323007	0.0824303	3.91854	8.90863e-05	0.00279011
ENSG00000085382	HACE1	218.697	-0.214916	0.0539067	-3.98681	6.69664e-05	0.00227372
ENSG00000085415	SEH1L	1684.15	-0.170633	0.0495494	-3.44369	0.000573828	0.0100753
ENSG00000085491	SLC25A24	2225.78	-0.190999	0.0627511	-3.04375	0.0023365	0.0257512
ENSG00000085552	IGSF9	735.232	0.365285	0.0864625	4.22478	2.39177e-05	0.00111172
ENSG00000085644	ZNF213	857.614	0.195359	0.0653175	2.99092	0.0027814	0.0290398
ENSG00000085741	WNT11	843.563	0.857034	0.178722	4.79536	1.62387e-06	0.000157261
ENSG00000085982	USP40	1403.38	0.123312	0.0404247	3.05041	0.00228526	0.0254499
ENSG00000086159	AQP6	18.2688	0.45997	0.146697	3.13552	0.00171549	0.0210585
ENSG00000086200	IPO11|IPO11-LRRC70	881.102	-0.136432	0.0457919	-2.9794	0.00288816	0.0297715
ENSG00000086232	EIF2AK1	7699.24	0.161239	0.0393613	4.09639	4.19636e-05	0.00162334
ENSG00000086300	SNX10	419.129	-0.308936	0.0893678	-3.45691	0.000546416	0.00974204
ENSG00000086544	ITPKC	1389.09	0.197826	0.0468508	4.22246	2.41646e-05	0.00111468
ENSG00000086598	TMED2	11764.6	-0.221478	0.0556767	-3.97793	6.9518e-05	0.0023341
ENSG00000087128	TMPRSS11E	8.79393	1.50279	0.312544	4.80825	1.52257e-06	0.000150444
ENSG00000087152	ATXN7L3	2553.05	0.111278	0.0340656	3.26657	0.00108859	0.0153596
ENSG00000087258	GNAO1	120.309	0.564439	0.144692	3.90098	9.58034e-05	0.00293164
ENSG00000087299	L2HGDH	477.338	-0.178996	0.0549884	-3.25516	0.0011333	0.0157751
ENSG00000087365	SF3B2	7404.21	0.090178	0.0282112	3.19653	0.00139093	0.0182648
ENSG00000087460	GNAS	31484	0.226761	0.0587118	3.86228	0.000112333	0.00324655
ENSG00000087470	DNM1L	2294.15	-0.132914	0.0403496	-3.29405	0.000987532	0.0142886
ENSG00000087495	PHACTR3	98.5372	0.707426	0.171591	4.12276	3.74362e-05	0.00150137
ENSG00000087510	TFAP2C	132.484	0.460597	0.140695	3.27372	0.00106143	0.0150778
ENSG00000087995	METTL2A	695.258	-0.122972	0.0438825	-2.80229	0.00507408	0.0432317
ENSG00000088035	ALG6	514.677	-0.150802	0.0536647	-2.81009	0.00495284	0.0426037
ENSG00000088340	FER1L4	664.78	0.51029	0.141189	3.61424	0.000301228	0.00642991
ENSG00000088367	EPB41L1	2989.93	0.314276	0.074045	4.24438	2.19196e-05	0.00103925
ENSG00000089250	NOS1	17.7357	0.9773	0.214686	4.55223	5.30805e-06	0.000373085
ENSG00000089486	CDIP1	456.156	0.439073	0.107472	4.08548	4.39866e-05	0.00169048
ENSG00000089692	LAG3	150.054	-0.585653	0.125796	-4.65559	3.2306e-06	0.000256986
ENSG00000089775	ZBTB25	372.113	-0.150038	0.0492776	-3.04474	0.00232878	0.0257346
ENSG00000089818	NECAP1	1200.52	-0.199054	0.0416708	-4.77684	1.78075e-06	0.000166769
ENSG00000090238	YPEL3	990.475	0.289159	0.0846544	3.41575	0.000636062	0.0108035
ENSG00000090659	CD209	191.482	-0.379309	0.124922	-3.03637	0.00239446	0.0261953
ENSG00000090661	CERS4	192.691	0.574187	0.137021	4.19052	2.7832e-05	0.00122183
ENSG00000090686	USP48	1606.52	-0.134964	0.0379684	-3.55463	0.000378506	0.00760335
ENSG00000090905	TNRC6A	1247.22	0.148047	0.043591	3.39626	0.000683122	0.0112877
ENSG00000090924	PLEKHG2	649.114	0.201468	0.0691127	2.91507	0.00355614	0.0340532
ENSG00000091157	WDR7	398.958	-0.159453	0.0540362	-2.95086	0.00316889	0.0316601
ENSG00000091164	TXNL1	2010.53	-0.267713	0.0481982	-5.55442	2.78542e-08	7.13926e-06
ENSG00000091483	FH	3119.81	-0.141829	0.0473887	-2.99289	0.00276349	0.0289237
ENSG00000091536	MYO15A	19.4131	0.26926	0.0947009	2.84327	0.00446529	0.0398579
ENSG00000091656	ZFHX4	70.768	0.47144	0.164467	2.86647	0.00415075	0.037747
ENSG00000092010	PSME1	7752.64	-0.217223	0.0583997	-3.71958	0.000199552	0.00482107
ENSG00000092096	SLC22A17	160.675	0.371388	0.0998781	3.71842	0.000200477	0.00482972
ENSG00000092470	WDR76	484.338	-0.307399	0.0640014	-4.80301	1.563e-06	0.000152912
ENSG00000092607	TBX15	27.617	0.472114	0.142382	3.31582	0.000913747	0.0135922
ENSG00000092758	COL9A3	1036.44	0.997589	0.175919	5.67074	1.42182e-08	4.44665e-06
ENSG00000092853	CLSPN	297.801	-0.258841	0.0728615	-3.55251	0.000381579	0.00764835
ENSG00000092969	TGFB2	99.8004	0.356175	0.121796	2.92436	0.00345162	0.0333983
ENSG00000093000	NUP50	1942.72	-0.158803	0.0432297	-3.67346	0.000239291	0.00551033
ENSG00000093134	VNN3	14.0434	-0.476746	0.166417	-2.86477	0.00417311	0.0378847
ENSG00000095585	BLNK	425.23	-0.263631	0.0827118	-3.18734	0.00143586	0.0186507
ENSG00000095587	TLL2	36.2172	-0.444865	0.12617	-3.52592	0.000422017	0.00821595
ENSG00000095596	CYP26A1	13.141	0.603799	0.203419	2.96825	0.00299503	0.0305773
ENSG00000096006	CRISP3	0.859455	-1.29393	0.465345	-2.78058	0.00542611	0.0450873
ENSG00000096070	BRPF3	1828.62	0.137871	0.046543	2.96224	0.00305411	0.0309672
ENSG00000096093	EFHC1	272.552	0.176206	0.0597425	2.94943	0.00318361	0.0316957
ENSG00000096968	JAK2	538.253	-0.308709	0.0837068	-3.68798	0.000226045	0.00530327
ENSG00000096996	IL12RB1	165.35	-0.502941	0.110772	-4.54031	5.61721e-06	0.000389198
ENSG00000097046	CDC7	339.107	-0.212912	0.0706219	-3.01482	0.00257133	0.0275742
ENSG00000099364	FBXL19	1128.53	0.168612	0.0562426	2.99795	0.00271806	0.0286621
ENSG00000099381	SETD1A	1536.41	0.158546	0.0474215	3.34333	0.000827781	0.0127913
ENSG00000099399	MAGEB2	4.74098	2.42078	0.568301	4.25969	2.04711e-05	0.000980163
ENSG00000099860	GADD45B	751.228	0.217071	0.0788325	2.75358	0.00589477	0.0474379
ENSG00000099864	PALM	227.141	0.436345	0.122654	3.55754	0.000374344	0.00753752
ENSG00000099953	MMP11	4275.17	0.526937	0.132475	3.97764	6.96024e-05	0.0023341
ENSG00000099957	P2RX6	10.7189	0.424832	0.15185	2.7977	0.00514675	0.0436105
ENSG00000100078	PLA2G3	89.8809	-0.701283	0.24969	-2.80862	0.00497548	0.042685
ENSG00000100147	CCDC134	134.603	-0.289488	0.0582772	-4.96743	6.78456e-07	8.31584e-05
ENSG00000100181	TPTEP1|LOC112268292	44.1566	0.804363	0.129266	6.22257	4.8909e-10	3.47346e-07
ENSG00000100196	KDELR3	1378.87	-0.230073	0.0825168	-2.7882	0.00530015	0.044436
ENSG00000100209	HSCB	286.134	-0.156297	0.0507996	-3.07673	0.00209285	0.0241106
ENSG00000100216	TOMM22	3277.35	-0.144856	0.0473451	-3.05959	0.00221644	0.0248968
ENSG00000100253	MIOX	14.5638	-0.663243	0.19107	-3.4712	0.000518138	0.00946053
ENSG00000100290	BIK	766.473	-0.302156	0.0912833	-3.31009	0.000932653	0.0138171
ENSG00000100294	MCAT	827.863	-0.168215	0.0536253	-3.13686	0.00170766	0.0209997
ENSG00000100307	CBX7	573.123	0.179106	0.0648974	2.75984	0.00578299	0.046814
ENSG00000100336	APOL4	302.844	-0.374273	0.110753	-3.37934	0.000726601	0.0117556
ENSG00000100344	PNPLA3	51.5424	-0.711944	0.179773	-3.96024	7.48735e-05	0.00246844
ENSG00000100346	CACNA1I	16.1789	0.809136	0.161516	5.00963	5.45344e-07	7.34791e-05
ENSG00000100347	SAMM50	1925.19	-0.140279	0.0413877	-3.3894	0.000700466	0.0114718
ENSG00000100354	TNRC6B	1006.9	-0.16814	0.0538617	-3.1217	0.0017981	0.0217129
ENSG00000100372	SLC25A17	659.635	-0.136315	0.0390775	-3.48832	0.00048607	0.00905524
ENSG00000100385	IL2RB	432.957	-0.457696	0.108087	-4.23452	2.29037e-05	0.00107692
ENSG00000100412	ACO2	4007.08	-0.149485	0.0528339	-2.82934	0.00466437	0.0411074
ENSG00000100450	GZMH	63.2446	-0.481851	0.143546	-3.35677	0.000788578	0.0123879
ENSG00000100462	PRMT5	2301.26	-0.16041	0.0505054	-3.17611	0.00149266	0.0191796
ENSG00000100522	GNPNAT1	1923.92	-0.258868	0.061729	-4.19363	2.74527e-05	0.00121065
ENSG00000100523	DDHD1	479.412	-0.145859	0.0505345	-2.88632	0.0038978	0.0362247
ENSG00000100528	CNIH1	3338.8	-0.172508	0.0593674	-2.90577	0.00366347	0.0347594
ENSG00000100558	PLEK2	2400.16	-0.198642	0.0627942	-3.16338	0.00155948	0.0197552
ENSG00000100565	LRRC74A	4.31418	0.513813	0.167407	3.06924	0.00214605	0.024459
ENSG00000100578	KIAA0586	486.794	-0.121131	0.0441909	-2.74109	0.00612352	0.0486245
ENSG00000100593	ISM2	89.8631	0.832363	0.22884	3.63731	0.000275497	0.00608646
ENSG00000100626	GALNT16	34.5002	0.650326	0.14995	4.33696	1.44468e-05	0.000761168
ENSG00000100644	HIF1A	3368.71	-0.217483	0.0725871	-2.99616	0.002734	0.0287368
ENSG00000100665	SERPINA4	51.6016	0.684408	0.204457	3.34744	0.000815608	0.0126782
ENSG00000100744	GSKIP	2645.55	-0.36255	0.0783781	-4.62566	3.73405e-06	0.00028902
ENSG00000100842	EFS	103.747	0.266627	0.0970033	2.74864	0.00598431	0.0479547
ENSG00000100884	CPNE6	25.1233	0.562673	0.200753	2.80282	0.00506577	0.0431958
ENSG00000100911	PSME2	6275.35	-0.239395	0.06324	-3.78549	0.000153403	0.00402569
ENSG00000100968	NFATC4	453.117	0.285103	0.0782759	3.64228	0.000270237	0.00599746
ENSG00000100982	PCIF1	2124.76	0.158578	0.0525073	3.02011	0.00252685	0.0272659
ENSG00000101004	NINL	268.979	0.531599	0.147937	3.59341	0.000326382	0.00683418
ENSG00000101040	ZMYND8	3099.32	0.238744	0.0647336	3.6881	0.000225934	0.00530327
ENSG00000101057	MYBL2	4082.98	0.229789	0.0827471	2.777	0.00548628	0.0452656
ENSG00000101082	SLA2	65.2171	-0.314235	0.103791	-3.02756	0.00246535	0.0268075
ENSG00000101098	RIMS4	4.98963	1.55972	0.211863	7.36192	1.81286e-13	5.14987e-10
ENSG00000101109	STK4	2203.51	0.154555	0.0546409	2.82857	0.00467566	0.041175
ENSG00000101115	SALL4	127.377	0.490878	0.125743	3.90381	9.46895e-05	0.00290799
ENSG00000101146	RAE1	2214.37	0.162759	0.0555766	2.92855	0.00340545	0.0330925
ENSG00000101150	TPD52L2	5807.85	0.162206	0.050144	3.2348	0.00121726	0.0166314
ENSG00000101152	DNAJC5	5081.53	0.203686	0.0584865	3.48261	0.000496555	0.00918379
ENSG00000101161	PRPF6	6762.05	0.186379	0.0629791	2.95937	0.00308265	0.0311394
ENSG00000101189	MRGBP	1441.87	0.185108	0.0538115	3.43993	0.000581868	0.0101459
ENSG00000101191	DIDO1	3390.51	0.183881	0.0531052	3.46258	0.000535019	0.00961933
ENSG00000101193	GID8	4048.19	0.162302	0.0465842	3.48405	0.000493888	0.00915008
ENSG00000101198	NKAIN4	15.8745	0.818206	0.150337	5.44247	5.25459e-08	1.15035e-05
ENSG00000101203	COL20A1	2.69309	1.04125	0.231866	4.49075	7.09725e-06	0.000454771
ENSG00000101210	EEF1A2	58.26	1.25768	0.169935	7.40094	1.35228e-13	4.37564e-10
ENSG00000101213	PTK6	2465.49	0.26117	0.0773861	3.37489	0.000738442	0.0118572
ENSG00000101216	GMEB2	1181.04	0.200025	0.0503797	3.97035	7.17659e-05	0.00237814
ENSG00000101255	TRIB3	2983.2	0.261108	0.0895149	2.91693	0.00353498	0.0339066
ENSG00000101280	ANGPT4	3.02329	0.675492	0.142831	4.72932	2.25277e-06	0.000194811
ENSG00000101282	RSPO4	14.9126	1.69594	0.254443	6.66529	2.64136e-11	3.33487e-08
ENSG00000101298	SNPH	179.818	-0.740897	0.1263	-5.86616	4.46017e-09	1.72776e-06
ENSG00000101335	MYL9	5839.69	0.425647	0.117739	3.61518	0.000300135	0.00641461
ENSG00000101347	SAMHD1	2466.25	-0.207459	0.0680759	-3.04747	0.00230777	0.0256253
ENSG00000101349	PAK5	1.79099	1.94563	0.426934	4.55721	5.18375e-06	0.000365857
ENSG00000101421	CHMP4B	10086.4	0.193681	0.0537918	3.60057	0.000317521	0.00671047
ENSG00000101425	BPI	8.12524	0.446846	0.139132	3.21166	0.00131969	0.0176074
ENSG00000101441	CST4	17.112	0.715144	0.196603	3.63751	0.000275287	0.00608577
ENSG00000101470	TNNC2	516.684	0.565417	0.172082	3.28574	0.00101715	0.0146047
ENSG00000101489	CELF4	6.01161	0.496811	0.170089	2.92089	0.00349029	0.0336614
ENSG00000101542	CDH20	1.56474	0.766318	0.197801	3.87419	0.000106978	0.00314299
ENSG00000101544	ADNP2	979.028	-0.1777	0.0442271	-4.01791	5.87164e-05	0.00207203
ENSG00000101546	RBFA	569.334	-0.170733	0.0519473	-3.28667	0.00101381	0.0145944
ENSG00000101557	USP14	2302.81	-0.190662	0.0502921	-3.7911	0.000149981	0.00395229
ENSG00000101605	MYOM1	65.0478	0.443209	0.118865	3.72868	0.000192483	0.00470025
ENSG00000101608	MYL12A	8890.52	-0.141487	0.0497858	-2.8419	0.0044845	0.0400008
ENSG00000101624	CEP76	268.237	-0.220822	0.0591573	-3.73279	0.000189373	0.004638
ENSG00000101773	RBBP8	938.366	-0.241422	0.065142	-3.70608	0.00021049	0.00500528
ENSG00000101911	PRPS2	2949.23	-0.148084	0.0482186	-3.0711	0.00213269	0.0243964
ENSG00000101916	TLR8	75.5539	-0.535588	0.148461	-3.60761	0.000309031	0.00655857
ENSG00000101951	PAGE4	0.457444	1.41212	0.494194	2.85743	0.00427088	0.0385975
ENSG00000102038	SMARCA1	325.473	0.378633	0.11358	3.33362	0.000857246	0.0130517
ENSG00000102109	PCSK1N	170.825	1.03296	0.237857	4.34276	1.40703e-05	0.000743633
ENSG00000102125	TAZ	1080.4	0.153591	0.0557942	2.75281	0.00590858	0.0475239
ENSG00000102218	RP2	916.234	-0.156056	0.0569972	-2.73795	0.0061823	0.0489461
ENSG00000102243	VGLL1	10.2489	1.83515	0.299839	6.12046	9.3307e-10	5.39243e-07
ENSG00000102383	ZDHHC15	12.278	0.404697	0.127947	3.16301	0.00156147	0.0197656
ENSG00000102384	CENPI	286.292	-0.171517	0.061863	-2.77253	0.00556225	0.0456896
ENSG00000102409	BEX4	229.059	0.371767	0.114538	3.24579	0.00117124	0.0161499
ENSG00000102452	NALCN	23.6323	0.615549	0.180987	3.40108	0.000671206	0.0111668
ENSG00000102547	CAB39L	827.49	0.438505	0.124004	3.53622	0.0004059	0.00798888
ENSG00000102572	STK24	4370.84	0.180832	0.049059	3.68601	0.0002278	0.00534076
ENSG00000102606	ARHGEF7	2273.16	0.184729	0.0409167	4.51476	6.33876e-06	0.000425358
ENSG00000102683	SGCG	1.51051	0.673391	0.216922	3.1043	0.00190731	0.0226426
ENSG00000102699	PARP4	6577.74	0.163249	0.0595213	2.7427	0.00609369	0.0484779
ENSG00000102710	SUPT20H	1521.56	0.21568	0.0514664	4.1907	2.78094e-05	0.00122183
ENSG00000102738	MRPS31	762.308	0.166725	0.0525034	3.17551	0.00149571	0.0192024
ENSG00000102760	RGCC	428.029	0.558521	0.0907284	6.15597	7.46194e-10	4.62491e-07
ENSG00000102763	VWA8	1258.87	0.16455	0.0571578	2.87888	0.00399092	0.0368142
ENSG00000102796	DHRS12	414.252	0.299366	0.0661866	4.52307	6.09503e-06	0.000414516
ENSG00000102878	HSF4	378.832	0.460343	0.0995455	4.62445	3.75593e-06	0.00028902
ENSG00000102886	GDPD3	336.826	0.504374	0.107581	4.68833	2.75442e-06	0.000228012
ENSG00000102984	ZNF821	72.6336	0.210746	0.0477108	4.41715	1.00011e-05	0.000585789
ENSG00000103005	USB1	1707.02	0.119361	0.0389669	3.06314	0.00219031	0.0247564
ENSG00000103018	CYB5B	6363.9	0.219346	0.0604141	3.6307	0.000282651	0.00616023
ENSG00000103034	NDRG4	134.067	0.418936	0.0859926	4.87177	1.10601e-06	0.000117821
ENSG00000103051	COG4	2384.29	0.127009	0.0398527	3.18697	0.0014377	0.0186562
ENSG00000103061	SLC7A6OS	211.038	0.102553	0.0366512	2.79807	0.0051409	0.0436105
ENSG00000103064	SLC7A6	757.276	0.182967	0.0596397	3.06787	0.00215589	0.0245137
ENSG00000103066	PLA2G15	808.808	0.134036	0.0450226	2.97708	0.00291006	0.029952
ENSG00000103091	WDR59	1404.68	0.133532	0.0337529	3.95616	7.61655e-05	0.0024942
ENSG00000103111	MON1B	2157.12	0.125823	0.0344443	3.65295	0.000259241	0.00581017
ENSG00000103126	AXIN1	2859.35	0.244407	0.0580514	4.21018	2.55172e-05	0.00115519
ENSG00000103145	HCFC1R1	785.417	0.178461	0.0501734	3.55689	0.000375275	0.00755179
ENSG00000103154	NECAB2	4.1487	0.714384	0.156607	4.56162	5.076e-06	0.000361754
ENSG00000103168	TAF1C	1192.28	0.213504	0.054727	3.90126	9.56915e-05	0.00293084
ENSG00000103175	WFDC1	312.454	0.389447	0.0946937	4.11271	3.91048e-05	0.00154646
ENSG00000103199	ZNF500	428.852	0.127533	0.0361568	3.52722	0.000419951	0.00818509
ENSG00000103227	LMF1	442.349	0.254878	0.0760215	3.35271	0.000800257	0.0125023
ENSG00000103248	MTHFSD	543.788	0.202427	0.0369283	5.48162	4.21437e-08	9.90783e-06
ENSG00000103275	UBE2I	4458.63	0.128525	0.0352368	3.64746	0.000264842	0.00590078
ENSG00000103313	MEFV	32.8782	-0.492278	0.141531	-3.47822	0.000504748	0.00928567
ENSG00000103343	ZNF174	315.124	0.0780182	0.0284251	2.7447	0.00605668	0.0483301
ENSG00000103365	GGA2	2387.45	0.0900203	0.0311805	2.88707	0.00388853	0.0361927
ENSG00000103375	AQP8	275.625	0.825785	0.243154	3.39614	0.000683439	0.0112877
ENSG00000103496	STX4	1697.46	0.170545	0.0464072	3.67496	0.000237883	0.00549776
ENSG00000103502	CDIPT	2854.53	0.2033	0.0444677	4.57187	4.834e-06	0.000346919
ENSG00000103510	KAT8	1325.24	0.187213	0.0353089	5.30214	1.14453e-07	1.99061e-05
ENSG00000103546	SLC6A2	1.67801	1.1011	0.314387	3.50238	0.000461122	0.00875038
ENSG00000103550	KNOP1	822.276	0.12468	0.0408323	3.05346	0.00226216	0.0252586
ENSG00000103642	LACTB	672.701	-0.224735	0.0458857	-4.8977	9.69641e-07	0.000109089
ENSG00000103707	MTFMT	507.609	-0.162407	0.0425588	-3.81607	0.000135597	0.00371572
ENSG00000103942	HOMER2	64.374	0.476498	0.164534	2.89604	0.00377901	0.0354785
ENSG00000104047	DTWD1	515.867	-0.16006	0.05303	-3.01828	0.00254211	0.0273801
ENSG00000104219	ZDHHC2	763.035	-0.326979	0.108651	-3.00943	0.00261734	0.0278995
ENSG00000104221	BRF2	296.779	-0.19233	0.0620484	-3.09968	0.00193727	0.022859
ENSG00000104228	TRIM35	684.314	-0.243817	0.0463751	-5.25749	1.46036e-07	2.37058e-05
ENSG00000104290	FZD3	532.876	-0.459217	0.085352	-5.38028	7.43709e-08	1.49131e-05
ENSG00000104299	INTS9	637.028	-0.258182	0.0490592	-5.26266	1.41986e-07	2.3454e-05
ENSG00000104320	NBN	2143.18	-0.173286	0.0592245	-2.92591	0.0034345	0.0332704
ENSG00000104332	SFRP1	88.9719	0.743618	0.198061	3.75448	0.000173703	0.00438294
ENSG00000104432	IL7	244.034	-0.345525	0.0880088	-3.92603	8.63586e-05	0.00272078
ENSG00000104435	STMN2	75.1202	0.641992	0.162437	3.95225	7.74191e-05	0.00252308
ENSG00000104517	UBR5	3318.58	0.192215	0.0542835	3.54094	0.0003987	0.00788358
ENSG00000104529	EEF1D	4893.26	0.165611	0.0561147	2.95128	0.00316455	0.0316513
ENSG00000104549	SQLE	3347.8	0.328765	0.0815427	4.03181	5.5349e-05	0.00198819
ENSG00000104611	SH2D4A	1154.47	-0.314737	0.0640722	-4.91222	9.00503e-07	0.000104058
ENSG00000104613	INTS10	2192.81	-0.39221	0.0585622	-6.69733	2.12265e-11	2.89437e-08
ENSG00000104626	ERI1	641.145	-0.43608	0.0645724	-6.75336	1.4446e-11	2.05187e-08
ENSG00000104635	SLC39A14	5396.58	-0.329247	0.057676	-5.70856	1.13935e-08	3.69898e-06
ENSG00000104643	MTMR9	292.768	-0.236975	0.0578214	-4.09839	4.1603e-05	0.00161527
ENSG00000104660	LEPROTL1	1553.8	-0.285601	0.0567446	-5.03309	4.82635e-07	6.60745e-05
ENSG00000104671	DCTN6	641.356	-0.258895	0.0587161	-4.40926	1.03723e-05	0.000596369
ENSG00000104679	R3HCC1	900.14	-0.279503	0.054631	-5.11619	3.11761e-07	4.5224e-05
ENSG00000104687	GSR	4230.49	-0.437557	0.0654904	-6.68123	2.3694e-11	3.10655e-08
ENSG00000104689	TNFRSF10A	757.474	-0.395225	0.0633288	-6.24084	4.35227e-10	3.15669e-07
ENSG00000104691	UBXN8	331.204	-0.392313	0.0768087	-5.10766	3.2618e-07	4.71062e-05
ENSG00000104695	PPP2CB	2406.93	-0.184316	0.0516053	-3.57165	0.000354743	0.00726732
ENSG00000104714	ERICH1	549.81	-0.163885	0.0528861	-3.09882	0.00194292	0.0229019
ENSG00000104756	KCTD9	769.788	-0.341314	0.0674834	-5.05776	4.24219e-07	5.90253e-05
ENSG00000104760	FGL1	6.55058	-1.28539	0.33005	-3.89452	9.83914e-05	0.00297874
ENSG00000104763	ASAH1	4346.43	-0.329752	0.0522401	-6.31224	2.75021e-10	2.28663e-07
ENSG00000104804	TULP2	3.11197	0.428295	0.138618	3.08976	0.0020032	0.02337
ENSG00000104863	LIN7B	141.276	0.243596	0.0772029	3.15526	0.00160354	0.0200745
ENSG00000104880	ARHGEF18	329.058	0.162255	0.0578298	2.80574	0.00502019	0.0429185
ENSG00000104888	SLC17A7	9.29763	0.334907	0.118594	2.82398	0.0047432	0.0415444
ENSG00000104938	CLEC4M	0.751764	1.02525	0.285158	3.59537	0.000323934	0.00680247
ENSG00000104970	KIR3DX1	1.51075	-0.743487	0.213166	-3.48783	0.000486966	0.00905629
ENSG00000104973	MED25	2233.82	0.176265	0.047945	3.67639	0.000236554	0.00548937
ENSG00000104998	IL27RA	535.108	-0.27946	0.0749839	-3.72693	0.000193828	0.00471958
ENSG00000105219	CCNP	206.86	-0.466442	0.144496	-3.22807	0.00124629	0.0169235
ENSG00000105270	CLIP3	323.133	0.333259	0.093441	3.56652	0.00036176	0.00738239
ENSG00000105278	ZFR2	2.28355	0.635501	0.167044	3.80439	0.000142154	0.00381266
ENSG00000105321	CCDC9	919.933	0.137117	0.0470781	2.91255	0.00358496	0.0342606
ENSG00000105339	DENND3	814.544	0.163381	0.0578329	2.82505	0.00472725	0.041458
ENSG00000105352	CEACAM4	11.8932	-0.407661	0.135921	-2.99924	0.00270652	0.0285997
ENSG00000105374	NKG7	190.192	-0.481945	0.131114	-3.67576	0.000237147	0.00549565
ENSG00000105427	CNFN	75.1952	-0.32869	0.115248	-2.85202	0.00434422	0.0390599
ENSG00000105443	CYTH2	2434.57	0.123457	0.0441784	2.79452	0.00519769	0.0438466
ENSG00000105509	HAS1	24.7518	0.607398	0.196727	3.08751	0.00201838	0.0234676
ENSG00000105519	CAPS	597.488	0.724239	0.115935	6.24695	4.18557e-10	3.15669e-07
ENSG00000105552	BCAT2	1552.17	-0.197925	0.0579742	-3.41401	0.000640131	0.0108349
ENSG00000105559	PLEKHA4	899.008	0.384819	0.0938485	4.10043	4.12375e-05	0.00160841
ENSG00000105655	ISYNA1	655.493	0.445851	0.116541	3.8257	0.000130399	0.0036228
ENSG00000105668	UPK1A	11.1614	1.81094	0.22225	8.14822	3.69332e-16	2.20069e-12
ENSG00000105696	TMEM59L	13.3167	0.589278	0.154686	3.80951	0.000139242	0.00377316
ENSG00000105697	HAMP	15.9749	0.44378	0.1548	2.86679	0.00414662	0.037747
ENSG00000105737	GRIK5	34.6824	0.61274	0.140657	4.35627	1.32295e-05	0.000705758
ENSG00000105808	RASA4	15.633	0.397117	0.0943174	4.21043	2.54882e-05	0.00115519
ENSG00000105880	DLX5	17.0842	0.572701	0.19825	2.88879	0.00386728	0.0360491
ENSG00000105929	ATP6V0A4	7.79678	0.874036	0.229948	3.80102	0.000144102	0.00384674
ENSG00000105963	ADAP1	2478.06	0.1911	0.067801	2.81854	0.00482421	0.0420058
ENSG00000105982	RNF32	157.605	0.277903	0.0731877	3.79713	0.000146382	0.00388932
ENSG00000105991	HOXA1	71.4263	0.362654	0.0977587	3.70969	0.000207516	0.00494686
ENSG00000105996	HOXA2	79.9266	0.529509	0.127596	4.14987	3.32661e-05	0.00138632
ENSG00000105997	HOXA3	590.99	0.373362	0.0997175	3.7442	0.000180972	0.00449407
ENSG00000106003	LFNG	3994.82	0.248458	0.0739533	3.35966	0.000780372	0.0123044
ENSG00000106009	BRAT1	2743.97	0.154119	0.051485	2.99348	0.00275816	0.0289034
ENSG00000106012	IQCE	1696.34	0.187229	0.0540143	3.46628	0.00052771	0.00953716
ENSG00000106018	VIPR2	20.9767	0.559588	0.137268	4.07662	4.56955e-05	0.00173852
ENSG00000106070	GRB10	1306.43	0.257351	0.0644738	3.99156	6.56411e-05	0.00224212
ENSG00000106100	NOD1	465.412	0.153661	0.0504806	3.04396	0.00233487	0.0257464
ENSG00000106113	CRHR2	7.12131	0.428675	0.143482	2.98765	0.00281133	0.029227
ENSG00000106211	HSPB1	10689.4	0.29597	0.0924991	3.19971	0.00137567	0.0181232
ENSG00000106244	PDAP1	4291.46	0.133481	0.0393646	3.39088	0.00069668	0.0114311
ENSG00000106263	EIF3B	11413.4	0.165647	0.0459036	3.60859	0.000307862	0.00654283
ENSG00000106290	TAF6	1287.66	0.133746	0.036573	3.65696	0.000255223	0.00574656
ENSG00000106302	HYAL4	2.60853	1.00951	0.219006	4.60953	4.03581e-06	0.000306407
ENSG00000106330	MOSPD3	611.202	0.314577	0.0619591	5.07717	3.83104e-07	5.46428e-05
ENSG00000106336	FBXO24	13.5943	0.303634	0.073966	4.10505	4.04224e-05	0.00158386
ENSG00000106366	SERPINE1	1510.76	0.365815	0.127411	2.87115	0.00408981	0.0374778
ENSG00000106384	MOGAT3	746.768	0.344374	0.116488	2.95632	0.00311338	0.0312924
ENSG00000106397	PLOD3	7351.47	0.18967	0.0655931	2.89161	0.00383276	0.0358358
ENSG00000106400	ZNHIT1	3328.96	0.156126	0.0552831	2.82412	0.00474104	0.0415418
ENSG00000106541	AGR2	32697	-0.458822	0.122917	-3.73276	0.000189389	0.004638
ENSG00000106608	URGCP	1872.92	0.155733	0.0414904	3.75348	0.000174398	0.00439398
ENSG00000106636	YKT6	3982.14	0.181685	0.0370183	4.90798	9.20181e-07	0.000105262
ENSG00000106689	LHX2	5.53558	-0.528994	0.141928	-3.72721	0.000193614	0.00471772
ENSG00000106714	CNTNAP3	10.0449	0.576739	0.164292	3.51044	0.000447363	0.0085531
ENSG00000106976	DNM1	513.279	0.375979	0.0995084	3.77836	0.000157863	0.00409836
ENSG00000107020	PLGRKT	881.654	-0.193666	0.0586224	-3.30361	0.000954487	0.0139946
ENSG00000107147	KCNT1	31.7866	0.694953	0.200948	3.45837	0.000543446	0.00972979
ENSG00000107165	TYRP1	30.2812	0.430573	0.148756	2.89449	0.00379774	0.0356152
ENSG00000107443	CCNJ	456.919	-0.145376	0.0449754	-3.23235	0.00122778	0.0167082
ENSG00000107566	ERLIN1	2785.91	-0.148203	0.0410809	-3.60758	0.000309061	0.00655857
ENSG00000107614	TRDMT1	169.604	-0.145952	0.0518529	-2.81473	0.00488176	0.042255
ENSG00000107643	MAPK8	970.559	-0.145942	0.0372535	-3.91752	8.9463e-05	0.00279789
ENSG00000107736	CDH23	54.5115	0.409408	0.109258	3.74716	0.000178847	0.00445991
ENSG00000107789	MINPP1	887.379	-0.291857	0.0496029	-5.88387	4.00773e-09	1.5886e-06
ENSG00000107796	ACTA2	6065.27	0.344491	0.110205	3.1259	0.00177262	0.0215053
ENSG00000107819	SFXN3	1746	0.159153	0.0541166	2.94092	0.00327239	0.0322864
ENSG00000107897	ACBD5	1755.76	-0.187317	0.0527698	-3.5497	0.000385677	0.00769484
ENSG00000108018	SORCS1	18.4703	0.679838	0.187186	3.63188	0.000281361	0.00615223
ENSG00000108039	XPNPEP1	3109.42	-0.143151	0.043131	-3.31898	0.000903466	0.0135199
ENSG00000108231	LGI1	2.03127	1.08483	0.281784	3.84986	0.000118184	0.00335649
ENSG00000108239	TBC1D12	498.632	-0.167748	0.0462498	-3.62699	0.000286745	0.00621341
ENSG00000108244	KRT23	2306.14	0.617442	0.200117	3.08541	0.00203272	0.0236013
ENSG00000108262	GIT1	3712.34	0.150207	0.0541168	2.77561	0.00550987	0.0453905
ENSG00000108389	MTMR4	1580.32	-0.123791	0.0399748	-3.09674	0.00195665	0.0229968
ENSG00000108395	TRIM37	865.382	-0.126953	0.0451742	-2.81029	0.00494968	0.0426037
ENSG00000108469	RECQL5	832.127	0.15592	0.0495365	3.14758	0.00164629	0.0204742
ENSG00000108551	RASD1	410.708	-0.533169	0.15486	-3.4429	0.000575506	0.0100781
ENSG00000108559	NUP88	1733.5	-0.174165	0.0457112	-3.8101	0.000138908	0.00377257
ENSG00000108561	C1QBP	5823.85	-0.326349	0.0701448	-4.6525	3.27927e-06	0.000258766
ENSG00000108590	MED31	173.058	-0.37467	0.0686545	-5.45732	4.83373e-08	1.09851e-05
ENSG00000108641	B9D1	356.554	-0.227348	0.0783067	-2.9033	0.00369251	0.0349359
ENSG00000108700	CCL8	55.0075	-0.477644	0.16298	-2.93069	0.00338211	0.0329219
ENSG00000108702	CCL1	0.881563	-0.89133	0.251634	-3.54217	0.000396845	0.00787166
ENSG00000108786	HSD17B1	59.6442	-0.232596	0.0749629	-3.10282	0.00191688	0.0227286
ENSG00000108828	VAT1	3210.92	0.208357	0.0688434	3.02654	0.00247371	0.0268555
ENSG00000108829	LRRC59	8544.38	-0.118128	0.0423725	-2.78785	0.00530595	0.0444518
ENSG00000108830	RND2	17.6975	0.657249	0.132058	4.97698	6.45841e-07	8.09415e-05
ENSG00000108840	HDAC5	1679.85	0.250014	0.0643505	3.8852	0.000102247	0.00306013
ENSG00000108852	MPP2	50.871	0.416381	0.101566	4.09959	4.13878e-05	0.00161058
ENSG00000108878	CACNG1	1.40658	1.37569	0.334067	4.11799	3.82194e-05	0.00152381
ENSG00000108947	EFNB3	43.7248	0.538513	0.113107	4.7611	1.9254e-06	0.00017538
ENSG00000108953	YWHAE	16772.5	-0.15445	0.0467665	-3.30258	0.000957982	0.0140217
ENSG00000109101	FOXN1	11.7503	0.843011	0.177204	4.75728	1.96221e-06	0.0001772
ENSG00000109107	ALDOC	1394.65	0.280338	0.0932687	3.0057	0.00264966	0.0280685
ENSG00000109132	PHOX2B	2.86933	0.785029	0.278189	2.82193	0.00477354	0.0417224
ENSG00000109133	TMEM33	2902.63	-0.133906	0.0477645	-2.80345	0.00505584	0.0431519
ENSG00000109181	UGT2B10	9.70816	0.65905	0.237142	2.77914	0.00545038	0.0451965
ENSG00000109320	NFKB1	2386.15	-0.133553	0.0372178	-3.58843	0.000332678	0.00694468
ENSG00000109332	UBE2D3	7692.36	-0.115162	0.0376858	-3.05584	0.00224431	0.0251263
ENSG00000109390	NDUFC1	1313.36	-0.136755	0.0469889	-2.91038	0.00360992	0.0344316
ENSG00000109466	KLHL2	473.764	-0.140961	0.0501889	-2.80861	0.00497551	0.042685
ENSG00000109586	GALNT7	2877.78	-0.235155	0.0730569	-3.2188	0.00128729	0.0172861
ENSG00000109606	DHX15	5419.71	-0.134543	0.0332192	-4.05017	5.11809e-05	0.00187502
ENSG00000109684	CLNK	11.2794	-0.365029	0.122017	-2.99162	0.002775	0.0289908
ENSG00000109705	NKX3-2	41.4808	0.379542	0.122492	3.09851	0.00194495	0.0229089
ENSG00000109846	CRYAB	344.037	0.425464	0.119315	3.5659	0.000362615	0.00738864
ENSG00000109861	CTSC	5349.14	-0.190965	0.0546751	-3.49272	0.000478133	0.00896045
ENSG00000109906	ZBTB16	19.7332	0.919573	0.197144	4.66449	3.09391e-06	0.000248746
ENSG00000109944	JHY	52.2624	0.429348	0.118801	3.614	0.000301511	0.00643192
ENSG00000109956	B3GAT1	18.3144	0.501396	0.133669	3.75104	0.000176101	0.00442349
ENSG00000109971	HSPA8	51304.2	-0.238636	0.0509348	-4.68512	2.79801e-06	0.000229834
ENSG00000110013	SIAE	3053.63	-0.23017	0.0679243	-3.38862	0.000702446	0.0114903
ENSG00000110076	NRXN2	168.489	0.43704	0.140645	3.10739	0.00188746	0.0224814
ENSG00000110148	CCKBR	1.88505	1.47226	0.324168	4.54165	5.58151e-06	0.000387511
ENSG00000110195	FOLR1	233.347	1.10684	0.221154	5.00483	5.59125e-07	7.45068e-05
ENSG00000110243	APOA5	1.18987	1.00033	0.32028	3.1233	0.00178837	0.0216256
ENSG00000110244	APOA4	1.76126	2.24367	0.402731	5.57113	2.53087e-08	6.63297e-06
ENSG00000110274	CEP164	811.175	0.159737	0.0466294	3.42567	0.000613283	0.010564
ENSG00000110318	CEP126	126.346	0.312673	0.0905689	3.45233	0.000555776	0.00985223
ENSG00000110375	UPK2	15.2418	2.08101	0.236343	8.80501	1.30835e-18	1.48668e-14
ENSG00000110497	AMBRA1	1387.37	0.114313	0.0359216	3.1823	0.0014611	0.0188879
ENSG00000110619	CARS1	2147.53	0.0989778	0.0360433	2.74608	0.00603121	0.0481833
ENSG00000110680	CALCA	35.8396	1.26921	0.239133	5.30754	1.11118e-07	1.96263e-05
ENSG00000110801	PSMD9	683.775	-0.124006	0.0426271	-2.90908	0.00362492	0.0345029
ENSG00000110848	CD69	116.93	-0.345041	0.123508	-2.79366	0.00521145	0.0439192
ENSG00000110871	COQ5	1044.76	-0.153866	0.0436633	-3.52392	0.000425216	0.00825467
ENSG00000110887	DAO	2.85459	0.602577	0.215287	2.79896	0.00512682	0.0435397
ENSG00000110917	MLEC	19644.2	-0.217115	0.0491977	-4.41311	1.01894e-05	0.000593756
ENSG00000110944	IL23A	94.6475	0.380792	0.112159	3.3951	0.000686042	0.0113142
ENSG00000110955	ATP5F1B	32563.6	-0.211118	0.0500991	-4.21401	2.50879e-05	0.00114878
ENSG00000110958	PTGES3	13339.9	-0.129723	0.0468874	-2.76669	0.00566287	0.0462264
ENSG00000111142	METAP2	3020.81	-0.134517	0.0396042	-3.39653	0.000682458	0.0112877
ENSG00000111144	LTA4H	3587.18	-0.177913	0.0407568	-4.36523	1.26989e-05	0.000684955
ENSG00000111199	TRPV4	89.5302	0.317043	0.115591	2.74279	0.00609202	0.048476
ENSG00000111203	ITFG2	900.288	0.186064	0.0529338	3.51504	0.000439693	0.0084491
ENSG00000111218	PRMT8	1.67664	0.969336	0.234453	4.13445	3.55803e-05	0.00145606
ENSG00000111231	GPN3	680.045	-0.143821	0.0453974	-3.16804	0.00153471	0.0195194
ENSG00000111237	VPS29	2562.08	-0.173533	0.0472678	-3.67128	0.000241337	0.0055325
ENSG00000111254	AKAP3	38.2678	-0.367555	0.116847	-3.14561	0.00165743	0.020553
ENSG00000111276	CDKN1B	2740.34	-0.165955	0.0537773	-3.08597	0.0020289	0.023567
ENSG00000111341	MGP	1811.5	0.55363	0.140363	3.94427	8.00439e-05	0.00257688
ENSG00000111358	GTF2H3	1300.35	-0.180785	0.0461875	-3.91415	9.07217e-05	0.00282688
ENSG00000111445	RFC5	843.857	-0.193135	0.0468105	-4.12588	3.69316e-05	0.00148989
ENSG00000111452	ADGRD1	102.458	0.469386	0.131914	3.55827	0.000373299	0.00752536
ENSG00000111490	TBC1D30	567.683	-0.166725	0.0571358	-2.91805	0.00352224	0.0338606
ENSG00000111530	CAND1	3856.08	-0.200846	0.0403283	-4.98027	6.3496e-07	8.07655e-05
ENSG00000111537	IFNG	12.7566	-0.799266	0.174394	-4.58312	4.58089e-06	0.000335103
ENSG00000111615	KRR1	1086.41	-0.180224	0.0547998	-3.28876	0.00100628	0.0145107
ENSG00000111644	ACRBP	87.6726	-0.302448	0.0938667	-3.22211	0.00127252	0.017173
ENSG00000111647	UHRF1BP1L	470.818	-0.153077	0.0553767	-2.76429	0.00570473	0.04638
ENSG00000111664	GNB3	37.5917	-0.350821	0.103501	-3.38954	0.000700088	0.0114718
ENSG00000111670	GNPTAB	1906.64	-0.229801	0.0465026	-4.94169	7.7449e-07	9.24949e-05
ENSG00000111678	C12orf57	1601.43	-0.353229	0.0906602	-3.89618	9.77213e-05	0.00296792
ENSG00000111696	NT5DC3	880.794	-0.23583	0.0765171	-3.08205	0.00205579	0.023783
ENSG00000111711	GOLT1B	1486.4	-0.21303	0.0677165	-3.14591	0.00165573	0.0205459
ENSG00000111729	CLEC4A	82.8483	-0.317769	0.102244	-3.10796	0.00188386	0.0224663
ENSG00000111783	RFX4	2.28903	-0.599622	0.156659	-3.82756	0.000129421	0.00360069
ENSG00000111785	RIC8B	484.058	-0.181208	0.0387484	-4.67653	2.91771e-06	0.000237379
ENSG00000111877	MCM9	427.087	-0.123195	0.0377331	-3.26491	0.001095	0.0154296
ENSG00000111912	NCOA7	3990	-0.266287	0.077771	-3.42398	0.000617109	0.0105925
ENSG00000112033	PPARD	1944.13	0.158834	0.056716	2.80052	0.00510203	0.0434048
ENSG00000112041	TULP1	3.78338	0.566502	0.145943	3.88167	0.000103741	0.00309668
ENSG00000112164	GLP1R	1.48923	0.793062	0.262741	3.01842	0.00254098	0.0273765
ENSG00000112186	CAP2	136.865	0.282535	0.0931514	3.03308	0.00242075	0.0264286
ENSG00000112232	KHDRBS2	1.34525	0.85449	0.258314	3.30795	0.000939822	0.0138606
ENSG00000112234	FBXL4	874.126	-0.137057	0.0455893	-3.00633	0.00264419	0.0280457
ENSG00000112242	E2F3	967.718	0.125616	0.0431905	2.90842	0.00363258	0.034551
ENSG00000112249	ASCC3	1836.4	-0.141754	0.044212	-3.20623	0.00134485	0.0178315
ENSG00000112280	COL9A1	158.145	0.576115	0.166623	3.4576	0.000545009	0.00974204
ENSG00000112282	MED23	1048.88	-0.12106	0.0416005	-2.91005	0.00361366	0.0344576
ENSG00000112297	CRYBG1	3347.66	-0.208555	0.0661875	-3.15098	0.00162726	0.020297
ENSG00000112299	VNN1	409.717	-0.931691	0.187583	-4.96682	6.80606e-07	8.31584e-05
ENSG00000112303	VNN2	99.0886	-0.486558	0.165724	-2.93595	0.00332529	0.0325236
ENSG00000112312	GMNN	1028.72	-0.186923	0.061969	-3.0164	0.00255799	0.0274617
ENSG00000112319	EYA4	12.7023	0.472614	0.169812	2.78316	0.00538329	0.0448244
ENSG00000112333	NR2E1	0.693507	1.20711	0.346921	3.4795	0.000502345	0.00925145
ENSG00000112367	FIG4	572.366	-0.129279	0.0395689	-3.2672	0.00108618	0.0153432
ENSG00000112414	ADGRG6	890.269	-0.346869	0.123775	-2.80241	0.00507224	0.0432269
ENSG00000112511	PHF1	944.692	0.255248	0.0517156	4.93561	7.98998e-07	9.4573e-05
ENSG00000112561	TFEB	772.03	0.184681	0.0652689	2.82954	0.00466157	0.0411037
ENSG00000112655	PTK7	3528.8	0.378141	0.109779	3.44456	0.000571994	0.0100593
ENSG00000112679	DUSP22	1008.37	0.157841	0.0450698	3.50214	0.000461533	0.00875038
ENSG00000112685	EXOC2	1128.31	0.097215	0.0338066	2.87562	0.00403238	0.0370911
ENSG00000112715	VEGFA	5915.72	0.246068	0.0635922	3.86947	0.000109071	0.00318387
ENSG00000112763	BTN2A1	1105.97	0.167096	0.0441353	3.786	0.000153093	0.00402064
ENSG00000112769	LAMA4	2045.11	0.238283	0.0821623	2.90016	0.00372977	0.0351712
ENSG00000112773	TENT5A	926.583	-0.252444	0.084342	-2.9931	0.00276163	0.0289132
ENSG00000112852	PCDHB2	43.8919	0.781508	0.138998	5.62245	1.88266e-08	5.30397e-06
ENSG00000112981	NME5	18.5403	-0.698345	0.174472	-4.00261	6.26477e-05	0.00217032
ENSG00000112984	KIF20A	922.295	-0.166114	0.053313	-3.11583	0.00183428	0.0220352
ENSG00000112996	MRPS30	1744.21	-0.158732	0.0423824	-3.74523	0.00018023	0.00448785
ENSG00000113048	MRPS27	2807.75	-0.212913	0.0439473	-4.84473	1.26781e-06	0.000131363
ENSG00000113073	SLC4A9	5.52228	0.747424	0.13734	5.44214	5.26431e-08	1.15035e-05
ENSG00000113196	HAND1	24.9898	0.932456	0.310737	3.00078	0.00269285	0.0284729
ENSG00000113209	PCDHB5	16.4377	0.739203	0.136521	5.41456	6.1439e-08	1.30087e-05
ENSG00000113211	PCDHB6	9.75691	1.19865	0.157944	7.58908	3.22188e-14	1.37288e-10
ENSG00000113272	THG1L	860.494	-0.130103	0.0463997	-2.80396	0.00504797	0.0430955
ENSG00000113282	CLINT1	3641.18	-0.137488	0.0461099	-2.98174	0.00286615	0.0296342
ENSG00000113296	THBS4	322.159	0.715013	0.206002	3.4709	0.000518709	0.00946588
ENSG00000113300	CNOT6	1482.14	-0.130825	0.0392518	-3.33297	0.000859227	0.0130654
ENSG00000113328	CCNG1	3853.82	-0.202692	0.0633301	-3.20056	0.00137161	0.0180878
ENSG00000113356	POLR3G	192.744	-0.301649	0.0886545	-3.40252	0.000667664	0.0111459
ENSG00000113368	LMNB1	3327.87	-0.142356	0.0496527	-2.86704	0.0041433	0.037747
ENSG00000113389	NPR3	86.4958	0.70387	0.175951	4.00038	6.32418e-05	0.00218203
ENSG00000113396	SLC27A6	3.3377	0.867383	0.201398	4.30682	1.65619e-05	0.000836415
ENSG00000113456	RAD1	875.541	-0.138444	0.0463174	-2.98902	0.00279872	0.0291286
ENSG00000113569	NUP155	1623	-0.137925	0.0487082	-2.83167	0.00463063	0.0408947
ENSG00000113578	FGF1	43.7048	0.392102	0.122358	3.20454	0.00135277	0.0179156
ENSG00000113583	C5orf15	1816.34	-0.217374	0.0553015	-3.93072	8.46933e-05	0.00268818
ENSG00000113594	LIFR	89.4948	0.341715	0.123638	2.76384	0.00571259	0.0463963
ENSG00000113638	TTC33	333.343	-0.239787	0.0611811	-3.9193	8.88061e-05	0.00278501
ENSG00000113643	RARS1	2674.95	-0.116047	0.0345015	-3.36354	0.000769499	0.0121844
ENSG00000113712	CSNK1A1	2994.77	-0.0994006	0.0363655	-2.73338	0.00626879	0.0493703
ENSG00000114054	PCCB	1954.1	-0.233243	0.0577279	-4.04039	5.33623e-05	0.00193107
ENSG00000114107	CEP70	472.051	-0.280122	0.0729218	-3.84141	0.000122331	0.00342941
ENSG00000114124	GRK7	2.45664	0.38774	0.12686	3.05644	0.00223979	0.0250911
ENSG00000114279	FGF12	15.9588	0.356762	0.11435	3.11993	0.00180896	0.0217977
ENSG00000114346	ECT2	3028.34	-0.212728	0.0683803	-3.11096	0.00186482	0.0223052
ENSG00000114738	MAPKAPK3	2467.81	-0.129259	0.0465243	-2.7783	0.00546437	0.04522
ENSG00000114790	ARHGEF26	156.733	0.25105	0.0864594	2.90367	0.00368811	0.0349234
ENSG00000114841	DNAH1	428.694	0.264214	0.0925799	2.85391	0.00431853	0.0389001
ENSG00000114850	SSR3	5662.32	-0.139305	0.0496199	-2.80744	0.0049937	0.0427822
ENSG00000114854	TNNC1	106.156	1.39271	0.16224	8.58429	9.14022e-18	7.78952e-14
ENSG00000114904	NEK4	683.716	-0.186306	0.0413219	-4.50865	6.52425e-06	0.000436089
ENSG00000114923	SLC4A3	94.1339	0.578348	0.139632	4.14194	3.44381e-05	0.00142471
ENSG00000114956	DGUOK	1550.69	0.143401	0.0461694	3.10597	0.00189656	0.0225661
ENSG00000115041	KCNIP3	40.2829	0.531776	0.119858	4.43673	9.13368e-06	0.000549132
ENSG00000115155	OTOF	17.4686	0.468518	0.164168	2.85389	0.00431881	0.0389001
ENSG00000115207	GTF3C2	2138.43	0.0692507	0.024346	2.84444	0.00444896	0.0397473
ENSG00000115274	INO80B	94.7035	0.168896	0.0544025	3.10456	0.0019056	0.0226426
ENSG00000115364	MRPL19	1464.53	-0.153032	0.0473636	-3.23101	0.00123355	0.0167733
ENSG00000115386	REG1A	15864.3	-1.14708	0.274099	-4.1849	2.8529e-05	0.00124047
ENSG00000115415	STAT1	7554.19	-0.268162	0.083844	-3.19834	0.00138221	0.0181783
ENSG00000115468	EFHD1	77.6193	0.442343	0.10355	4.27179	1.93912e-05	0.000941635
ENSG00000115474	KCNJ13	2.26664	-0.984981	0.26811	-3.6738	0.00023897	0.00551033
ENSG00000115523	GNLY	252.024	-0.917552	0.147691	-6.21263	5.21049e-10	3.55241e-07
ENSG00000115526	CHST10	80.913	0.44372	0.109171	4.06444	4.8147e-05	0.00179965
ENSG00000115607	IL18RAP	30.3237	-0.446427	0.118566	-3.76523	0.000166393	0.00424073
ENSG00000115616	SLC9A2	705.41	-0.415234	0.125632	-3.30516	0.000949226	0.0139549
ENSG00000115649	CNPPD1	3162.05	0.134634	0.0411876	3.2688	0.00108003	0.0152831
ENSG00000115844	DLX2	7.41546	0.583737	0.205937	2.83455	0.00458903	0.0406431
ENSG00000115875	SRSF7	4681.2	-0.10401	0.0371231	-2.80177	0.00508237	0.0432808
ENSG00000115970	THADA	1270.13	0.099791	0.0343449	2.90555	0.00366607	0.0347669
ENSG00000116039	ATP6V1B1	17.9345	0.542322	0.158198	3.42812	0.000607786	0.0104852
ENSG00000116138	DNAJC16	982.194	-0.153625	0.0379842	-4.04444	5.24493e-05	0.00190409
ENSG00000116147	TNR	5.65288	0.459748	0.167558	2.74381	0.00607304	0.0483927
ENSG00000116254	CHD5	19.3041	0.48218	0.129487	3.72377	0.000196266	0.00476533
ENSG00000116273	PHF13	705.184	0.11106	0.0395863	2.80553	0.00502346	0.0429185
ENSG00000116299	ELAPOR1	4264.65	-0.422435	0.134611	-3.13818	0.00170001	0.020959
ENSG00000116329	OPRD1	45.0013	-0.619416	0.202779	-3.05463	0.00225337	0.0252018
ENSG00000116459	ATP5PB	5768.28	-0.147077	0.0490302	-2.99973	0.00270216	0.0285625
ENSG00000116489	CAPZA1	6063.24	-0.12656	0.0458241	-2.76187	0.00574712	0.0465906
ENSG00000116514	RNF19B	1921.3	-0.20605	0.0588072	-3.50382	0.000458636	0.00871971
ENSG00000116544	DLGAP3	16.7729	0.349141	0.104188	3.35106	0.000805016	0.0125421
ENSG00000116574	RHOU	1030.64	0.221345	0.0677449	3.26733	0.00108567	0.0153432
ENSG00000116580	GON4L	1018.6	0.148132	0.0492059	3.01044	0.00260866	0.0278418
ENSG00000116604	MEF2D	1929.61	0.156103	0.0526972	2.96227	0.00305385	0.0309672
ENSG00000116663	FBXO6	536.104	-0.359837	0.085789	-4.19444	2.73547e-05	0.00120946
ENSG00000116690	PRG4	17.0997	0.752055	0.13394	5.61485	1.96733e-08	5.49708e-06
ENSG00000116729	WLS	2209.07	0.163241	0.0559462	2.91782	0.00352493	0.033867
ENSG00000116752	BCAS2	973.093	-0.124749	0.044428	-2.80788	0.00498688	0.0427453
ENSG00000116824	CD2	301.96	-0.365486	0.108821	-3.35859	0.000783403	0.0123237
ENSG00000116882	HAO2	1.20412	0.773013	0.202236	3.82233	0.000132198	0.00365788
ENSG00000116883	NA	120.908	0.445572	0.124186	3.58795	0.00033329	0.00695319
ENSG00000116962	NID1	2301.75	0.274996	0.0825552	3.33106	0.000865173	0.0131196
ENSG00000117054	ACADM	1234.18	-0.242001	0.069278	-3.49318	0.000477303	0.00895474
ENSG00000117118	SDHB	3115.15	-0.181329	0.0479313	-3.7831	0.000154887	0.00404688
ENSG00000117148	ACTL8	52.7506	0.766109	0.184873	4.14398	3.41336e-05	0.00141727
ENSG00000117152	RGS4	90.9586	0.410683	0.148825	2.7595	0.00578894	0.0468183
ENSG00000117155	SSX2IP	1040.22	-0.197369	0.0580402	-3.40055	0.000672499	0.0111744
ENSG00000117226	GBP3	1699.98	-0.293883	0.0991891	-2.96286	0.00304796	0.0309672
ENSG00000117228	GBP1	1597.66	-0.443412	0.106591	-4.15993	3.18346e-05	0.00134308
ENSG00000117242	PINK1-AS	205.436	-0.306178	0.0613051	-4.99433	5.90401e-07	7.71118e-05
ENSG00000117394	SLC2A1	9568.3	0.373707	0.102934	3.63056	0.000282811	0.00616023
ENSG00000117448	AKR1A1	5072.95	-0.16435	0.0538424	-3.05243	0.00226997	0.0253127
ENSG00000117461	PIK3R3	616.392	-0.180526	0.0651388	-2.77141	0.00558135	0.0457913
ENSG00000117477	CCDC181	7.58433	0.385907	0.108744	3.54878	0.000387025	0.00771538
ENSG00000117528	ABCD3	2220.82	-0.155185	0.0503073	-3.08474	0.00203729	0.0236302
ENSG00000117560	FASLG	28.2371	-0.796715	0.133745	-5.95699	2.56924e-09	1.1609e-06
ENSG00000117751	PPP1R8	1514.49	-0.129764	0.0329521	-3.93795	8.21815e-05	0.00262066
ENSG00000118160	SLC8A2	26.4122	0.747214	0.181318	4.12101	3.7722e-05	0.00151105
ENSG00000118194	TNNT2	38.9316	0.411556	0.149055	2.7611	0.00576076	0.0466901
ENSG00000118242	MREG	380.572	-0.224435	0.061001	-3.6792	0.000233971	0.0054517
ENSG00000118246	FASTKD2	1400.79	-0.117281	0.0408826	-2.86871	0.00412147	0.037662
ENSG00000118263	KLF7	723.224	0.310952	0.0841034	3.69726	0.000217938	0.00515208
ENSG00000118276	B4GALT6	260.522	-0.294012	0.084426	-3.48248	0.000496785	0.00918379
ENSG00000118369	USP35	246.566	0.199966	0.0536195	3.72936	0.000191969	0.00469106
ENSG00000118407	FILIP1	80.1587	0.337015	0.11568	2.91334	0.00357583	0.034187
ENSG00000118523	CCN2	4202.98	0.341782	0.100727	3.39314	0.000690952	0.0113628
ENSG00000118564	FBXL5	1838.58	-0.160555	0.0507585	-3.16311	0.00156095	0.0197656
ENSG00000118655	DCLRE1B	463.94	-0.157443	0.041261	-3.81579	0.000135746	0.00371682
ENSG00000118729	CASQ2	44.6365	0.692696	0.222911	3.1075	0.00188675	0.0224814
ENSG00000118898	PPL	1612.45	0.475722	0.0884817	5.3765	7.59496e-08	1.51406e-05
ENSG00000118900	UBN1	2250.13	0.117491	0.0348274	3.37353	0.000742119	0.0118938
ENSG00000118922	KLF12	290.465	0.329055	0.107112	3.07206	0.00212588	0.0243622
ENSG00000118960	HS1BP3	1448.42	0.15117	0.0445241	3.39525	0.000685666	0.0113135
ENSG00000119283	TRIM67	7.03087	0.376461	0.111508	3.37607	0.000735283	0.0118279
ENSG00000119440	LCN1P1	2.34532	0.815336	0.198446	4.1086	3.98067e-05	0.00156526
ENSG00000119487	MAPKAP1	2906.64	0.0792829	0.0279844	2.83311	0.0046097	0.0407521
ENSG00000119523	ALG2	1408.55	-0.102112	0.037299	-2.73767	0.00618762	0.0489623
ENSG00000119535	CSF3R	320.194	-0.436138	0.137446	-3.17315	0.00150792	0.019303
ENSG00000119537	KDSR	1731.33	-0.16342	0.0504958	-3.2363	0.0012109	0.0165636
ENSG00000119541	VPS4B	1948.64	-0.21786	0.0517009	-4.21384	2.51061e-05	0.00114878
ENSG00000119681	LTBP2	1581.18	0.30863	0.111661	2.76399	0.00570997	0.0463963
ENSG00000119689	DLST	3910.93	-0.158738	0.0469489	-3.38108	0.000722016	0.0117148
ENSG00000119711	ALDH6A1	868.563	-0.230111	0.0665321	-3.45864	0.000542903	0.00972979
ENSG00000119900	OGFRL1	500.57	-0.260965	0.0867663	-3.00767	0.00263257	0.0279679
ENSG00000119915	ELOVL3	9.35228	-0.560407	0.153058	-3.6614	0.000250836	0.00568156
ENSG00000119917	IFIT3	904.894	-0.349395	0.112351	-3.10985	0.00187185	0.0223579
ENSG00000119922	IFIT2	324.128	-0.358995	0.109983	-3.26408	0.00109821	0.0154483
ENSG00000119946	CNNM1	23.5987	0.953601	0.164602	5.79337	6.89869e-09	2.55619e-06
ENSG00000119969	HELLS	874.266	-0.262481	0.0646314	-4.06119	4.88231e-05	0.00181761
ENSG00000119979	DENND10	398.538	-0.14632	0.043188	-3.38798	0.0007041	0.0115118
ENSG00000120008	WDR11	1718.39	-0.112977	0.0352897	-3.20141	0.00136757	0.0180414
ENSG00000120053	GOT1	2276.15	-0.162999	0.0529282	-3.07963	0.00207255	0.0239172
ENSG00000120088	CRHR1|LINC02210-CRHR1	0.910506	1.62522	0.296242	5.48611	4.10884e-08	9.79485e-06
ENSG00000120159	CAAP1	996.235	-0.187141	0.0539675	-3.46766	0.000525002	0.00952331
ENSG00000120211	INSL4	2.26239	-1.48388	0.412868	-3.59409	0.000325533	0.00682402
ENSG00000120217	CD274	148.536	-0.594917	0.12187	-4.88155	1.05254e-06	0.000115121
ENSG00000120669	SOHLH2	2.11933	1.02037	0.324704	3.14248	0.00167524	0.0207361
ENSG00000120685	PROSER1	3895.24	0.2705	0.0694293	3.89605	9.77728e-05	0.00296792
ENSG00000120688	WBP4	545.099	0.168046	0.0548253	3.06511	0.00217588	0.024667
ENSG00000120690	ELF1	3336.66	0.157365	0.0558545	2.81741	0.00484122	0.0421001
ENSG00000120694	HSPH1	6717.5	0.254474	0.0798431	3.18717	0.00143673	0.0186507
ENSG00000120798	NR2C1	733.611	-0.167729	0.0433942	-3.86524	0.00011098	0.00323073
ENSG00000120802	TMPO	5246.46	-0.188356	0.0552761	-3.40754	0.000655507	0.0110185
ENSG00000120805	ARL1	2814.42	-0.134755	0.044673	-3.01649	0.00255721	0.0274617
ENSG00000120833	SOCS2	331.061	-0.281736	0.0786273	-3.58318	0.00033944	0.00703414
ENSG00000120868	APAF1	966.854	-0.171286	0.0502153	-3.41103	0.000647188	0.0109164
ENSG00000120885	CLU	1999.06	0.361924	0.130898	2.76493	0.00569351	0.0463426
ENSG00000120889	TNFRSF10B	3180.7	-0.330319	0.0611673	-5.40026	6.65451e-08	1.37482e-05
ENSG00000120907	ADRA1A	2.25719	0.760816	0.191019	3.98293	6.80721e-05	0.00229732
ENSG00000120910	PPP3CC	330.515	-0.237921	0.0604902	-3.93321	8.38173e-05	0.00266783
ENSG00000120915	EPHX2	1483.17	-0.388034	0.0872295	-4.44843	8.65012e-06	0.000525622
ENSG00000121005	CRISPLD1	93.2327	0.371795	0.122034	3.04665	0.00231405	0.0256615
ENSG00000121104	FAM117A	327.999	0.246677	0.0615257	4.00933	6.08912e-05	0.00212241
ENSG00000121207	LRAT	4.32829	0.653531	0.194556	3.35909	0.000781998	0.012313
ENSG00000121350	PYROXD1	472.103	-0.179933	0.0588078	-3.05968	0.00221577	0.0248968
ENSG00000121406	ZNF549	84.4798	0.465142	0.126632	3.67318	0.000239551	0.00551033
ENSG00000121552	CSTA	97.9244	-0.448445	0.135726	-3.30403	0.000953045	0.0139944
ENSG00000121577	POPDC2	74.528	0.487747	0.118384	4.12003	3.78828e-05	0.00151571
ENSG00000121594	CD80	29.993	-0.42971	0.111463	-3.85518	0.000115645	0.00330724
ENSG00000121653	MAPK8IP1	194.456	0.309541	0.100374	3.08387	0.00204329	0.0236837
ENSG00000121671	CRY2	845.351	0.209995	0.0440633	4.76576	1.88139e-06	0.000173252
ENSG00000121680	PEX16	1266.13	0.175363	0.0588552	2.97956	0.00288663	0.0297648
ENSG00000121741	ZMYM2	2560.71	0.221258	0.0633301	3.49372	0.000476332	0.00895131
ENSG00000121749	TBC1D15	1294.03	-0.122274	0.0408321	-2.99454	0.00274855	0.0288205
ENSG00000121769	FABP3	253.905	0.577134	0.156967	3.67679	0.000236184	0.00548452
ENSG00000121892	PDS5A	3736.07	-0.136888	0.0428865	-3.19188	0.00141352	0.0184832
ENSG00000122033	MTIF3	1577.25	0.254811	0.0639294	3.98582	6.72463e-05	0.00227869
ENSG00000122034	GTF3A	6844.42	0.353744	0.0809972	4.36735	1.25761e-05	0.000679407
ENSG00000122042	UBL3	1899.9	0.196376	0.0631091	3.11169	0.0018602	0.0222812
ENSG00000122136	OBP2A	2.43308	0.702666	0.202569	3.46878	0.000522836	0.00951018
ENSG00000122223	CD244	41.0479	-0.451097	0.131439	-3.43199	0.000599167	0.010368
ENSG00000122335	SERAC1	386.687	-0.147743	0.0508448	-2.90576	0.00366366	0.0347594
ENSG00000122367	LDB3	41.5891	0.86346	0.151148	5.71269	1.11201e-08	3.64494e-06
ENSG00000122390	NAA60	1039.83	0.194338	0.0537894	3.61294	0.000302747	0.00644618
ENSG00000122515	ZMIZ2	5700.55	0.164588	0.0556165	2.95934	0.00308298	0.0311394
ENSG00000122547	EEPD1	1267.91	0.297075	0.0705135	4.21302	2.51975e-05	0.00115142
ENSG00000122557	HERPUD2	1096.68	0.1556	0.0381716	4.07632	4.57547e-05	0.00173883
ENSG00000122584	NXPH1	3.98337	0.654543	0.229182	2.85599	0.00429026	0.038741
ENSG00000122585	NPY	3.09368	0.721245	0.235088	3.06798	0.00215508	0.0245127
ENSG00000122591	FAM126A	258.486	0.304608	0.103569	2.9411	0.00327048	0.0322837
ENSG00000122642	FKBP9	4684.7	0.221751	0.0453485	4.88993	1.00869e-06	0.000113101
ENSG00000122644	ARL4A	1101.7	0.24694	0.0657667	3.75478	0.000173493	0.0043809
ENSG00000122678	POLM	871.543	0.227567	0.0510641	4.4565	8.33088e-06	0.000513547
ENSG00000122687	MRM2	1174.78	0.0974005	0.0324994	2.997	0.00272655	0.0287134
ENSG00000122691	TWIST1	101.608	0.338031	0.12367	2.73334	0.00626959	0.0493703
ENSG00000122694	GLIPR2	617.891	-0.230964	0.0821121	-2.81279	0.00491137	0.0423965
ENSG00000122696	SLC25A51	293.267	-0.141683	0.0396982	-3.56901	0.000358335	0.0073277
ENSG00000122711	SPINK4	4641.86	-0.766874	0.233349	-3.28638	0.00101484	0.0146032
ENSG00000122729	ACO1	2360.29	-0.156481	0.045353	-3.4503	0.00055997	0.00989958
ENSG00000122756	CNTFR	48.3455	1.12618	0.225988	4.98335	6.24941e-07	8.0391e-05
ENSG00000122778	KIAA1549	946.059	0.181012	0.0639671	2.82977	0.00465818	0.0410991
ENSG00000122824	NUDT10	9.41903	0.47671	0.155894	3.05792	0.0022288	0.0250009
ENSG00000122852	SFTPA1	2.33073	1.10709	0.339229	3.26356	0.00110021	0.0154596
ENSG00000122873	CISD1	1074.25	-0.136767	0.0476126	-2.8725	0.00407232	0.0373678
ENSG00000122952	ZWINT	1837.07	-0.149618	0.0527631	-2.83565	0.00457326	0.0405562
ENSG00000122971	ACADS	1830.76	-0.21928	0.0780106	-2.8109	0.00494025	0.0425849
ENSG00000123104	ITPR2	1235.37	-0.336392	0.100488	-3.3476	0.000815156	0.0126769
ENSG00000123119	NECAB1	20.8513	0.417351	0.139746	2.98651	0.00282183	0.0292907
ENSG00000123200	ZC3H13	2458.45	0.234576	0.0625881	3.74793	0.0001783	0.00444955
ENSG00000123243	ITIH5	634.205	0.326578	0.106725	3.06	0.0022134	0.0248936
ENSG00000123297	TSFM	1196.06	-0.165733	0.0433016	-3.82741	0.000129498	0.00360069
ENSG00000123364	HOXC13	3.04419	1.29257	0.380588	3.39625	0.000683157	0.0112877
ENSG00000123407	HOXC12	6.00685	1.82906	0.406797	4.49624	6.91669e-06	0.00044911
ENSG00000123416	TUBA1B	10584	-0.187352	0.0560395	-3.34321	0.000828149	0.0127913
ENSG00000123505	AMD1	3680.35	-0.205591	0.0516208	-3.98271	6.81331e-05	0.00229732
ENSG00000123572	NRK	25.8809	0.710388	0.189859	3.74167	0.000182804	0.00453021
ENSG00000123643	SLC36A1	770.772	0.152344	0.0516	2.95241	0.00315308	0.0315669
ENSG00000123737	EXOSC9	772.714	-0.180619	0.047243	-3.82318	0.000131739	0.00364814
ENSG00000123810	B9D2	225.138	-0.198965	0.070038	-2.84081	0.00449991	0.0401144
ENSG00000123977	DAW1	1.79561	0.712293	0.202814	3.51206	0.000444649	0.00852511
ENSG00000124006	OBSL1	674.075	0.424244	0.131785	3.21921	0.00128544	0.0172721
ENSG00000124074	ENKD1	470.726	0.215429	0.0620242	3.4733	0.000514097	0.00941701
ENSG00000124097	NA	15.123	0.381176	0.105129	3.62578	0.000288091	0.00623142
ENSG00000124116	WFDC3	79.4764	0.441311	0.133945	3.29471	0.000985239	0.0142797
ENSG00000124143	ARHGAP40	11.1484	1.43653	0.238623	6.02006	1.7435e-09	8.87079e-07
ENSG00000124145	SDC4	9777.33	0.227243	0.0622266	3.65186	0.000260351	0.00582739
ENSG00000124209	RAB22A	2388.48	0.159155	0.0480924	3.30936	0.000935095	0.0138473
ENSG00000124214	STAU1	7486.59	0.137014	0.0450108	3.04403	0.00233435	0.0257464
ENSG00000124224	NA	260.387	0.250534	0.0876369	2.85877	0.00425285	0.0384755
ENSG00000124225	PMEPA1	6887.94	0.408111	0.107267	3.80464	0.000142012	0.00381185
ENSG00000124228	DDX27	3619.28	0.282762	0.0671577	4.21042	2.54899e-05	0.00115519
ENSG00000124249	KCNK15	56.9385	0.710715	0.177585	4.00212	6.27767e-05	0.00217258
ENSG00000124260	MAGEA10	0.854269	0.888626	0.323232	2.74919	0.00597425	0.0479079
ENSG00000124343	XG|XGY2	20.5014	0.934012	0.171064	5.46002	4.76089e-08	1.08922e-05
ENSG00000124459	ZNF45	292.857	-0.131637	0.0465533	-2.82767	0.00468875	0.0412477
ENSG00000124469	CEACAM8	16.6537	0.53648	0.171424	3.12954	0.00175077	0.0213328
ENSG00000124493	GRM4	22.2134	0.734029	0.21184	3.46501	0.000530213	0.00955308
ENSG00000124507	PACSIN1	16.8457	0.574807	0.124812	4.60536	4.11744e-06	0.000311218
ENSG00000124549	BTN2A3P	118.666	0.170335	0.0615959	2.76536	0.00568598	0.0463152
ENSG00000124575	H1-3	7.70249	-0.691634	0.177358	-3.89965	9.63323e-05	0.00294254
ENSG00000124593	NA	180.682	0.216132	0.0671049	3.22081	0.00127828	0.0172166
ENSG00000124635	H2BC11	49.859	0.329072	0.114107	2.88389	0.00392795	0.0364453
ENSG00000124657	OR2B6	2.87459	0.572431	0.172107	3.32602	0.000880967	0.0132764
ENSG00000124721	DNAH8	5.4112	0.632051	0.1773	3.56486	0.000364056	0.00739148
ENSG00000124743	KLHL31	54.6202	0.386491	0.0953317	4.05417	5.03131e-05	0.00185619
ENSG00000124783	SSR1	6452.24	-0.134686	0.0465396	-2.89401	0.00380361	0.0356604
ENSG00000125122	LRRC29	59.755	0.273628	0.0781661	3.50059	0.000464223	0.00878673
ENSG00000125207	PIWIL1	294.686	-0.844408	0.219396	-3.84879	0.000118704	0.00336087
ENSG00000125247	TMTC4	1373.22	0.165764	0.0607392	2.72911	0.00635061	0.0498127
ENSG00000125255	SLC10A2	0.889576	2.19208	0.491339	4.46144	8.14089e-06	0.00050954
ENSG00000125266	EFNB2	4109.27	0.23596	0.070343	3.35442	0.000795323	0.0124537
ENSG00000125347	IRF1	4055.77	-0.346859	0.0823835	-4.21029	2.55041e-05	0.00115519
ENSG00000125384	PTGER2	215.048	-0.423709	0.133338	-3.17771	0.00148446	0.0191101
ENSG00000125430	HS3ST3B1	104.581	-0.248161	0.0892779	-2.77965	0.00544173	0.0451566
ENSG00000125498	KIR2DL1|LOC112267881	1.2941	-1.32908	0.30414	-4.36995	1.24273e-05	0.000676733
ENSG00000125510	OPRL1	30.9958	0.400263	0.113508	3.52631	0.000421398	0.00820859
ENSG00000125531	FNDC11	41.3773	0.589454	0.13055	4.51517	6.32672e-06	0.000425358
ENSG00000125534	PPDPF	14056.5	0.230535	0.0799815	2.88235	0.00394718	0.0365441
ENSG00000125686	MED1	1505.73	0.211674	0.065143	3.24937	0.00115661	0.0160186
ENSG00000125703	ATG4C	309.873	-0.155895	0.0547699	-2.84636	0.00442216	0.0396078
ENSG00000125823	CSTL1	6.75164	0.834469	0.17474	4.7755	1.79261e-06	0.00016742
ENSG00000125869	LAMP5	51.6223	0.799682	0.150214	5.32362	1.01723e-07	1.83472e-05
ENSG00000125965	GDF5	4.68746	0.912475	0.20641	4.42069	9.83883e-06	0.000578269
ENSG00000125966	MMP24	101.698	0.397601	0.114934	3.4594	0.000541376	0.00971315
ENSG00000125971	DYNLRB1	4441.99	0.204071	0.061314	3.3283	0.000873773	0.013205
ENSG00000125999	BPIFB1	4.10097	1.1074	0.364115	3.04135	0.0023552	0.0258821
ENSG00000126216	TUBGCP3	1350.69	0.187732	0.0470657	3.98872	6.64303e-05	0.00225907
ENSG00000126226	PCID2	2021.77	0.146873	0.0537322	2.73343	0.00626786	0.0493703
ENSG00000126259	KIRREL2	5.71264	0.63567	0.167965	3.78454	0.000153991	0.00403491
ENSG00000126368	NR1D1	918.401	0.342027	0.0701688	4.87434	1.09174e-06	0.0001173
ENSG00000126603	GLIS2	421.667	0.371178	0.101027	3.67406	0.000238728	0.00551033
ENSG00000126787	DLGAP5	844.925	-0.190957	0.0679911	-2.80856	0.00497643	0.042685
ENSG00000126804	ZBTB1	944.286	-0.120505	0.042051	-2.86568	0.00416111	0.037806
ENSG00000126821	SGPP1	528.95	-0.259853	0.0676102	-3.8434	0.000121342	0.00341289
ENSG00000126895	AVPR2	25.4068	1.09956	0.155026	7.09273	1.3149e-12	2.80148e-09
ENSG00000127241	MASP1	93.7865	0.589506	0.178722	3.29846	0.000972178	0.0141808
ENSG00000127311	HELB	279.627	-0.180896	0.0537617	-3.36477	0.000766071	0.0121576
ENSG00000127314	RAP1B	1565.51	-0.132383	0.0445375	-2.97239	0.00295494	0.0302586
ENSG00000127325	BEST3	14.8857	-1.30888	0.217017	-6.03123	1.6272e-09	8.43229e-07
ENSG00000127337	YEATS4	796.065	-0.231285	0.0599197	-3.85992	0.000113423	0.00326936
ENSG00000127463	EMC1	2346.24	-0.111343	0.0385679	-2.88695	0.00388997	0.0361927
ENSG00000127472	PLA2G5	28.3995	0.503383	0.139034	3.62058	0.000293947	0.00632624
ENSG00000127511	SIN3B	1330.92	0.117093	0.0424974	2.75529	0.00586407	0.0473029
ENSG00000127533	F2RL3	139.271	0.3369	0.0888481	3.79187	0.000149516	0.00395229
ENSG00000127720	METTL25	136.637	-0.262278	0.0582578	-4.50203	6.73089e-06	0.000445265
ENSG00000127838	PNKD	3493.04	0.15432	0.0549268	2.80955	0.00496102	0.0426523
ENSG00000127870	RNF6	1923.06	0.178328	0.0551795	3.23178	0.00123022	0.0167346
ENSG00000127946	HIP1	892.405	0.209491	0.0709911	2.95095	0.00316801	0.0316601
ENSG00000127989	MTERF1	241.655	0.296547	0.107911	2.74808	0.00599455	0.0480241
ENSG00000128039	SRD5A3	944.297	-0.239689	0.0729776	-3.28442	0.00102193	0.0146495
ENSG00000128203	ASPHD2	322.113	-0.423009	0.0990495	-4.27068	1.94874e-05	0.00094496
ENSG00000128283	CDC42EP1	4900.53	-0.21106	0.0763668	-2.76377	0.00571384	0.0463963
ENSG00000128284	APOL3	668.633	-0.431974	0.105411	-4.09799	4.1676e-05	0.00161626
ENSG00000128383	APOBEC3A|APOBEC3A_B	24.9235	-0.585768	0.145297	-4.03152	5.5417e-05	0.00198854
ENSG00000128394	APOBEC3F	130.635	-0.309078	0.0767264	-4.02831	5.61784e-05	0.00200808
ENSG00000128482	RNF112	19.6664	0.541423	0.115628	4.68246	2.83459e-06	0.00023228
ENSG00000128563	PRKRIP1	761.306	0.185307	0.043321	4.27752	1.88987e-05	0.000924773
ENSG00000128564	VGF	121.955	0.468402	0.146774	3.19132	0.00141623	0.0185044
ENSG00000128596	CCDC136	66.3739	0.388395	0.115048	3.37594	0.00073565	0.0118279
ENSG00000128602	SMO	355.233	0.324542	0.106689	3.04194	0.00235056	0.0258609
ENSG00000128606	LRRC17	56.2712	0.317911	0.103196	3.08065	0.00206547	0.0238597
ENSG00000128789	PSMG2	1732.54	-0.133228	0.0455963	-2.92191	0.00347896	0.0336056
ENSG00000128833	MYO5C	1753.39	-0.231606	0.0616807	-3.75492	0.000173394	0.0043809
ENSG00000128928	IVD	2592.38	-0.155418	0.0502232	-3.09454	0.00197116	0.023099
ENSG00000128951	DUT	1698.84	-0.160429	0.0580156	-2.76528	0.00568747	0.0463164
ENSG00000129048	ACKR4	24.4813	-0.472677	0.15304	-3.08859	0.00201107	0.0234218
ENSG00000129128	SPCS3	4476.7	-0.140725	0.0509321	-2.76298	0.00572758	0.0464795
ENSG00000129151	BBOX1	3.69032	0.632566	0.191985	3.29487	0.000984688	0.0142778
ENSG00000129194	SOX15	23.2765	0.351923	0.107502	3.27366	0.00106166	0.0150778
ENSG00000129195	PIMREG	433.875	-0.219444	0.0681315	-3.22088	0.00127797	0.0172166
ENSG00000129197	RPAIN	779.073	-0.133426	0.0465803	-2.86442	0.00417773	0.0379166
ENSG00000129221	AIPL1	0.668966	-0.991751	0.356242	-2.78392	0.00537061	0.0447625
ENSG00000129244	ATP1B2	25.4954	0.567167	0.11888	4.77094	1.83368e-06	0.000170323
ENSG00000129255	MPDU1	2173.47	-0.197486	0.0544535	-3.62669	0.000287076	0.00621341
ENSG00000129422	MTUS1	2120.58	-0.318688	0.071873	-4.43405	9.24803e-06	0.000555029
ENSG00000129480	DTD2	495.921	-0.193101	0.0626253	-3.08343	0.00204628	0.0237102
ENSG00000129514	FOXA1	939.762	-0.420349	0.120766	-3.48069	0.000500126	0.00922054
ENSG00000129682	FGF13	83.3892	0.479531	0.136617	3.51004	0.000448031	0.00855691
ENSG00000129691	ASH2L	1476.05	-0.134197	0.0464091	-2.8916	0.00383283	0.0358358
ENSG00000129696	TTI2	351.188	-0.263776	0.0551472	-4.78313	1.72588e-06	0.000163744
ENSG00000129757	CDKN1C	366.778	0.397021	0.110387	3.59662	0.000322382	0.00677956
ENSG00000129951	PLPPR3	4.67488	0.888992	0.209388	4.24567	2.17945e-05	0.001038
ENSG00000129988	LBP	20.3968	0.589541	0.193034	3.05408	0.00225755	0.0252403
ENSG00000130005	GAMT	84.0498	0.648799	0.116052	5.59058	2.26317e-08	6.14259e-06
ENSG00000130045	NXNL2	4.82687	0.469688	0.142714	3.29111	0.000997936	0.0144025
ENSG00000130177	CDC16	2680.69	0.139384	0.0490674	2.84066	0.00450202	0.0401177
ENSG00000130224	LRCH2	37.9737	0.380571	0.120367	3.16176	0.00156817	0.0198064
ENSG00000130226	DPP6	11.6821	0.774414	0.191338	4.04736	5.1798e-05	0.00188446
ENSG00000130227	XPO7	2413.29	-0.279632	0.0472079	-5.92342	3.15323e-09	1.32704e-06
ENSG00000130294	KIF1A	30.391	1.00528	0.187195	5.37025	7.86279e-08	1.54043e-05
ENSG00000130305	NSUN5	1419.29	0.169991	0.047988	3.54237	0.000396545	0.00787166
ENSG00000130307	USHBP1	41.6571	0.236348	0.078283	3.01915	0.00253487	0.0273252
ENSG00000130487	KLHDC7B	56.1278	-0.416903	0.129527	-3.21866	0.0012879	0.0172861
ENSG00000130489	NA	885.177	-0.243542	0.0717411	-3.39473	0.000686956	0.0113183
ENSG00000130528	HRC	16.9578	0.314055	0.092437	3.39751	0.000680032	0.0112641
ENSG00000130544	ZNF557	276.482	-0.155454	0.0464483	-3.34681	0.000817477	0.0126899
ENSG00000130595	TNNT3	3.26033	0.812136	0.213584	3.80242	0.000143287	0.00383099
ENSG00000130600	H19|LOC102724852	1745.18	0.84046	0.206705	4.06599	4.78282e-05	0.00179561
ENSG00000130695	CEP85	669.418	-0.138032	0.0449204	-3.07281	0.00212053	0.0243144
ENSG00000130703	OSBPL2|LOC105369209	3082.88	0.232933	0.0491758	4.73675	2.17176e-06	0.000190977
ENSG00000130772	MED18	675.947	-0.144394	0.0519037	-2.78196	0.00540311	0.0449177
ENSG00000130822	PNCK	57.6247	0.87482	0.171302	5.10689	3.27501e-07	4.71062e-05
ENSG00000130829	DUSP9	27.7168	0.658031	0.195822	3.36035	0.000778443	0.0122797
ENSG00000130876	SLC7A10	7.02407	0.640881	0.234225	2.73618	0.00621568	0.0490819
ENSG00000130950	NUTM2F	1.15846	0.661281	0.205075	3.22457	0.0012616	0.0170594
ENSG00000131015	ULBP2	78.645	-0.467166	0.150936	-3.09512	0.00196736	0.0230822
ENSG00000131016	AKAP12	904.172	0.580324	0.142756	4.06514	4.80042e-05	0.00179826
ENSG00000131019	ULBP3	55.992	-0.269271	0.0790389	-3.40682	0.000657256	0.0110317
ENSG00000131042	LILRB2	214.413	-0.32016	0.113074	-2.83141	0.00463433	0.0409167
ENSG00000131067	GGT7	950.412	0.338162	0.107739	3.13873	0.00169684	0.0209275
ENSG00000131094	C1QL1	27.4284	0.408165	0.138932	2.93787	0.00330473	0.0324374
ENSG00000131095	GFAP	10.0271	0.600351	0.144894	4.14338	3.42218e-05	0.00141921
ENSG00000131142	CCL25	43.0345	-2.07938	0.273749	-7.59594	3.05572e-14	1.37288e-10
ENSG00000131149	GSE1	3956.05	0.198445	0.0542542	3.65769	0.000254498	0.00573403
ENSG00000131203	IDO1	622.38	-0.985546	0.173998	-5.66413	1.4777e-08	4.50328e-06
ENSG00000131409	LRRC4B	37.7175	0.344427	0.109764	3.1379	0.00170166	0.0209603
ENSG00000131435	PDLIM4	325.249	0.326071	0.112637	2.89489	0.00379294	0.0355852
ENSG00000131471	AOC3	739.798	0.459779	0.130763	3.51612	0.000437911	0.00842911
ENSG00000131477	RAMP2	289.251	0.233292	0.0820005	2.84501	0.00444106	0.0397137
ENSG00000131558	EXOC4	2798.92	0.101257	0.0364522	2.77779	0.00547299	0.04522
ENSG00000131668	BARX1	12.532	1.10973	0.207599	5.34555	9.01409e-08	1.69769e-05
ENSG00000131759	RARA	1291.97	0.221626	0.0560206	3.95615	7.61671e-05	0.0024942
ENSG00000131844	MCCC2	4099.1	-0.150831	0.0459885	-3.27976	0.00103897	0.0148314
ENSG00000131848	ZSCAN5A	147.619	-0.15773	0.0503153	-3.13483	0.00171952	0.0211004
ENSG00000131931	THAP1	308.608	-0.132896	0.048424	-2.74442	0.00606178	0.0483591
ENSG00000131979	GCH1	830.737	-0.187304	0.0538604	-3.47759	0.000505947	0.00929769
ENSG00000132003	ZSWIM4	660.251	0.226481	0.0586004	3.86484	0.000111161	0.00323325
ENSG00000132109	TRIM21	1116.94	-0.149596	0.0481784	-3.10504	0.00190252	0.0226291
ENSG00000132199	ENOSF1	1160.32	-0.216943	0.0638145	-3.39959	0.000674867	0.011197
ENSG00000132205	EMILIN2	720.931	-0.179158	0.0641523	-2.7927	0.00522708	0.0440074
ENSG00000132256	TRIM5	699.625	-0.125661	0.0421544	-2.98097	0.00287342	0.0296824
ENSG00000132274	TRIM22	974.305	-0.400524	0.101981	-3.92743	8.58599e-05	0.00271114
ENSG00000132300	PTCD3	3119.88	-0.14047	0.04072	-3.44965	0.000561315	0.00991434
ENSG00000132313	MRPL35	1649.65	-0.153544	0.0395837	-3.87897	0.000104902	0.00311497
ENSG00000132356	PRKAA1	2526.53	-0.159187	0.0552269	-2.88242	0.00394628	0.0365441
ENSG00000132388	UBE2G1	1420.28	-0.148838	0.0404486	-3.67968	0.000233525	0.00544781
ENSG00000132423	COQ3	371.314	-0.226004	0.059778	-3.78072	0.000156374	0.0040754
ENSG00000132463	GRSF1	4260.62	-0.139598	0.0378155	-3.69155	0.000222894	0.0052506
ENSG00000132471	WBP2	3357.01	0.132508	0.0445315	2.97561	0.0029241	0.0300241
ENSG00000132507	EIF5A	17649.5	-0.193446	0.0581538	-3.32645	0.000879584	0.0132627
ENSG00000132517	SLC52A1	38.2241	-0.632007	0.146006	-4.32863	1.50039e-05	0.000780822
ENSG00000132563	REEP2	48.9686	0.355556	0.116296	3.05735	0.00223304	0.025032
ENSG00000132604	TERF2	1181.4	0.12869	0.0273363	4.70766	2.50582e-06	0.000211962
ENSG00000132612	VPS4A	2177.05	0.0986138	0.0296414	3.3269	0.000878182	0.013252
ENSG00000132635	PCED1A	913.162	0.221359	0.079694	2.77762	0.00547591	0.04522
ENSG00000132639	SNAP25	13.4261	0.822208	0.169843	4.84098	1.29202e-06	0.000133063
ENSG00000132688	NES	1470.63	0.334092	0.102571	3.25717	0.00112531	0.0157151
ENSG00000132716	DCAF8	1594.73	0.10972	0.0383532	2.86077	0.00422613	0.0382845
ENSG00000132763	MMACHC	566.534	-0.214199	0.0482427	-4.44002	8.99497e-06	0.000541748
ENSG00000132792	CTNNBL1	2278.51	0.182483	0.054706	3.33571	0.000850823	0.0129944
ENSG00000132819	RBM38	1745.32	0.240921	0.0763398	3.1559	0.00160005	0.0200603
ENSG00000132821	VSTM2L	145.397	0.714229	0.195924	3.64544	0.000266937	0.0059397
ENSG00000132824	SERINC3	7488.76	0.195016	0.0514414	3.79103	0.000150027	0.00395229
ENSG00000132840	BHMT2	24.3772	0.499455	0.142175	3.51297	0.000443131	0.00850288
ENSG00000132855	ANGPTL3	2.55005	-0.467713	0.168256	-2.77976	0.00543985	0.0451519
ENSG00000132915	PDE6A	33.2629	0.462449	0.159357	2.90197	0.00370824	0.0350167
ENSG00000132932	ATP8A2	18.1784	0.422704	0.109886	3.84676	0.000119691	0.00338039
ENSG00000132950	ZMYM5	430.916	0.255872	0.0591343	4.32696	1.51182e-05	0.000780854
ENSG00000132952	USPL1	890.256	0.180402	0.0606884	2.9726	0.00295286	0.0302465
ENSG00000132963	POMP	5469.49	0.176372	0.0634748	2.77862	0.00545906	0.0451965
ENSG00000132964	CDK8	1364.28	0.193304	0.0550451	3.51174	0.000445185	0.00852579
ENSG00000132970	WASF3	159.192	0.763809	0.159638	4.78464	1.71293e-06	0.000163496
ENSG00000133028	SCO1	1346.79	-0.228734	0.0450823	-5.0737	3.90152e-07	5.51863e-05
ENSG00000133107	TRPC4	21.5005	0.346027	0.101226	3.41835	0.000630016	0.0107491
ENSG00000133114	GPALPP1	1014.67	0.203853	0.0722959	2.81971	0.00480673	0.0418964
ENSG00000133116	KL	40.7638	0.800198	0.141866	5.64052	1.69538e-08	4.98223e-06
ENSG00000133131	MORC4	1312.7	-0.347619	0.0738812	-4.70511	2.53733e-06	0.000213632
ENSG00000133169	BEX1	10.6739	0.590636	0.205128	2.87935	0.003985	0.0367744
ENSG00000133256	PDE6B	25.734	0.419222	0.115314	3.63547	0.000277476	0.00610752
ENSG00000133302	SLF1	243.999	-0.208522	0.0551911	-3.77818	0.000157976	0.00409836
ENSG00000133313	CNDP2	6068.59	-0.190881	0.0561803	-3.39765	0.000679673	0.0112641
ENSG00000133315	MACROD1	1646.25	0.256637	0.0884178	2.90255	0.00370135	0.0349786
ENSG00000133321	PLAAT4	1301.22	-0.395623	0.139974	-2.82641	0.00470732	0.0413257
ENSG00000133392	MYH11	7184.58	1.02788	0.179666	5.72106	1.05862e-08	3.50362e-06
ENSG00000133401	PDZD2	177.941	0.323847	0.0922233	3.51156	0.000445491	0.00852685
ENSG00000133422	MORC2	1670.37	0.152568	0.037786	4.03768	5.39815e-05	0.00194728
ENSG00000133477	FAM83F	1556.03	-0.192433	0.0658188	-2.92367	0.00345927	0.0334439
ENSG00000133612	AGAP3	2980.18	0.176082	0.0520233	3.38467	0.000712642	0.011608
ENSG00000133619	KRBA1	76.7654	0.549724	0.117281	4.68724	2.76913e-06	0.000228012
ENSG00000133624	ZNF767P	281.845	0.181069	0.0643382	2.81432	0.00488801	0.0422754
ENSG00000133641	C12orf29	635.382	-0.233208	0.0584158	-3.9922	6.54629e-05	0.00224173
ENSG00000133665	DYDC2	4.35894	1.13123	0.303896	3.72243	0.000197313	0.00478733
ENSG00000133863	TEX15	0.765389	1.53927	0.380064	4.05004	5.12084e-05	0.00187502
ENSG00000133872	SARAF	6195.78	-0.238265	0.0591488	-4.02823	5.61973e-05	0.00200808
ENSG00000133943	DGLUCY	1235.6	-0.207593	0.0677574	-3.06376	0.00218573	0.024736
ENSG00000133962	CATSPERB	59.301	-0.343846	0.107025	-3.21275	0.00131468	0.0175612
ENSG00000134001	EIF2S1	2749.34	-0.161566	0.0469637	-3.44024	0.000581198	0.0101394
ENSG00000134014	ELP3	1089.05	-0.29601	0.0521605	-5.67499	1.38698e-08	4.37786e-06
ENSG00000134046	MBD2	2049.69	-0.119839	0.0420009	-2.85326	0.00432734	0.0389529
ENSG00000134049	IER3IP1	1072.31	-0.203408	0.0545834	-3.72656	0.000194109	0.00471972
ENSG00000134056	MRPS36	756.731	-0.149766	0.0535719	-2.79562	0.0051801	0.0437415
ENSG00000134057	CCNB1	3120.03	-0.245817	0.0642675	-3.8249	0.000130823	0.0036316
ENSG00000134058	CDK7	994.529	-0.148818	0.0504392	-2.95045	0.00317315	0.0316841
ENSG00000134109	EDEM1	1823.51	-0.130594	0.0465037	-2.80825	0.00498115	0.0427069
ENSG00000134152	KATNBL1	622.426	-0.193998	0.0580055	-3.34448	0.000824359	0.0127676
ENSG00000134198	TSPAN2	270.91	0.380199	0.122566	3.102	0.00192219	0.0227678
ENSG00000134201	GSTM5	34.0996	0.364287	0.110238	3.30455	0.000951281	0.0139777
ENSG00000134256	CD101	67.4582	-0.224155	0.0764053	-2.93376	0.00334885	0.0326822
ENSG00000134258	VTCN1	17.7411	0.969008	0.248804	3.89466	9.83356e-05	0.00297874
ENSG00000134259	NGF	10.0269	0.512956	0.131111	3.91239	9.13878e-05	0.00284244
ENSG00000134324	LPIN1	1349.31	-0.1777	0.0649304	-2.73677	0.00620451	0.0490277
ENSG00000134440	NARS1	5180.04	-0.228576	0.042862	-5.33283	9.66924e-08	1.78142e-05
ENSG00000134443	GRP	48.2095	0.760225	0.163517	4.64921	3.33209e-06	0.000261707
ENSG00000134444	RELCH	1047.68	-0.238915	0.0485896	-4.91701	8.78781e-07	0.00010242
ENSG00000134460	IL2RA	142.517	-0.332697	0.117272	-2.83696	0.00455451	0.0404425
ENSG00000134463	ECHDC3	205.205	0.614435	0.19497	3.15143	0.00162475	0.0202731
ENSG00000134539	KLRD1	95.8407	-0.621219	0.139483	-4.45372	8.4395e-06	0.000518368
ENSG00000134545	KLRC1	10.4166	-0.561733	0.159338	-3.52541	0.000422827	0.00822233
ENSG00000134574	DDB2	861.434	-0.245274	0.0647805	-3.78623	0.000152948	0.00401993
ENSG00000134590	RTL8C	1258.27	0.260809	0.0948542	2.74958	0.00596725	0.047863
ENSG00000134627	PIWIL4	369.467	0.29491	0.0779609	3.78279	0.000155078	0.00404782
ENSG00000134757	DSG3	437.393	0.906335	0.220179	4.11636	3.84902e-05	0.00153103
ENSG00000134758	RNF138	860.92	-0.212271	0.0577229	-3.67742	0.000235609	0.0054749
ENSG00000134759	ELP2	1691.72	-0.150421	0.0427521	-3.51845	0.000434069	0.0083788
ENSG00000134760	DSG1	16.0745	0.357422	0.126787	2.81907	0.00481626	0.0419473
ENSG00000134769	DTNA	132.831	0.462375	0.14853	3.113	0.00185198	0.0222062
ENSG00000134779	TPGS2	1635.54	-0.166883	0.0492368	-3.38939	0.000700475	0.0114718
ENSG00000134851	TMEM165	2944.27	-0.153484	0.0519144	-2.95649	0.00311163	0.0312924
ENSG00000134882	UBAC2	4279.57	0.155846	0.052907	2.94566	0.00322271	0.0319296
ENSG00000134899	ERCC5	867.324	0.265157	0.059515	4.45529	8.37789e-06	0.000515513
ENSG00000134970	TMED7	3087.6	-0.217127	0.0692102	-3.13721	0.00170562	0.0209902
ENSG00000134987	WDR36	1376.1	-0.165827	0.0549261	-3.01908	0.00253541	0.0273252
ENSG00000135253	KCP	110.398	0.355986	0.109636	3.24699	0.00116632	0.0161118
ENSG00000135299	ANKRD6	66.2855	0.395347	0.104869	3.76991	0.000163307	0.00418505
ENSG00000135333	EPHA7	39.3874	0.588558	0.153689	3.82955	0.000128378	0.00357832
ENSG00000135362	PRR5L	1502.41	0.184371	0.0615524	2.99534	0.00274136	0.0287627
ENSG00000135365	PHF21A	716.291	0.127594	0.0422947	3.01679	0.00255465	0.0274552
ENSG00000135374	ELF5	115.736	0.860571	0.310927	2.76776	0.00564432	0.0461413
ENSG00000135406	PRPH	18.7514	0.603008	0.16608	3.63082	0.000282523	0.00616023
ENSG00000135409	AMHR2	1.93957	0.647366	0.20267	3.19418	0.0014023	0.0183716
ENSG00000135424	ITGA7	453.634	0.305712	0.0952828	3.20847	0.00133445	0.0177354
ENSG00000135447	PPP1R1A	25.3071	0.805379	0.19699	4.08843	4.34301e-05	0.00167098
ENSG00000135454	B4GALNT1	48.1195	0.338951	0.0986662	3.43533	0.000591842	0.0102673
ENSG00000135604	STX11	79.2616	-0.307995	0.112649	-2.73411	0.00625488	0.0493289
ENSG00000135605	TEC	138.31	-0.124534	0.0456386	-2.7287	0.00635842	0.0498393
ENSG00000135632	SMYD5	1425.34	0.114792	0.0408383	2.81088	0.00494065	0.0425849
ENSG00000135655	USP15	1393.19	-0.141024	0.0445957	-3.16227	0.00156542	0.0197862
ENSG00000135679	MDM2	1869.68	-0.460713	0.0696076	-6.61872	3.62329e-11	4.04799e-08
ENSG00000135702	CHST5	139.606	-0.510535	0.18238	-2.7993	0.00512133	0.0435038
ENSG00000135736	CCDC102A	170.882	0.215251	0.0730237	2.94768	0.00320166	0.031829
ENSG00000135749	PCNX2	541.013	0.172778	0.0623065	2.77304	0.00555352	0.0456288
ENSG00000135900	MRPL44	1265.42	-0.147406	0.0383138	-3.84732	0.000119417	0.00337546
ENSG00000135919	SERPINE2	3060.13	0.401277	0.0972427	4.12655	3.68246e-05	0.00148734
ENSG00000135924	DNAJB2	2100.11	0.209923	0.0489304	4.29024	1.78483e-05	0.000891855
ENSG00000135925	WNT10A	114.25	0.768762	0.154646	4.97112	6.65681e-07	8.22188e-05
ENSG00000135956	TMEM127	3588.55	0.0931253	0.0335218	2.77805	0.00546857	0.04522
ENSG00000135960	EDAR	618.741	0.570677	0.162268	3.51689	0.00043664	0.00841414
ENSG00000136021	SCYL2	1974.61	-0.14849	0.0528268	-2.81088	0.00494069	0.0425849
ENSG00000136026	CKAP4	4742.87	-0.214929	0.0656961	-3.27157	0.00106953	0.0151598
ENSG00000136048	DRAM1	1021.1	-0.239055	0.0681773	-3.50636	0.000454272	0.00865123
ENSG00000136052	SLC41A2	591.124	-0.221484	0.0768895	-2.88054	0.00396991	0.0366848
ENSG00000136098	NEK3	1292.22	0.239375	0.0806992	2.96627	0.00301439	0.0307381
ENSG00000136100	VPS36	2452.87	0.16307	0.0545797	2.98775	0.00281039	0.0292262
ENSG00000136141	LRCH1	1435.74	0.215169	0.0593279	3.62677	0.000286985	0.00621341
ENSG00000136146	MED4	1560.98	0.201284	0.0591001	3.40581	0.000659682	0.0110614
ENSG00000136152	COG3	1916.27	0.142243	0.0510024	2.78896	0.00528779	0.0443664
ENSG00000136153	LMO7	5869.72	0.263233	0.0624187	4.21721	2.47345e-05	0.00113635
ENSG00000136206	SPDYE1	6.82865	0.285606	0.0901325	3.16873	0.00153105	0.0195031
ENSG00000136238	RAC1	12458	0.106931	0.0383072	2.79142	0.00524776	0.0441053
ENSG00000136267	DGKB	12.1956	0.704501	0.197617	3.56498	0.000363885	0.00739148
ENSG00000136271	DDX56	3271.95	0.108554	0.0371222	2.92423	0.00345307	0.0334029
ENSG00000136274	NACAD	44.1404	0.45048	0.104094	4.32764	1.50717e-05	0.000780822
ENSG00000136319	TTC5	493.119	-0.151958	0.0542597	-2.80057	0.00510131	0.0434048
ENSG00000136492	BRIP1	354.437	-0.250547	0.0664315	-3.77151	0.000162262	0.00416832
ENSG00000136695	IL36RN	4.49949	0.957899	0.233447	4.10328	4.07335e-05	0.00159239
ENSG00000136699	SMPD4	2578.55	0.108898	0.036715	2.96605	0.00301653	0.0307508
ENSG00000136710	CCDC115	1349.86	0.135423	0.0379727	3.56633	0.000362019	0.00738239
ENSG00000136717	BIN1	2632.51	0.196736	0.0668489	2.94299	0.00325058	0.0321297
ENSG00000136802	LRRC8A	2751.96	0.172714	0.0618575	2.79212	0.00523635	0.0440528
ENSG00000136870	ZNF189	623.541	-0.136802	0.050122	-2.72938	0.00634538	0.0497831
ENSG00000136878	USP20	1003.09	0.136129	0.046892	2.90303	0.0036957	0.0349466
ENSG00000136897	MRPL50	1091.71	-0.169405	0.0531748	-3.18582	0.00144346	0.0187167
ENSG00000136944	LMX1B	9.32895	0.980413	0.252138	3.8884	0.000100909	0.00303608
ENSG00000136960	ENPP2	560.361	0.328151	0.113698	2.88617	0.00389965	0.036232
ENSG00000137193	PIM1	1420.5	0.254195	0.0642103	3.95879	7.53292e-05	0.00248106
ENSG00000137200	CMTR1	1700.47	0.109943	0.033999	3.23373	0.00122185	0.0166741
ENSG00000137273	FOXF2	177.24	0.328351	0.0985322	3.33242	0.000860946	0.0130788
ENSG00000137312	FLOT1	5485.41	0.194047	0.0468542	4.14151	3.4502e-05	0.00142474
ENSG00000137337	MDC1	1432.13	0.143959	0.049788	2.89143	0.00383487	0.0358451
ENSG00000137343	ATAT1	516.207	0.18893	0.0572214	3.30174	0.000960856	0.0140457
ENSG00000137404	NRM	581.503	0.167748	0.0590271	2.84188	0.00448483	0.0400008
ENSG00000137497	NUMA1	6124.01	0.152729	0.0490239	3.11539	0.00183701	0.0220499
ENSG00000137507	LRRC32	1288.42	0.240198	0.0833935	2.88029	0.00397306	0.036694
ENSG00000137726	FXYD6	323.594	0.363912	0.12014	3.02907	0.00245305	0.0267175
ENSG00000137752	CASP1	1651.81	-0.646154	0.109423	-5.90513	3.52366e-09	1.44721e-06
ENSG00000137766	UNC13C	1.36281	0.728875	0.243275	2.99609	0.00273467	0.0287368
ENSG00000137767	SQOR	2970.79	-0.20869	0.0630911	-3.30776	0.000940469	0.0138606
ENSG00000137806	NDUFAF1	441.871	-0.213972	0.0467448	-4.57745	4.70667e-06	0.000342102
ENSG00000137812	KNL1	718.642	-0.223305	0.0693837	-3.21841	0.00128904	0.0172865
ENSG00000137814	HAUS2	790.421	-0.131875	0.0473077	-2.78761	0.00530989	0.044463
ENSG00000137860	SLC28A2	297.636	-0.979498	0.226316	-4.32801	1.50462e-05	0.000780822
ENSG00000137877	SPTBN5	268.65	0.484023	0.134628	3.59526	0.00032407	0.00680247
ENSG00000137878	GCOM1	27.7059	0.321033	0.0979527	3.27743	0.00104758	0.0149356
ENSG00000137975	CLCA2	14.4365	-0.963489	0.231227	-4.16685	3.08842e-05	0.00131766
ENSG00000137996	RTCA	1227.43	-0.105089	0.0359012	-2.92716	0.00342074	0.0331938
ENSG00000138029	HADHB	3531.61	-0.123056	0.0369112	-3.33384	0.000856549	0.0130469
ENSG00000138131	LOXL4	59.9555	0.372687	0.114707	3.24902	0.00115803	0.0160211
ENSG00000138180	CEP55	1381.79	-0.205241	0.0646949	-3.17244	0.00151163	0.0193285
ENSG00000138190	EXOC6	783.196	-0.177376	0.0465451	-3.81083	0.000138501	0.00376583
ENSG00000138207	RBP4	560.985	0.64791	0.167667	3.86426	0.000111426	0.00323497
ENSG00000138231	DBR1	590.577	-0.155313	0.0352977	-4.40008	1.0821e-05	0.000619959
ENSG00000138311	ZNF365	11.7064	0.77312	0.162469	4.75858	1.94961e-06	0.000176756
ENSG00000138376	BARD1	478.106	-0.169895	0.0568366	-2.98918	0.00279729	0.0291255
ENSG00000138378	STAT4	69.7422	-0.282066	0.092666	-3.0439	0.0023353	0.0257464
ENSG00000138399	FASTKD1	905.712	-0.160636	0.0504297	-3.18534	0.00144582	0.0187331
ENSG00000138435	CHRNA1	34.2163	0.379719	0.121492	3.12547	0.00177522	0.0215281
ENSG00000138496	PARP9	2180.99	-0.232632	0.071522	-3.25259	0.00114358	0.0158986
ENSG00000138650	PCDH10	5.03817	0.824528	0.208946	3.94613	7.94237e-05	0.00257297
ENSG00000138663	COPS4	1095.63	-0.177188	0.0482488	-3.67239	0.000240296	0.00551985
ENSG00000138675	FGF5	6.73996	0.624657	0.213429	2.92677	0.00342503	0.0332151
ENSG00000138686	BBS7	367.507	-0.141665	0.0407616	-3.47545	0.00050999	0.00935686
ENSG00000138698	RAP1GDS1	1529.86	-0.128691	0.0432075	-2.97844	0.00289724	0.029829
ENSG00000138709	LARP1B	941.965	-0.201622	0.0530152	-3.80309	0.000142901	0.00382366
ENSG00000138750	NUP54	1319.15	-0.158243	0.0478366	-3.308	0.000939637	0.0138606
ENSG00000138755	CXCL9	1249.45	-0.740506	0.157905	-4.68955	2.73808e-06	0.000227654
ENSG00000138768	USO1	2854.87	-0.130974	0.0446431	-2.9338	0.00334845	0.0326822
ENSG00000138777	PPA2	2594.52	-0.219254	0.0526464	-4.16465	3.11833e-05	0.0013271
ENSG00000138780	GSTCD	493.228	-0.201832	0.0522587	-3.86218	0.00011238	0.00324655
ENSG00000138821	SLC39A8	2691.28	-0.330323	0.0874432	-3.77757	0.000158368	0.00410069
ENSG00000138834	MAPK8IP3	1838.74	0.247125	0.0791478	3.12232	0.0017943	0.0216747
ENSG00000139131	YARS2	846.356	-0.227463	0.0466696	-4.87389	1.09424e-06	0.0001173
ENSG00000139132	FGD4	813.615	-0.179107	0.0613352	-2.92013	0.00349881	0.0336924
ENSG00000139133	ALG10	115.344	-0.190705	0.0622241	-3.06482	0.00217802	0.024683
ENSG00000139154	AEBP2	942.762	-0.120445	0.0397926	-3.02681	0.00247152	0.0268402
ENSG00000139160	ETFBKMT	76.0758	-0.290334	0.061061	-4.75483	1.98617e-06	0.000178645
ENSG00000139163	ETNK1	2576.28	-0.245551	0.0609699	-4.02742	5.63919e-05	0.00201292
ENSG00000139180	NDUFA9	2510.37	-0.198824	0.0607094	-3.27502	0.00105656	0.0150321
ENSG00000139200	PIANP	17.4935	0.711877	0.120244	5.9203	3.21365e-09	1.33598e-06
ENSG00000139211	AMIGO2	755.703	0.408437	0.10544	3.87363	0.000107227	0.00314299
ENSG00000139219	COL2A1	23.1458	0.873817	0.180845	4.83184	1.35274e-06	0.000138064
ENSG00000139233	LLPH	823.864	-0.121806	0.0430842	-2.82716	0.00469626	0.0412712
ENSG00000139263	LRIG3	1321.81	-0.239452	0.0520705	-4.5986	4.25341e-06	0.000319371
ENSG00000139291	TMEM19	1179.82	-0.218684	0.0658395	-3.32147	0.000895452	0.0134353
ENSG00000139324	TMTC3	602.429	-0.267028	0.0645089	-4.1394	3.48211e-05	0.00143186
ENSG00000139350	NEDD1	745.576	-0.199799	0.0527004	-3.79123	0.000149903	0.00395229
ENSG00000139364	TMEM132B	17.5907	0.399886	0.133958	2.98516	0.00283429	0.029394
ENSG00000139372	TDG	792.548	-0.124101	0.0446083	-2.78202	0.00540213	0.0449177
ENSG00000139445	FOXN4	1.79008	-0.990906	0.297817	-3.32724	0.000877121	0.0132419
ENSG00000139508	SLC46A3	901.429	0.219413	0.0790626	2.77518	0.00551716	0.0454286
ENSG00000139515	PDX1	651.226	0.344994	0.105295	3.27647	0.00105115	0.014978
ENSG00000139517	LNX2	1590.93	0.251745	0.0666608	3.7765	0.000159045	0.00410735
ENSG00000139624	CERS5	983.177	0.0889835	0.0324183	2.74485	0.0060538	0.0483297
ENSG00000139656	SMIM2	2.12942	0.43444	0.156832	2.7701	0.00560391	0.0459101
ENSG00000139668	WDFY2	427.043	0.149359	0.0515619	2.8967	0.00377106	0.035445
ENSG00000139675	HNRNPA1L2	155.059	0.232915	0.0655643	3.55246	0.000381643	0.00764835
ENSG00000139714	MORN3	26.5133	0.687722	0.140664	4.8891	1.01298e-06	0.000113101
ENSG00000139832	RAB20	1567.28	0.153045	0.0535583	2.85754	0.00426945	0.0385949
ENSG00000139835	GRTP1	1324.21	0.254963	0.0637587	3.99887	6.36459e-05	0.00219154
ENSG00000139842	CUL4A	4715.29	0.165746	0.0477337	3.47229	0.000516032	0.00944231
ENSG00000139910	NOVA1	21.3842	0.631786	0.160161	3.9447	7.99015e-05	0.00257688
ENSG00000139921	TMX1	1843.11	-0.212427	0.0574539	-3.69735	0.000217861	0.00515208
ENSG00000139985	ADAM21	3.33493	-0.631106	0.17716	-3.56236	0.000367533	0.00743594
ENSG00000139988	RDH12	12.0961	0.353523	0.121175	2.91747	0.00352887	0.033867
ENSG00000140006	WDR89	425.166	-0.130814	0.047903	-2.7308	0.00631803	0.0496692
ENSG00000140015	KCNH5	1.19642	1.44947	0.404061	3.58727	0.000334164	0.00696548
ENSG00000140030	GPR65	86.6548	-0.319933	0.107105	-2.98709	0.00281648	0.0292538
ENSG00000140105	WARS1	7181.37	-0.382189	0.0969454	-3.94231	8.07003e-05	0.00258735
ENSG00000140259	MFAP1	1006.05	-0.111385	0.0400588	-2.78055	0.00542677	0.0450873
ENSG00000140262	TCF12	2745.79	-0.226612	0.0703355	-3.22188	0.00127353	0.0171778
ENSG00000140263	SORD	1893.12	-0.23515	0.0591506	-3.97544	7.02497e-05	0.00234528
ENSG00000140280	LYSMD2	349.155	-0.349037	0.0647188	-5.39313	6.924e-08	1.42188e-05
ENSG00000140284	SLC27A2	1016.45	-0.268046	0.0671796	-3.98999	6.60759e-05	0.00225021
ENSG00000140307	GTF2A2	1351.07	-0.242874	0.0652512	-3.72214	0.000197544	0.00478952
ENSG00000140367	UBE2Q2	1285.85	-0.186947	0.061734	-3.02826	0.00245964	0.0267624
ENSG00000140374	ETFA	4212.94	-0.20994	0.05367	-3.91169	9.16511e-05	0.00284544
ENSG00000140455	USP3	1322.19	-0.133765	0.0390965	-3.4214	0.000622991	0.0106612
ENSG00000140459	CYP11A1	5.97207	0.550946	0.159551	3.45309	0.000554194	0.00984049
ENSG00000140465	CYP1A1	11.4941	-1.1344	0.332182	-3.415	0.000637815	0.0108198
ENSG00000140481	CCDC33	5.25942	0.587435	0.179161	3.27881	0.00104244	0.0148686
ENSG00000140522	RLBP1	9.29742	0.630761	0.229863	2.74408	0.00606811	0.0483873
ENSG00000140538	NTRK3	16.3519	0.598311	0.15472	3.86706	0.000110156	0.00320949
ENSG00000140557	ST8SIA2	8.21532	0.418956	0.135323	3.09596	0.00196175	0.0230362
ENSG00000140632	GLYR1	3614.14	0.178045	0.0441041	4.03692	5.41586e-05	0.00194954
ENSG00000140682	TGFB1I1	938.259	0.253667	0.0790356	3.20953	0.00132952	0.0177039
ENSG00000140688	RUSF1	1594.26	0.108174	0.0391054	2.76621	0.0056712	0.0462499
ENSG00000140740	UQCRC2	9355.39	-0.142562	0.0455993	-3.12642	0.00176951	0.0214818
ENSG00000140743	CDR2	1504.05	0.127823	0.0427024	2.99334	0.00275939	0.0289075
ENSG00000140749	IGSF6	300.748	-0.401398	0.103172	-3.89058	0.000100007	0.00301693
ENSG00000140829	DHX38	2272.04	0.130858	0.0459027	2.85078	0.00436126	0.0391937
ENSG00000140836	ZFHX3	845.29	0.243037	0.0668855	3.63363	0.000279461	0.00612615
ENSG00000140939	NOL3	772.119	0.20075	0.0603113	3.32856	0.000872957	0.0132024
ENSG00000140941	MAP1LC3B	2486.86	0.129088	0.047056	2.74329	0.00608274	0.0484473
ENSG00000140950	MEAK7	677.974	0.18243	0.0420803	4.3353	1.45563e-05	0.000764577
ENSG00000140986	RPL3L	8.03859	0.406616	0.10181	3.99386	6.50071e-05	0.00223165
ENSG00000140993	TIGD7	24.9045	0.267708	0.088833	3.01361	0.00258163	0.0276587
ENSG00000141012	GALNS	857.984	0.206432	0.0577771	3.57291	0.000353033	0.007241
ENSG00000141026	MED9	477.277	-0.141271	0.038613	-3.65863	0.000253563	0.0057224
ENSG00000141030	COPS3	1678.44	-0.246604	0.0510596	-4.82973	1.36722e-06	0.000139125
ENSG00000141034	GID4	402.63	-0.116225	0.0398754	-2.91471	0.00356016	0.0340714
ENSG00000141052	MYOCD	131.617	0.48504	0.140817	3.44447	0.000572178	0.0100593
ENSG00000141068	KSR1	635.593	0.173829	0.0617367	2.81566	0.00486771	0.0422251
ENSG00000141127	PRPSAP2	763.991	-0.172965	0.0460915	-3.75265	0.000174975	0.00440202
ENSG00000141252	VPS53	1493.24	-0.151751	0.053344	-2.84476	0.00444454	0.0397247
ENSG00000141338	ABCA8	53.5227	0.489092	0.173916	2.81223	0.00491988	0.0424592
ENSG00000141367	CLTC	14205.1	-0.11495	0.0382195	-3.00763	0.00263294	0.0279679
ENSG00000141401	IMPA2	2011.68	-0.21812	0.0711389	-3.06611	0.00216863	0.0246176
ENSG00000141425	RPRD1A	1584.01	-0.21658	0.0510238	-4.24469	2.18891e-05	0.00103924
ENSG00000141428	C18orf21	312.977	-0.166982	0.0516591	-3.23239	0.0012276	0.0167082
ENSG00000141429	GALNT1	3233.25	-0.213586	0.0620242	-3.44359	0.000574042	0.0100753
ENSG00000141433	ADCYAP1	30.8466	0.611512	0.176868	3.45744	0.000545324	0.00974204
ENSG00000141449	GREB1L	35.3798	0.894273	0.223336	4.00415	6.22403e-05	0.0021584
ENSG00000141452	RMC1	660.185	-0.142314	0.0459491	-3.09721	0.00195351	0.022971
ENSG00000141469	SLC14A1	261.268	1.32022	0.230388	5.73039	1.00198e-08	3.41563e-06
ENSG00000141485	SLC13A5	7.9249	0.725305	0.169744	4.27293	1.92917e-05	0.000938139
ENSG00000141499	WRAP53	499.481	-0.178926	0.0515991	-3.46762	0.000525095	0.00952331
ENSG00000141574	SECTM1	887.828	-0.403853	0.129461	-3.1195	0.00181158	0.0218215
ENSG00000141579	ZNF750	19.3617	0.682733	0.191488	3.56541	0.000363294	0.00739025
ENSG00000141642	ELAC1	177.147	-0.222111	0.0528506	-4.20261	2.63855e-05	0.00118411
ENSG00000141646	SMAD4	1509.01	-0.263768	0.0557171	-4.73405	2.20078e-06	0.000191384
ENSG00000141655	TNFRSF11A	1323.22	-0.53927	0.0955385	-5.64454	1.65626e-08	4.91267e-06
ENSG00000141664	ZCCHC2	541.882	-0.211814	0.0532878	-3.97491	7.04064e-05	0.00234528
ENSG00000141682	PMAIP1	506.841	-0.440563	0.0923841	-4.76882	1.85305e-06	0.000171189
ENSG00000141736	ERBB2	8466.53	0.232294	0.0660199	3.51854	0.000433925	0.0083788
ENSG00000141759	TXNL4A	1717.98	-0.156924	0.0504521	-3.11036	0.00186861	0.0223349
ENSG00000142235	LMTK3	279.244	0.374128	0.0888184	4.21228	2.52805e-05	0.00115367
ENSG00000142279	WTIP	160.125	0.475537	0.0914389	5.2006	1.98648e-07	3.12061e-05
ENSG00000142319	SLC6A3	3.85306	0.564153	0.202367	2.78777	0.00530725	0.0444518
ENSG00000142549	IGLON5	13.3768	0.389358	0.141704	2.74768	0.00600191	0.0480505
ENSG00000142609	CFAP74	17.5933	0.465029	0.149809	3.10415	0.00190827	0.0226426
ENSG00000142623	PADI1	84.9741	0.53127	0.155112	3.42508	0.000614625	0.0105818
ENSG00000142632	ARHGEF19	679.152	0.21083	0.0747323	2.82114	0.00478539	0.0417851
ENSG00000142698	C1orf94	1.07074	1.11342	0.313493	3.55166	0.000382808	0.00766719
ENSG00000142731	PLK4	472.174	-0.162515	0.0576814	-2.81746	0.00484046	0.0421001
ENSG00000142867	BCL10	1283.1	-0.184328	0.0584473	-3.15375	0.00161188	0.0201568
ENSG00000143013	LMO4	1186.42	-0.238755	0.0859402	-2.77815	0.00546687	0.04522
ENSG00000143028	SYPL2	15.6434	0.418939	0.126479	3.31232	0.000925268	0.0137266
ENSG00000143106	PSMA5	4564.91	-0.126016	0.0450037	-2.80013	0.00510827	0.0434202
ENSG00000143127	ITGA10	32.7063	0.383932	0.108471	3.53948	0.000400919	0.00791827
ENSG00000143153	ATP1B1	18846.5	-0.225378	0.0811019	-2.77895	0.00545349	0.0451965
ENSG00000143178	TBX19	76.651	0.217578	0.0577167	3.76976	0.000163405	0.00418505
ENSG00000143194	MAEL	8.53396	0.531866	0.189575	2.80557	0.00502283	0.0429185
ENSG00000143248	RGS5	2077.99	0.342922	0.0983455	3.48691	0.000488639	0.00908244
ENSG00000143258	USP21	891.545	0.109935	0.0367279	2.99321	0.00276057	0.028911
ENSG00000143303	RRNAD1	987.265	0.174851	0.0460008	3.80104	0.000144088	0.00384674
ENSG00000143320	CRABP2	285.262	0.704261	0.155775	4.52102	6.15437e-06	0.00041709
ENSG00000143322	ABL2	808.433	0.149823	0.0510109	2.93709	0.0033131	0.0324922
ENSG00000143341	HMCN1	249.675	0.365415	0.126819	2.88138	0.00395933	0.0366206
ENSG00000143353	LYPLAL1	498.842	-0.177623	0.0634301	-2.8003	0.00510556	0.0434202
ENSG00000143367	TUFT1	1521.13	0.201187	0.0500974	4.01591	5.92165e-05	0.00207909
ENSG00000143373	ZNF687	1376.26	0.132904	0.0435552	3.0514	0.00227777	0.0253831
ENSG00000143375	CGN	3864.92	0.206855	0.062106	3.33068	0.000866332	0.0131314
ENSG00000143412	ANXA9	283.784	0.365784	0.0724636	5.04783	4.46857e-07	6.16717e-05
ENSG00000143434	SEMA6C	134.691	0.349575	0.0792488	4.41111	1.02842e-05	0.000595498
ENSG00000143469	SYT14	5.66338	0.504931	0.172526	2.92669	0.00342586	0.0332151
ENSG00000143476	DTL	814.019	-0.168207	0.0601304	-2.79737	0.00515204	0.0436111
ENSG00000143546	S100A8	189.603	-0.440745	0.149211	-2.95384	0.00313851	0.0314513
ENSG00000143556	S100A7	6.54126	1.13143	0.302752	3.73716	0.000186113	0.00458412
ENSG00000143590	EFNA3	731.193	0.260372	0.0940642	2.76802	0.00563976	0.0461151
ENSG00000143776	CDC42BPA	1669.85	0.170752	0.0617836	2.7637	0.00571495	0.0463963
ENSG00000143786	CNIH3	112.4	0.34943	0.087406	3.99778	6.39394e-05	0.00219942
ENSG00000143793	C1orf35	706.977	0.166691	0.0520966	3.19966	0.0013759	0.0181232
ENSG00000143811	PYCR2	1876.18	0.167038	0.0442195	3.77747	0.000158427	0.00410069
ENSG00000143819	EPHX1	1845.26	0.190307	0.0692788	2.74697	0.00601483	0.0480975
ENSG00000143845	ETNK2	104.501	0.562488	0.118774	4.73577	2.18229e-06	0.00019124
ENSG00000143847	PPFIA4	52.8103	0.528153	0.119277	4.42794	9.51361e-06	0.000564999
ENSG00000143850	PLEKHA6	4057.67	0.168496	0.0576785	2.92129	0.00348581	0.0336527
ENSG00000143862	ARL8A	1472.53	0.163642	0.0440757	3.71274	0.000205024	0.0049115
ENSG00000143869	GDF7	20.5832	0.509098	0.13518	3.76608	0.000165834	0.00423137
ENSG00000143889	HNRNPLL	1345.51	-0.105735	0.0357703	-2.95595	0.00311703	0.0312939
ENSG00000143942	CHAC2	154.89	-0.407899	0.0874642	-4.66361	3.10706e-06	0.000249215
ENSG00000144026	ZNF514	506.581	0.224129	0.0642177	3.49015	0.00048275	0.00903209
ENSG00000144031	ANKRD53	9.20361	0.314302	0.109	2.88349	0.00393289	0.0364623
ENSG00000144035	NAT8	11.3143	0.781715	0.26627	2.93579	0.00332695	0.0325236
ENSG00000144040	SFXN5	561.998	0.197038	0.0641564	3.07122	0.00213185	0.0243964
ENSG00000144214	LYG1	27.3017	-0.388326	0.114428	-3.39363	0.000689731	0.0113531
ENSG00000144567	RETREG2	3493.32	0.103581	0.0348763	2.96994	0.00297858	0.0304549
ENSG00000144579	CTDSP1	4395.56	0.121138	0.0349788	3.46318	0.000533832	0.0096132
ENSG00000144642	RBMS3	99.1199	0.285388	0.0973613	2.93123	0.00337626	0.0328744
ENSG00000144644	GADL1	2.4539	0.601708	0.220517	2.72863	0.00635985	0.0498393
ENSG00000144712	CAND2	37.8211	0.337063	0.0954034	3.53303	0.000410825	0.0080401
ENSG00000144736	SHQ1	758.364	-0.12914	0.0351841	-3.67042	0.000242153	0.00553756
ENSG00000144744	UBA3	1634.92	-0.145616	0.0457698	-3.18149	0.00146518	0.0189334
ENSG00000144820	ADGRG7	285.101	-0.587773	0.169574	-3.46617	0.00052793	0.00953716
ENSG00000144827	ABHD10	1060.86	-0.17465	0.0446177	-3.91436	9.06437e-05	0.00282688
ENSG00000144893	MED12L	7.06647	0.56771	0.142209	3.99207	6.5498e-05	0.00224173
ENSG00000145050	MANF	2855.29	-0.147578	0.0507923	-2.90552	0.00366649	0.0347669
ENSG00000145087	STXBP5L	5.93164	1.14372	0.18873	6.0601	1.36039e-09	7.36046e-07
ENSG00000145198	VWA5B2	31.0044	-0.45855	0.167672	-2.7348	0.0062419	0.0492432
ENSG00000145248	SLC10A4	6.02659	0.538482	0.142831	3.77006	0.000163208	0.00418505
ENSG00000145331	TRMT10A	224.126	-0.215823	0.0631708	-3.41649	0.000634333	0.0107849
ENSG00000145354	CISD2	1126.96	-0.163708	0.0420099	-3.8969	9.74319e-05	0.00296577
ENSG00000145358	DDIT4L	30.7491	0.725735	0.182571	3.97509	7.03534e-05	0.00234528
ENSG00000145362	ANK2	131.611	0.380579	0.131253	2.8996	0.00373642	0.0352243
ENSG00000145365	TIFA	422.545	-0.252409	0.0582877	-4.33039	1.48843e-05	0.000778206
ENSG00000145375	SPATA5	329.406	-0.203104	0.0559781	-3.62828	0.000285316	0.00620138
ENSG00000145386	CCNA2	1779.9	-0.23606	0.0620608	-3.80369	0.000142556	0.00382045
ENSG00000145388	METTL14	580.631	-0.142671	0.0411557	-3.46662	0.000527054	0.00953648
ENSG00000145451	GLRA3	1.39908	0.730424	0.222292	3.28588	0.00101665	0.0146047
ENSG00000145491	ROPN1L	4.56264	-0.501583	0.163128	-3.07478	0.00210659	0.0242116
ENSG00000145506	NKD2	887.589	0.374184	0.134442	2.78323	0.0053821	0.0448244
ENSG00000145604	SKP2	1167.32	-0.197564	0.0609746	-3.24011	0.00119484	0.0163974
ENSG00000145649	GZMA	208.03	-0.578842	0.13227	-4.37623	1.20751e-05	0.000663917
ENSG00000145779	TNFAIP8	537.841	-0.236983	0.0774	-3.0618	0.00220014	0.0248018
ENSG00000145832	SLC25A48	37.0302	-0.555939	0.153612	-3.6191	0.00029563	0.00635452
ENSG00000145860	RNF145	2725.47	-0.180292	0.0556918	-3.23732	0.00120659	0.0165186
ENSG00000145907	G3BP1	6854.02	-0.125347	0.0373593	-3.35516	0.000793178	0.0124373
ENSG00000145936	KCNMB1	190.328	0.439778	0.144579	3.04178	0.00235185	0.0258609
ENSG00000145949	MYLK4	31.3281	0.368755	0.0878935	4.19548	2.723e-05	0.00120708
ENSG00000146054	TRIM7	286.454	-0.820735	0.180038	-4.55868	5.14757e-06	0.000364057
ENSG00000146070	PLA2G7	266.223	-0.341403	0.102724	-3.32351	0.000888919	0.0133608
ENSG00000146090	RASGEF1C	4.31101	0.729162	0.205017	3.55659	0.000375703	0.00755595
ENSG00000146166	LGSN	8.72853	1.09141	0.336543	3.24301	0.00118272	0.016255
ENSG00000146205	ANO7	324.4	-0.42813	0.147129	-2.90989	0.00361558	0.0344639
ENSG00000146216	TTBK1	87.3731	0.557866	0.127327	4.38136	1.17943e-05	0.00065416
ENSG00000146250	PRSS35	13.6019	0.585553	0.140744	4.16042	3.17661e-05	0.00134185
ENSG00000146276	GABRR1	12.1208	1.16819	0.299201	3.90436	9.44732e-05	0.00290658
ENSG00000146409	SLC18B1	620.891	-0.276861	0.0671415	-4.12355	3.73081e-05	0.00149799
ENSG00000146476	ARMT1	920.762	-0.167793	0.0495062	-3.38933	0.000700646	0.0114718
ENSG00000146477	SLC22A3	766.927	0.2549	0.0923398	2.76046	0.00577204	0.0467371
ENSG00000146535	GNA12	1906.87	0.111878	0.0385245	2.90407	0.00368346	0.034889
ENSG00000146540	C7orf50	2562.8	0.220796	0.0609245	3.62409	0.000289981	0.00626437
ENSG00000146556	WASH2P	87.8351	0.322479	0.0753968	4.27709	1.89355e-05	0.000924773
ENSG00000146648	EGFR	2131.6	0.234062	0.0662043	3.53546	0.000407071	0.00800729
ENSG00000146674	IGFBP3	4535.27	0.347823	0.0951496	3.65554	0.000256639	0.00577082
ENSG00000146678	IGFBP1	28.0893	0.844063	0.256117	3.29561	0.000982094	0.0142667
ENSG00000146826	MAP11	811.621	0.147408	0.0488075	3.02019	0.0025262	0.0272659
ENSG00000146830	GIGYF1	2215.96	0.213481	0.0615886	3.46625	0.000527779	0.00953716
ENSG00000146834	MEPCE	2321.29	0.121018	0.0432483	2.7982	0.00513875	0.0436105
ENSG00000146839	ZAN	1.43153	0.848473	0.226943	3.73871	0.00018497	0.00456254
ENSG00000146904	EPHA1	1368.14	0.235024	0.0733561	3.20388	0.00135589	0.017929
ENSG00000147127	RAB41	11.1266	0.231025	0.0785141	2.94247	0.00325604	0.0321725
ENSG00000147206	NXF3	89.6693	-0.769186	0.257561	-2.98642	0.00282261	0.0292907
ENSG00000147246	HTR2C	2.70963	1.81749	0.579927	3.13401	0.00172438	0.0211371
ENSG00000147255	IGSF1	27.6305	0.839238	0.198703	4.22357	2.40459e-05	0.00111221
ENSG00000147316	MCPH1	559.971	-0.379879	0.0543198	-6.99338	2.68339e-12	5.38082e-09
ENSG00000147324	MFHAS1	2163.77	-0.277352	0.0595498	-4.65748	3.20104e-06	0.000255551
ENSG00000147364	FBXO25	1029.08	-0.286211	0.0537277	-5.32706	9.9815e-08	1.80989e-05
ENSG00000147381	MAGEA4	8.60405	1.78493	0.582866	3.06233	0.00219621	0.024782
ENSG00000147416	ATP6V1B2	3054.83	-0.343562	0.0567161	-6.05758	1.38188e-09	7.36046e-07
ENSG00000147419	CCDC25	1153.64	-0.241472	0.056138	-4.3014	1.69725e-05	0.000854618
ENSG00000147421	HMBOX1	315.987	-0.172438	0.0554696	-3.10869	0.0018792	0.02243
ENSG00000147439	BIN3	515.334	-0.209773	0.0537092	-3.90572	9.39437e-05	0.00290077
ENSG00000147443	DOK2	212.263	-0.30982	0.103726	-2.9869	0.00281826	0.0292634
ENSG00000147454	SLC25A37	1301.28	-0.34226	0.0651275	-5.25523	1.47842e-07	2.38852e-05
ENSG00000147457	CHMP7	1389.68	-0.284191	0.0496599	-5.72275	1.04814e-08	3.50295e-06
ENSG00000147459	DOCK5	1314.06	-0.334643	0.0704398	-4.75076	2.02649e-06	0.000181315
ENSG00000147475	ERLIN2	2542.26	-0.142404	0.0519404	-2.74168	0.00611256	0.0485601
ENSG00000147509	RGS20	6.74719	0.468112	0.168746	2.77406	0.00553608	0.0455294
ENSG00000147535	PLPP5	1378.3	-0.172438	0.0573678	-3.00583	0.00264855	0.0280655
ENSG00000147576	ADHFE1	16.3432	0.328409	0.105103	3.12463	0.00178026	0.0215609
ENSG00000147655	RSPO2	13.1516	0.667274	0.170186	3.92086	8.82324e-05	0.00276957
ENSG00000147676	MAL2	9830.95	0.197318	0.0695055	2.83888	0.0045272	0.0402734
ENSG00000147677	EIF3H	10555.5	0.140333	0.048504	2.89322	0.00381312	0.0357215
ENSG00000147697	GSDMC	13.0857	-0.443372	0.123756	-3.58264	0.000340142	0.00703591
ENSG00000147789	ZNF7	682.63	0.149343	0.0466429	3.20184	0.00136551	0.0180281
ENSG00000147804	SLC39A4	4064.64	0.335587	0.0993409	3.37813	0.0007298	0.0117794
ENSG00000147889	CDKN2A	341.957	0.634268	0.154043	4.11747	3.83047e-05	0.00152543
ENSG00000147894	C9orf72	462.407	-0.206351	0.058242	-3.54299	0.000395615	0.00786146
ENSG00000148019	CEP78	763.625	-0.212164	0.0518564	-4.09137	4.28836e-05	0.00165556
ENSG00000148082	SHC3	147.906	-0.376974	0.131785	-2.86052	0.00422948	0.038292
ENSG00000148200	NR6A1	364.123	0.209673	0.0751049	2.79174	0.0052426	0.0440836
ENSG00000148218	ALAD	1619.83	0.126584	0.0428136	2.95664	0.00311011	0.0312924
ENSG00000148288	GBGT1	180.951	0.35392	0.0999376	3.54141	0.000397996	0.00787421
ENSG00000148426	PROSER2	355.684	0.311329	0.092841	3.35336	0.000798374	0.0124786
ENSG00000148660	CAMK2G	1627.94	0.102223	0.0355432	2.87601	0.00402741	0.0370755
ENSG00000148798	INA	12.2753	0.524897	0.1831	2.86673	0.00414741	0.037747
ENSG00000148942	SLC5A12	13.9546	0.610324	0.192848	3.1648	0.00155191	0.0196812
ENSG00000148943	LIN7C	1170.84	-0.160221	0.0586869	-2.73009	0.00633166	0.0497127
ENSG00000148948	LRRC4C	11.5797	0.629771	0.187408	3.36042	0.000778229	0.0122797
ENSG00000149016	TUT1	469.456	0.174698	0.0475871	3.67111	0.000241496	0.0055325
ENSG00000149182	ARFGAP2	3109.09	0.118609	0.0329744	3.597	0.000321911	0.00677384
ENSG00000149575	SCN2B	10.6169	0.659013	0.187339	3.51775	0.000435229	0.00839285
ENSG00000149591	TAGLN	7154.57	0.405919	0.128632	3.15566	0.00160137	0.0200629
ENSG00000149596	JPH2	159.609	0.416595	0.145483	2.86354	0.00418939	0.0380022
ENSG00000149609	C20orf144	12.9148	0.292982	0.0913033	3.20889	0.00133248	0.0177226
ENSG00000149639	SOGA1	1405.47	0.211883	0.0761434	2.78268	0.00539116	0.0448476
ENSG00000149657	LSM14B	2052.7	0.146722	0.0496366	2.95593	0.00311728	0.0312939
ENSG00000149658	YTHDF1	3261.53	0.125063	0.0451689	2.7688	0.00562634	0.046033
ENSG00000149716	LTO1	567.131	0.131145	0.0430608	3.04559	0.00232224	0.0256856
ENSG00000149922	TBX6	66.8044	0.417383	0.0876076	4.76424	1.89571e-06	0.000173252
ENSG00000149970	CNKSR2	9.98501	0.432927	0.157271	2.75275	0.00590964	0.0475239
ENSG00000150281	CTF1	52.1511	0.361589	0.130058	2.78022	0.00543217	0.0451211
ENSG00000150394	CDH8	5.24921	0.579636	0.141079	4.10858	3.981e-05	0.00156526
ENSG00000150401	DCUN1D2	514.307	0.230598	0.0604469	3.81489	0.000136243	0.00372208
ENSG00000150457	LATS2	584.817	0.256952	0.0692381	3.71114	0.000206332	0.00493243
ENSG00000150459	SAP18	5768.64	0.192277	0.0544059	3.53412	0.00040914	0.00803409
ENSG00000150625	GPM6A	27.4151	1.17176	0.237469	4.93436	8.04138e-07	9.48521e-05
ENSG00000150768	DLAT	2010.13	-0.157111	0.0464374	-3.38328	0.000716253	0.011649
ENSG00000151014	NOCT	157.71	-0.225859	0.0647343	-3.48901	0.000484814	0.00905278
ENSG00000151067	CACNA1C	515.327	0.416075	0.111101	3.745	0.000180391	0.00448857
ENSG00000151090	THRB	213.853	0.48376	0.135937	3.55871	0.000372675	0.00751722
ENSG00000151092	NGLY1	1100.04	-0.152093	0.0358236	-4.24559	2.18019e-05	0.001038
ENSG00000151093	OXSM	477.726	-0.17557	0.046952	-3.73936	0.000184492	0.00456067
ENSG00000151135	TMEM263	1226.92	-0.23876	0.0692605	-3.44728	0.000566256	0.00998156
ENSG00000151239	TWF1	2535	-0.195923	0.0660478	-2.96638	0.00301328	0.030736
ENSG00000151247	EIF4E	1279.97	-0.187526	0.0559538	-3.35145	0.000803907	0.0125306
ENSG00000151303	NA	1.33881	0.515744	0.179031	2.88076	0.00396721	0.0366698
ENSG00000151365	THRSP	3.45208	0.740562	0.199198	3.71773	0.000201024	0.00483947
ENSG00000151468	CCDC3	490.508	0.223388	0.0772614	2.89132	0.00383627	0.0358483
ENSG00000151575	TEX9	105.383	-0.294747	0.0833005	-3.53835	0.000402631	0.00794747
ENSG00000151611	MMAA	383.907	-0.210343	0.047824	-4.39826	1.09121e-05	0.000621004
ENSG00000151623	NR3C2	663.126	-0.279702	0.0994125	-2.81355	0.00489983	0.0423291
ENSG00000151632	AKR1C2	111.987	0.582525	0.134688	4.32498	1.52548e-05	0.000786718
ENSG00000151640	DPYSL4	29.4788	0.561521	0.147437	3.80856	0.000139779	0.00377481
ENSG00000151665	PIGF	456.738	-0.129836	0.0418852	-3.0998	0.00193653	0.0228582
ENSG00000151729	SLC25A4	1191.54	-0.159743	0.0564228	-2.83118	0.00463767	0.0409357
ENSG00000151743	AMN1	93.6221	-0.189775	0.0569384	-3.33299	0.000859187	0.0130654
ENSG00000151778	SERP2	104.342	0.434515	0.142608	3.04692	0.00231199	0.0256615
ENSG00000151806	GUF1	1256.26	-0.153943	0.0476925	-3.22782	0.00124738	0.0169275
ENSG00000151849	CENPJ	565.828	0.227731	0.065287	3.48816	0.000486358	0.00905524
ENSG00000151876	FBXO4	349.313	-0.23414	0.055654	-4.20707	2.58699e-05	0.00116805
ENSG00000151881	TMEM267	480.047	-0.209299	0.0582601	-3.59249	0.00032753	0.00684979
ENSG00000151967	SCHIP1	11.7196	0.425275	0.105885	4.01638	5.90982e-05	0.00207905
ENSG00000152049	KCNE4	168.748	0.345655	0.108452	3.18718	0.00143669	0.0186507
ENSG00000152086	TUBA3E	1.12885	0.687429	0.199634	3.44344	0.000574363	0.0100753
ENSG00000152092	ASTN1	3.67348	0.849578	0.224089	3.79126	0.000149885	0.00395229
ENSG00000152104	PTPN14	586.381	0.246165	0.0762805	3.2271	0.00125051	0.0169565
ENSG00000152117	SMPD4BP	562.389	0.29161	0.0618921	4.71159	2.4579e-06	0.000208946
ENSG00000152137	HSPB8	275.103	0.500866	0.140165	3.57341	0.000352367	0.00723604
ENSG00000152234	ATP5F1A	15606	-0.333143	0.054298	-6.13545	8.49176e-10	5.07852e-07
ENSG00000152240	HAUS1	623.996	-0.228032	0.0613405	-3.71748	0.000201219	0.00484077
ENSG00000152242	C18orf25	689.332	-0.227709	0.0477949	-4.7643	1.89513e-06	0.000173252
ENSG00000152284	TCF7L1	174.804	0.360845	0.0686161	5.2589	1.44918e-07	2.37058e-05
ENSG00000152439	ZNF773	86.7966	0.405341	0.102749	3.94498	7.98075e-05	0.00257629
ENSG00000152455	SUV39H2	485.34	-0.140748	0.0499062	-2.82026	0.00479855	0.0418594
ENSG00000152484	USP12	1888.52	0.231387	0.0680167	3.40191	0.000669176	0.011151
ENSG00000152520	PAN3	1873.4	0.29613	0.0670774	4.41475	1.01126e-05	0.000590289
ENSG00000152578	GRIA4	8.54185	0.663477	0.160878	4.12409	3.72203e-05	0.00149623
ENSG00000152582	SPEF2	140.536	-0.285136	0.0854501	-3.33687	0.000847286	0.0129812
ENSG00000152583	SPARCL1	2234.05	0.326444	0.115978	2.81469	0.00488237	0.042255
ENSG00000152611	CAPSL	0.88008	-0.95404	0.282135	-3.3815	0.00072091	0.011708
ENSG00000152620	NADK2	1051.88	-0.174918	0.0521231	-3.35587	0.000791159	0.012417
ENSG00000152700	SAR1B	1632.59	-0.121954	0.0441942	-2.75952	0.0057887	0.0468183
ENSG00000152767	FARP1	3186.32	0.241194	0.0869209	2.77487	0.00552242	0.045439
ENSG00000152778	IFIT5	612.923	-0.283981	0.0705255	-4.02665	5.6578e-05	0.00201679
ENSG00000152926	ZNF117|ERV3-1-ZNF117	400.777	0.318169	0.0996781	3.19196	0.0014131	0.0184832
ENSG00000152932	RAB3C	23.8307	0.625075	0.175873	3.55412	0.000379247	0.00761374
ENSG00000152944	MED21	811.72	-0.141362	0.048305	-2.92645	0.0034286	0.0332227
ENSG00000152969	JAKMIP1	24.8001	-0.449756	0.128797	-3.49197	0.000479464	0.00897553
ENSG00000152977	ZIC1	3.5715	2.02057	0.318316	6.34768	2.18581e-10	1.93433e-07
ENSG00000153006	SREK1IP1	886.462	-0.154679	0.0526861	-2.93587	0.00332614	0.0325236
ENSG00000153048	CARHSP1	2527.95	0.146004	0.0493814	2.95667	0.00310983	0.0312924
ENSG00000153060	TEKT5	14.9948	0.557177	0.167543	3.32557	0.000882394	0.0132823
ENSG00000153093	ACOXL	17.8288	-0.376468	0.136907	-2.74982	0.00596283	0.0478388
ENSG00000153157	SYCP2L	6.00629	0.53274	0.157828	3.37545	0.000736943	0.0118387
ENSG00000153246	PLA2R1	377.768	0.256715	0.088951	2.88602	0.00390142	0.0362386
ENSG00000153250	RBMS1	692.407	0.307348	0.0990121	3.10414	0.0019083	0.0226426
ENSG00000153404	PLEKHG4B	9.5601	0.859136	0.156231	5.49913	3.81664e-08	9.34076e-06
ENSG00000153487	ING1	893.221	0.148354	0.0444033	3.34107	0.000834572	0.0128383
ENSG00000153561	RMND5A	2645.55	0.120973	0.0415853	2.90903	0.00362549	0.0345029
ENSG00000153563	CD8A	251.587	-0.469627	0.129663	-3.62192	0.000292426	0.00630918
ENSG00000153774	CFDP1	1667.37	0.199282	0.0495514	4.02173	5.77721e-05	0.00205198
ENSG00000153790	C7orf31	153.634	0.219361	0.0789474	2.77857	0.0054598	0.0451965
ENSG00000153902	LGI4	133.836	0.36511	0.12959	2.81743	0.00484093	0.0421001
ENSG00000153993	SEMA3D	36.3782	1.08875	0.192681	5.65054	1.59947e-08	4.82516e-06
ENSG00000154025	SLC5A10	8.25875	0.340426	0.107556	3.16509	0.00155033	0.0196684
ENSG00000154027	AK5	16.6642	0.733734	0.131381	5.58477	2.34013e-08	6.21146e-06
ENSG00000154118	JPH3	9.2707	0.793477	0.146142	5.42948	5.65188e-08	1.21941e-05
ENSG00000154122	ANKH	4439.21	0.185005	0.0626876	2.95122	0.00316522	0.0316513
ENSG00000154277	UCHL1	153.65	0.505437	0.147518	3.42628	0.000611919	0.0105459
ENSG00000154309	DISP1	168.528	0.201332	0.0665332	3.02604	0.0024778	0.0268914
ENSG00000154328	NEIL2	631.495	-0.356967	0.0658105	-5.42418	5.82228e-08	1.24827e-05
ENSG00000154342	WNT3A	2.19604	0.450131	0.164389	2.7382	0.00617757	0.0489283
ENSG00000154359	LONRF1	524.135	-0.276063	0.0595078	-4.6391	3.49933e-06	0.000273598
ENSG00000154451	GBP5	406.253	-0.615129	0.140835	-4.36774	1.25536e-05	0.000679407
ENSG00000154473	BUB3	4152.66	-0.134789	0.038642	-3.48815	0.000486378	0.00905524
ENSG00000154548	SRSF12	7.25408	0.538272	0.132126	4.07394	4.62244e-05	0.00175277
ENSG00000154620	TMSB4Y	84.9946	-0.782041	0.264353	-2.95832	0.00309322	0.0311967
ENSG00000154645	CHODL	14.0043	0.553553	0.164725	3.36047	0.000778093	0.0122797
ENSG00000154710	RABGEF1	128.747	0.228297	0.0535366	4.26433	2.00505e-05	0.000967103
ENSG00000154719	MRPL39	829.342	-0.19261	0.052036	-3.70148	0.000214347	0.00508127
ENSG00000154743	TSEN2	594.503	0.210204	0.0608747	3.45307	0.000554247	0.00984049
ENSG00000154764	WNT7A	6.07896	0.825113	0.285758	2.88745	0.00388381	0.0361735
ENSG00000154832	CXXC1	1480.27	-0.188508	0.0612966	-3.07533	0.00210267	0.0241829
ENSG00000154839	SKA1	381.86	-0.313749	0.0703911	-4.45722	8.30287e-06	0.000513547
ENSG00000154914	USP43	444.293	-0.157362	0.0507177	-3.1027	0.00191762	0.0227294
ENSG00000154975	CA10	2.80897	0.619954	0.195051	3.17842	0.00148082	0.0190849
ENSG00000154978	VOPP1	1682.4	0.173979	0.047292	3.67882	0.000234312	0.00545592
ENSG00000155011	DKK2	102.035	0.538517	0.147333	3.6551	0.000257083	0.00577699
ENSG00000155097	ATP6V1C1	1959.75	0.138105	0.0504536	2.73728	0.00619502	0.048964
ENSG00000155189	AGPAT5	1788.3	-0.463696	0.0639583	-7.24998	4.16841e-13	1.01498e-09
ENSG00000155269	GPR78	9.30808	0.36782	0.132005	2.7864	0.00532967	0.0445555
ENSG00000155622	XAGE2	1.86202	2.42212	0.506977	4.77757	1.7743e-06	0.000166657
ENSG00000155755	TMEM237	417.449	-0.166452	0.0563005	-2.95649	0.0031116	0.0312924
ENSG00000155760	FZD7	697.651	0.34179	0.0930854	3.67179	0.000240861	0.00552909
ENSG00000155816	FMN2	17.8962	1.09068	0.223146	4.88775	1.01993e-06	0.000113252
ENSG00000155846	PPARGC1B	584.412	-0.182327	0.062141	-2.93408	0.00334535	0.0326668
ENSG00000155886	SLC24A2	17.4636	0.491934	0.177279	2.77491	0.00552169	0.045439
ENSG00000155893	PXYLP1	621.419	-0.144682	0.0438761	-3.29752	0.00097543	0.0142145
ENSG00000155975	VPS37A	802.872	-0.334109	0.0541826	-6.16635	6.98844e-10	4.41165e-07
ENSG00000155980	KIF5A	41.6478	0.460573	0.144443	3.18862	0.00142954	0.0186317
ENSG00000156006	NAT2	172.747	-0.402479	0.12517	-3.21546	0.00130235	0.0174102
ENSG00000156017	CARNMT1	1006.98	-0.197073	0.0510645	-3.85929	0.000113715	0.00327124
ENSG00000156026	MCU	2254.75	-0.183041	0.0551941	-3.31631	0.000912146	0.0135896
ENSG00000156076	WIF1	160.448	1.44679	0.326363	4.43307	9.28998e-06	0.000556566
ENSG00000156103	MMP16	51.8242	0.377856	0.113267	3.33596	0.000850046	0.0129944
ENSG00000156136	DCK	1010.32	-0.191356	0.0579189	-3.30386	0.000953648	0.0139944
ENSG00000156219	ART3	87.5145	-0.598183	0.194542	-3.07482	0.00210631	0.0242116
ENSG00000156222	SLC28A1	4.07722	0.889567	0.192345	4.62485	3.74867e-06	0.00028902
ENSG00000156482	RPL30	24547.2	0.166262	0.0600081	2.77065	0.00559441	0.0458543
ENSG00000156486	KCNS2	2.55186	0.585714	0.182937	3.20173	0.00136603	0.0180281
ENSG00000156587	UBE2L6	2868.61	-0.287407	0.0915465	-3.13947	0.00169255	0.0209048
ENSG00000156599	ZDHHC5	4434.74	0.0757139	0.0263738	2.87079	0.00409442	0.0374898
ENSG00000156639	ZFAND3	2299.63	0.127094	0.03555	3.57507	0.000350135	0.00722066
ENSG00000156735	BAG4	725.841	-0.235774	0.0606059	-3.89028	0.000100127	0.00301789
ENSG00000156804	FBXO32	1232.41	0.277194	0.0949592	2.91909	0.00351056	0.0337769
ENSG00000156858	PRR14	1456.37	0.161135	0.0409712	3.93287	8.39361e-05	0.00266912
ENSG00000156860	FBRS	2872.78	0.198542	0.0438985	4.52275	6.10423e-06	0.000414516
ENSG00000156958	GALK2	789.107	-0.140199	0.047539	-2.94914	0.00318656	0.0317158
ENSG00000157036	EXOG	214.789	-0.155639	0.0421666	-3.69104	0.000223338	0.0052506
ENSG00000157103	SLC6A1	30.4932	0.367231	0.0999742	3.67325	0.00023948	0.00551033
ENSG00000157107	FCHO2	1138.99	-0.175904	0.0618091	-2.84592	0.00442833	0.0396526
ENSG00000157184	CPT2	1087.96	-0.135081	0.0459345	-2.94073	0.00327442	0.0322886
ENSG00000157259	GATAD1	1664.76	0.135436	0.0458513	2.95381	0.00313876	0.0314513
ENSG00000157326	DHRS4	524.79	-0.238152	0.0649408	-3.66723	0.000245196	0.00558191
ENSG00000157349	DDX19B	497.388	0.155973	0.0355312	4.38974	1.13485e-05	0.000637328
ENSG00000157510	AFAP1L1	179.212	0.243307	0.0813114	2.99228	0.00276902	0.0289567
ENSG00000157514	TSC22D3	1548.17	0.388544	0.0813947	4.77358	1.8098e-06	0.000168564
ENSG00000157570	TSPAN18	430.723	0.487294	0.110999	4.39008	1.1331e-05	0.000637328
ENSG00000157703	SVOPL	10.8821	1.00112	0.231321	4.32786	1.50567e-05	0.000780822
ENSG00000157890	MEGF11	27.562	-0.472744	0.155604	-3.03813	0.00238055	0.0260766
ENSG00000157895	C12orf43	508.605	-0.0939327	0.0327441	-2.8687	0.00412168	0.037662
ENSG00000157954	WIPI2	2930.87	0.189955	0.0368744	5.15141	2.58541e-07	3.93223e-05
ENSG00000158006	PAFAH2	984.902	-0.142265	0.051374	-2.7692	0.00561939	0.0459927
ENSG00000158008	EXTL1	5.7644	0.63001	0.152925	4.11972	3.79328e-05	0.00151593
ENSG00000158022	TRIM63	2.82751	1.15033	0.21541	5.34022	9.2836e-08	1.72774e-05
ENSG00000158055	GRHL3	181.479	0.403341	0.124258	3.246	0.00117039	0.0161463
ENSG00000158089	GALNT14	34.362	0.891053	0.187692	4.74743	2.0602e-06	0.000183369
ENSG00000158092	NCK1	824.887	-0.122819	0.0447339	-2.74554	0.00604118	0.0482403
ENSG00000158104	HPD	9.22027	0.461241	0.104571	4.41077	1.03002e-05	0.000595498
ENSG00000158106	RHPN1	1028.62	0.310812	0.0963941	3.22439	0.00126243	0.0170638
ENSG00000158201	ABHD3	1106.01	-0.238767	0.0696021	-3.43045	0.000602586	0.0104113
ENSG00000158445	KCNB1	14.556	1.11187	0.197625	5.62618	1.84246e-08	5.23398e-06
ENSG00000158458	NRG2	6.44137	0.515253	0.151682	3.39692	0.000681484	0.0112827
ENSG00000158477	CD1A	23.3847	-0.391148	0.13748	-2.84512	0.00443943	0.0397103
ENSG00000158485	CD1B	10.9758	-0.672979	0.161409	-4.16941	3.05386e-05	0.00130619
ENSG00000158545	ZC3H18	2145.12	0.194929	0.039652	4.916	8.83306e-07	0.00010242
ENSG00000158552	ZFAND2B	1096.25	0.137474	0.0431927	3.18281	0.00145852	0.0188617
ENSG00000158714	SLAMF8	361.327	-0.317046	0.115102	-2.75449	0.00587846	0.0473737
ENSG00000158769	F11R	5065.29	0.122232	0.0402904	3.03378	0.00241508	0.0263786
ENSG00000158813	EDA	215.434	-0.706099	0.161028	-4.38495	1.16011e-05	0.000647663
ENSG00000158816	VWA5B1	28.4429	1.74198	0.292485	5.95579	2.58818e-09	1.1609e-06
ENSG00000158850	B4GALT3	1711.93	0.111821	0.0386676	2.89184	0.00382988	0.0358278
ENSG00000158856	DMTN	1650.96	-0.240269	0.0753638	-3.18813	0.00143199	0.0186317
ENSG00000158887	MPZ	38.4953	0.370529	0.103139	3.59253	0.00032748	0.00684979
ENSG00000158941	CCAR2	2822.7	-0.226043	0.050615	-4.46594	7.9719e-06	0.000501549
ENSG00000158985	CDC42SE2	3441.61	-0.152444	0.0456589	-3.33875	0.000841571	0.012911
ENSG00000159164	SV2A	93.6936	0.4186	0.0998072	4.19408	2.73977e-05	0.00120979
ENSG00000159208	CIART	42.5676	0.344506	0.114385	3.01181	0.00259697	0.0277605
ENSG00000159217	IGF2BP1	153.893	1.01214	0.268267	3.7729	0.000161361	0.0041483
ENSG00000159251	ACTC1	49.7232	0.757038	0.172664	4.38446	1.16275e-05	0.000647663
ENSG00000159259	CHAF1B	590.643	-0.177963	0.0553268	-3.21658	0.00129727	0.0173626
ENSG00000159314	ARHGAP27	3539.45	0.157556	0.0499097	3.15683	0.00159494	0.0200341
ENSG00000159348	CYB5R1	931.675	0.131162	0.0440818	2.97542	0.00292587	0.0300241
ENSG00000159374	M1AP	12.2508	-0.771625	0.186627	-4.13458	3.55612e-05	0.00145606
ENSG00000159450	TCHH	13.6241	0.935234	0.134267	6.96547	3.27312e-12	5.87249e-09
ENSG00000159625	DRC7	2.57627	-0.711408	0.199875	-3.55926	0.000371901	0.00750605
ENSG00000159648	TEPP	1.24515	0.548607	0.179303	3.05966	0.00221587	0.0248968
ENSG00000159761	C16orf86	31.5614	0.320069	0.0847206	3.77793	0.000158134	0.00409935
ENSG00000159871	LYPD5	159.831	-0.503603	0.1125	-4.47646	7.58897e-06	0.000481751
ENSG00000159873	CCDC117	114.909	-0.157647	0.0569918	-2.76613	0.00567252	0.0462499
ENSG00000160062	ZBTB8A	175.168	-0.186908	0.0553262	-3.37829	0.000729374	0.0117781
ENSG00000160111	CPAMD8	41.3051	0.557154	0.0946428	5.88692	3.93467e-09	1.57799e-06
ENSG00000160117	ANKLE1	27.5803	0.781094	0.140568	5.55668	2.74949e-08	7.10055e-06
ENSG00000160161	CILP2	66.6759	0.608532	0.165669	3.67317	0.000239558	0.00551033
ENSG00000160182	TFF1	5009.77	-0.676604	0.189932	-3.56235	0.000367554	0.00743594
ENSG00000160185	UBASH3A	46.0318	-0.308626	0.110317	-2.79763	0.00514795	0.0436105
ENSG00000160199	PKNOX1	785.342	-0.110135	0.0320443	-3.43697	0.000588262	0.010226
ENSG00000160282	FTCD	5.81418	1.0645	0.202466	5.25768	1.45883e-07	2.37058e-05
ENSG00000160293	VAV2	2427.26	0.226428	0.0764914	2.96017	0.00307466	0.0310923
ENSG00000160321	ZNF208	7.06678	0.393176	0.14226	2.76378	0.00571352	0.0463963
ENSG00000160360	GPSM1	216.881	0.42991	0.104075	4.13078	3.61528e-05	0.00146491
ENSG00000160445	ZER1	1745.05	0.123241	0.0425726	2.89484	0.0037935	0.0355852
ENSG00000160469	BRSK1	119.183	0.248247	0.0905706	2.74092	0.00612677	0.0486389
ENSG00000160602	NEK8	266.003	0.241491	0.0626573	3.85416	0.000116125	0.00331818
ENSG00000160606	TLCD1	549.694	0.243953	0.0851371	2.86542	0.00416457	0.0378273
ENSG00000160654	CD3G	94.0999	-0.342389	0.110539	-3.09746	0.00195189	0.02296
ENSG00000160691	SHC1	3467.96	0.142637	0.0377042	3.78304	0.000154923	0.00404688
ENSG00000160714	UBE2Q1	2751.71	0.0860036	0.027965	3.0754	0.00210221	0.0241829
ENSG00000160716	CHRNB2	11.7172	-0.450967	0.158994	-2.83637	0.00456294	0.0404962
ENSG00000160741	CRTC2	1453.08	0.165851	0.0424624	3.90583	9.39036e-05	0.00290077
ENSG00000160766	GBAP1	76.2074	0.185036	0.0657098	2.81596	0.00486313	0.0422197
ENSG00000160791	CCR5	174.735	-0.333158	0.109651	-3.03834	0.00237885	0.0260748
ENSG00000160801	PTH1R	17.0702	0.813642	0.136818	5.94688	2.73299e-09	1.1793e-06
ENSG00000160908	ZNF394	748.383	0.131256	0.0361158	3.63431	0.000278728	0.0061182
ENSG00000160959	LRRC14	1181.63	0.163642	0.0563033	2.90644	0.00365564	0.0347123
ENSG00000160963	COL26A1	7.35532	0.471837	0.155256	3.03909	0.00237297	0.0260439
ENSG00000160973	FOXH1	27.8067	0.421219	0.142886	2.94795	0.00319893	0.031811
ENSG00000161055	SCGB3A1	3.08604	0.693702	0.1916	3.62057	0.000293959	0.00632624
ENSG00000161202	DVL3	3246.44	0.108628	0.0388796	2.79395	0.00520682	0.043891
ENSG00000161243	FBXO27	25.1539	0.6619	0.136295	4.85638	1.19552e-06	0.000125397
ENSG00000161249	DMKN	612.013	-0.413706	0.147742	-2.80019	0.00510725	0.0434202
ENSG00000161395	PGAP3	1787.47	0.235257	0.070588	3.33283	0.000859682	0.0130654
ENSG00000161513	FDXR	958.138	-0.342964	0.0801808	-4.27739	1.89099e-05	0.000924773
ENSG00000161609	KASH5	2.55414	0.923526	0.272679	3.38686	0.000706969	0.0115467
ENSG00000161849	KRT84	1.47865	1.16567	0.307402	3.79199	0.000149447	0.00395229
ENSG00000161904	LEMD2	1836.37	0.181146	0.0363605	4.98195	6.29469e-07	8.06691e-05
ENSG00000161905	ALOX15	67.1476	0.617858	0.160079	3.85971	0.000113523	0.00326936
ENSG00000161920	MED11	404.229	-0.178888	0.0550543	-3.2493	0.00115691	0.0160186
ENSG00000161955	TNFSF13	525.311	-0.206479	0.0747912	-2.76074	0.00576704	0.0467077
ENSG00000162004	CCDC78	128.871	0.572884	0.12374	4.62972	3.66157e-06	0.000285627
ENSG00000162006	MSLNL	10.81	0.701184	0.247489	2.83319	0.00460859	0.0407521
ENSG00000162032	SPSB3	53.0993	0.161334	0.0590105	2.734	0.0062571	0.0493289
ENSG00000162069	BICDL2	1720.39	0.293545	0.0739359	3.97026	7.17944e-05	0.00237814
ENSG00000162086	ZNF75A	247.343	0.265192	0.0779067	3.40397	0.000664148	0.0111036
ENSG00000162148	PPP1R32	51.4228	0.315656	0.0797655	3.9573	7.58011e-05	0.00249268
ENSG00000162174	ASRGL1	589.792	-0.430394	0.113065	-3.8066	0.000140892	0.00379073
ENSG00000162191	UBXN1	2993.2	0.125053	0.0424467	2.94611	0.00321797	0.0319244
ENSG00000162373	BEND5	17.3232	0.351121	0.121534	2.88907	0.00386378	0.0360461
ENSG00000162408	NOL9	829.666	-0.171084	0.0489787	-3.49303	0.000477565	0.00895474
ENSG00000162409	PRKAA2	70.5113	0.659694	0.203694	3.23865	0.00120096	0.0164548
ENSG00000162419	GMEB1	579.877	-0.15121	0.0352744	-4.28667	1.81372e-05	0.00089866
ENSG00000162444	RBP7	36.4664	0.670756	0.11759	5.70421	1.16881e-08	3.75884e-06
ENSG00000162521	RBBP4	4749.41	-0.189447	0.0396539	-4.77752	1.77466e-06	0.000166657
ENSG00000162576	MXRA8	1627.07	0.316902	0.0988077	3.20726	0.00134006	0.0177817
ENSG00000162591	MEGF6	708.536	0.339874	0.119093	2.85386	0.00431919	0.0389001
ENSG00000162598	C1orf87	0.967466	0.878242	0.270819	3.24291	0.00118317	0.016255
ENSG00000162600	OMA1	539.662	-0.170293	0.0559123	-3.04571	0.00232133	0.0256856
ENSG00000162631	NTNG1	5.4801	0.847619	0.203247	4.17038	3.04089e-05	0.00130391
ENSG00000162636	FAM102B	1322.97	-0.177332	0.0590637	-3.00239	0.00267868	0.0283319
ENSG00000162641	AKNAD1	13.7045	0.467309	0.130918	3.56946	0.000357712	0.00731935
ENSG00000162643	DNAI3	7.65857	-0.462833	0.138065	-3.35228	0.00080149	0.0125158
ENSG00000162654	GBP4	1463.65	-0.622213	0.141726	-4.39025	1.13221e-05	0.000637328
ENSG00000162669	HFM1	3.80921	0.557109	0.188529	2.95504	0.0031263	0.0313633
ENSG00000162676	GFI1	148.842	-0.467666	0.12816	-3.64908	0.000263177	0.00586753
ENSG00000162688	AGL	860.884	-0.205838	0.0620455	-3.31754	0.000908148	0.0135542
ENSG00000162695	SLC30A7	1245.05	-0.204552	0.0526434	-3.88562	0.000102069	0.0030575
ENSG00000162734	PEA15	4013.68	0.14635	0.0496517	2.94753	0.00320325	0.0318337
ENSG00000162746	FCRLB	28.0379	0.313937	0.105868	2.96535	0.0030234	0.030785
ENSG00000162777	DENND2D	1277.76	-0.137139	0.0450273	-3.04568	0.00232154	0.0256856
ENSG00000162873	KLHDC8A	28.882	0.377117	0.0865164	4.3589	1.30717e-05	0.000699529
ENSG00000162889	MAPKAPK2	4451.64	0.11439	0.0386454	2.96	0.00307636	0.0310928
ENSG00000162896	PIGR	107639	-0.562749	0.177608	-3.16849	0.00153231	0.0195052
ENSG00000162913	OBSCN-AS1	5.69725	0.575299	0.124506	4.62066	3.82519e-06	0.000293687
ENSG00000162931	TRIM17	15.5723	0.322879	0.107905	2.99226	0.00276918	0.0289567
ENSG00000162951	LRRTM1	20.8599	0.836026	0.235506	3.54991	0.000385368	0.00769484
ENSG00000162997	PRORSD1P	48.0861	0.220296	0.070873	3.10832	0.00188157	0.0224504
ENSG00000163017	ACTG2	3739.36	0.685265	0.165817	4.13266	3.58596e-05	0.00146066
ENSG00000163053	SLC16A14	183.413	-0.308766	0.102085	-3.02459	0.0024897	0.0270033
ENSG00000163069	SGCB	1179.87	-0.247307	0.063993	-3.86459	0.000111274	0.00323377
ENSG00000163071	SPATA18	246.34	-0.521261	0.110241	-4.72839	2.26305e-06	0.000194811
ENSG00000163075	CFAP221	2.84343	0.581572	0.205212	2.834	0.00459692	0.0406919
ENSG00000163104	SMARCAD1	1100.7	-0.163378	0.0522403	-3.12743	0.00176341	0.021423
ENSG00000163126	ANKRD23	27.0571	0.284036	0.0824855	3.44347	0.000574304	0.0100753
ENSG00000163131	CTSS	7810.36	-0.18281	0.0610281	-2.99551	0.00273987	0.0287627
ENSG00000163145	C1QTNF7	34.8704	0.483575	0.146457	3.30183	0.000960576	0.0140457
ENSG00000163156	SCNM1|TNFAIP8L2-SCNM1	726.37	0.12261	0.0440246	2.78504	0.00535207	0.0446845
ENSG00000163283	ALPP	24.5355	1.26236	0.261489	4.82759	1.38197e-06	0.000139792
ENSG00000163286	ALPG	55.8164	0.689915	0.210572	3.27639	0.00105144	0.014978
ENSG00000163288	GABRB1	12.4753	-0.698875	0.195484	-3.5751	0.000350101	0.00722066
ENSG00000163291	PAQR3	480.293	-0.186895	0.0604251	-3.09299	0.00198149	0.023204
ENSG00000163293	NIPAL1	858.636	-0.213599	0.0675179	-3.16358	0.00155839	0.0197487
ENSG00000163312	HELQ	251.513	-0.102181	0.0369314	-2.76678	0.00566129	0.0462264
ENSG00000163322	ABRAXAS1	256.715	-0.16915	0.0605327	-2.79437	0.00520016	0.0438566
ENSG00000163346	PBXIP1	2633.17	0.276289	0.0613912	4.50047	6.78031e-06	0.000446204
ENSG00000163354	DCST2	30.758	0.301408	0.105994	2.84364	0.00446014	0.0398223
ENSG00000163357	DCST1	16.3337	0.257904	0.0916604	2.81369	0.00489769	0.042323
ENSG00000163376	KBTBD8	147.743	-0.279134	0.0732939	-3.80842	0.000139857	0.00377481
ENSG00000163380	LMOD3	13.5835	0.554506	0.142295	3.89688	9.74408e-05	0.00296577
ENSG00000163421	PROK2	23.8235	-0.703479	0.206333	-3.40944	0.00065097	0.0109639
ENSG00000163431	LMOD1	767.753	0.590574	0.149909	3.93955	8.16339e-05	0.00261151
ENSG00000163462	TRIM46	38.9118	0.270387	0.0943245	2.86656	0.0041496	0.037747
ENSG00000163472	TMEM79	257.554	0.173979	0.0525465	3.31096	0.000929781	0.0137806
ENSG00000163501	IHH	2887.48	0.30443	0.110186	2.76287	0.00572947	0.0464807
ENSG00000163513	TGFBR2	4425.47	0.256881	0.0628025	4.09029	4.30827e-05	0.00165958
ENSG00000163515	RETNLB	518.456	-0.751856	0.212936	-3.5309	0.000414152	0.00808592
ENSG00000163516	ANKZF1	1539.89	0.141306	0.0438595	3.2218	0.00127389	0.0171778
ENSG00000163521	GLB1L	231.967	0.202697	0.0612536	3.30915	0.000935808	0.0138518
ENSG00000163563	MNDA	171.875	-0.369604	0.123605	-2.99021	0.0027879	0.0290721
ENSG00000163576	EFHB	9.79132	0.45911	0.109142	4.20655	2.59304e-05	0.00116923
ENSG00000163584	RPL22L1	2311.59	-0.506988	0.112198	-4.51868	6.22249e-06	0.000420037
ENSG00000163586	FABP1	13316.5	0.583642	0.175359	3.32826	0.000873901	0.013205
ENSG00000163599	CTLA4	72.4991	-0.474859	0.109944	-4.31911	1.56659e-05	0.000806698
ENSG00000163600	ICOS	50.783	-0.427875	0.11501	-3.72033	0.000198961	0.00481361
ENSG00000163607	GTPBP8	330.38	-0.174107	0.0464009	-3.75224	0.000175264	0.00440604
ENSG00000163626	COX18	873.357	-0.151516	0.0552499	-2.74238	0.00609967	0.0485141
ENSG00000163631	ALB	19.9165	-0.929733	0.32381	-2.87123	0.00408873	0.0374778
ENSG00000163694	RBM47	4896.64	-0.154074	0.0453953	-3.39405	0.00068866	0.0113409
ENSG00000163734	CXCL3	1678.32	-0.413578	0.121205	-3.41221	0.000644376	0.0108851
ENSG00000163736	PPBP	260.973	0.797659	0.266116	2.99742	0.00272279	0.0286971
ENSG00000163739	CXCL1	2893.23	-0.450035	0.125056	-3.59867	0.000319854	0.00674722
ENSG00000163743	RCHY1	755.975	-0.207151	0.0480678	-4.30956	1.63583e-05	0.00082768
ENSG00000163792	TCF23	4.26437	1.07783	0.222205	4.85062	1.23076e-06	0.000128698
ENSG00000163840	DTX3L	3154.83	-0.189876	0.0509352	-3.7278	0.000193157	0.00471334
ENSG00000163870	TPRA1	1354.92	0.135542	0.0441685	3.06876	0.0021495	0.024475
ENSG00000163873	GRIK3	23.9193	0.422102	0.142958	2.95263	0.0031508	0.0315533
ENSG00000163909	HEYL	389.638	0.319573	0.0806877	3.96062	7.47564e-05	0.00246696
ENSG00000163932	PRKCD	2326.75	0.149289	0.0495042	3.01569	0.00256396	0.0275111
ENSG00000163950	SLBP	2121.29	-0.133056	0.0454908	-2.92491	0.0034456	0.033359
ENSG00000163958	ZDHHC19	3.88684	0.44842	0.155831	2.8776	0.00400712	0.0369285
ENSG00000163959	SLC51A	126.632	0.4807	0.104418	4.60362	4.15207e-06	0.000313141
ENSG00000164024	METAP1	2503.31	-0.119301	0.0398151	-2.99637	0.00273218	0.0287368
ENSG00000164032	H2AZ1	8815.56	-0.183991	0.0536261	-3.431	0.000601359	0.0103954
ENSG00000164070	HSPA4L	478.765	-0.545823	0.124824	-4.37272	1.22707e-05	0.000670346
ENSG00000164074	ABHD18	462.295	-0.152668	0.0462509	-3.30086	0.000963891	0.014078
ENSG00000164106	SCRG1	11.3002	0.621488	0.204366	3.04105	0.00235758	0.0258999
ENSG00000164107	HAND2	66.1737	0.552963	0.180954	3.05583	0.00224441	0.0251263
ENSG00000164109	MAD2L1	1735.99	-0.223486	0.0669587	-3.33767	0.000844834	0.0129553
ENSG00000164114	MAP9	87.8471	0.500438	0.144758	3.45707	0.000546081	0.00974204
ENSG00000164124	TMEM144	765.688	-0.238507	0.0610003	-3.90993	9.23248e-05	0.00286114
ENSG00000164128	NPY1R	54.8577	0.756329	0.185768	4.07135	4.67409e-05	0.00176451
ENSG00000164169	PRMT9	245.374	-0.166073	0.0408086	-4.06957	4.71008e-05	0.00177221
ENSG00000164185	ZNF474	4.78319	0.362296	0.116964	3.09751	0.00195156	0.02296
ENSG00000164251	F2RL1	3052.16	-0.16443	0.0577843	-2.84558	0.00443312	0.0396746
ENSG00000164253	WDR41	811.256	-0.147707	0.0438327	-3.3698	0.00075223	0.012005
ENSG00000164283	ESM1	245.162	0.30205	0.0909764	3.32009	0.000899888	0.01349
ENSG00000164284	GRPEL2	860.443	-0.184416	0.0517921	-3.56069	0.000369876	0.00746962
ENSG00000164287	CDC20B	1.77943	-0.78923	0.231196	-3.41369	0.000640898	0.0108386
ENSG00000164303	ENPP6	8.18762	0.463755	0.130201	3.56183	0.000368279	0.00744618
ENSG00000164305	CASP3	1717.94	-0.14434	0.0457711	-3.15352	0.00161312	0.0201649
ENSG00000164307	ERAP1	3186.74	-0.22066	0.0610896	-3.61207	0.000303763	0.00646378
ENSG00000164309	CMYA5	25.4485	0.283523	0.0945733	2.99792	0.00271831	0.0286621
ENSG00000164330	EBF1	89.1471	0.303231	0.0996879	3.0418	0.00235165	0.0258609
ENSG00000164338	UTP15	594.314	-0.159788	0.0486701	-3.28308	0.00102678	0.0147006
ENSG00000164344	KLKB1	11.9231	-0.363016	0.132618	-2.73731	0.00619442	0.048964
ENSG00000164346	NSA2	2969.24	-0.165979	0.0551875	-3.00755	0.0026336	0.0279679
ENSG00000164347	GFM2	955.542	-0.237264	0.0480694	-4.93588	7.97907e-07	9.4573e-05
ENSG00000164393	ADGRF2	4.77258	0.647117	0.190224	3.40187	0.000669274	0.011151
ENSG00000164411	GJB7	10.0345	0.99912	0.304086	3.28565	0.00101748	0.0146047
ENSG00000164466	SFXN1	1900.07	-0.170119	0.0493835	-3.44487	0.000571344	0.010055
ENSG00000164494	PDSS2	934.829	-0.121314	0.0414171	-2.92907	0.00339977	0.0330467
ENSG00000164520	RAET1E	23.7252	-0.6311	0.13436	-4.69708	2.63902e-06	0.000219955
ENSG00000164535	DAGLB	874.846	0.141707	0.0376792	3.76087	0.00016932	0.00429781
ENSG00000164591	MYOZ3	10.1602	0.604243	0.13354	4.52481	6.04501e-06	0.000412136
ENSG00000164610	RP9	335.167	0.169002	0.043613	3.87504	0.000106608	0.00314299
ENSG00000164619	BMPER	59.0833	-0.710554	0.178731	-3.97556	7.02151e-05	0.00234528
ENSG00000164620	RELL2	134.638	0.321061	0.105341	3.04783	0.00230498	0.0256071
ENSG00000164627	KIF6	10.7357	0.616607	0.163775	3.76496	0.000166574	0.00424073
ENSG00000164631	ZNF12	1012.84	0.145073	0.0451612	3.21233	0.00131665	0.0175737
ENSG00000164707	SLC13A4	32.6419	0.304615	0.10508	2.89888	0.00374497	0.0352756
ENSG00000164733	CTSB	31378.1	-0.216704	0.0640769	-3.38193	0.00071978	0.0116952
ENSG00000164746	C7orf57	3.83986	1.03089	0.19256	5.35359	8.62244e-08	1.64207e-05
ENSG00000164758	MED30	509.969	0.170097	0.0608166	2.79688	0.00515979	0.0436565
ENSG00000164761	TNFRSF11B	627.357	0.561981	0.143041	3.92881	8.53688e-05	0.00269957
ENSG00000164776	PHKG1	37.1329	0.292473	0.0812935	3.59774	0.000320994	0.00676289
ENSG00000164796	CSMD3	2.48525	0.685033	0.2299	2.9797	0.0028853	0.0297601
ENSG00000164816	DEFA5	726.617	-1.42814	0.278293	-5.13178	2.87011e-07	4.23654e-05
ENSG00000164822	DEFA6	662.65	-1.57119	0.26269	-5.98116	2.21554e-09	1.07894e-06
ENSG00000164828	SUN1	4050.15	0.197247	0.0366321	5.38454	7.26313e-08	1.46505e-05
ENSG00000164830	OXR1	1325.34	0.203777	0.0655258	3.10987	0.00187172	0.0223579
ENSG00000164855	TMEM184A	1425.08	0.215985	0.0781875	2.76239	0.00573793	0.0465382
ENSG00000164879	CA3	38.2507	0.392639	0.110501	3.55325	0.000380499	0.00763439
ENSG00000164929	BAALC	16.7178	0.368779	0.130764	2.82018	0.00479966	0.0418594
ENSG00000164946	FREM1	691.515	0.565329	0.17651	3.20282	0.0013609	0.0179835
ENSG00000164949	GEM	691.27	0.249737	0.0883956	2.82522	0.00472483	0.0414475
ENSG00000164970	FAM219A	581.835	0.150631	0.0541317	2.78269	0.00539109	0.0448476
ENSG00000164978	NUDT2	586.736	-0.206194	0.0618239	-3.33518	0.000852437	0.0130017
ENSG00000165023	DIRAS2	4.28902	0.734769	0.200165	3.67082	0.000241778	0.00553523
ENSG00000165060	FXN	463.69	-0.17303	0.0497767	-3.47612	0.000508721	0.00934364
ENSG00000165072	MAMDC2	34.7786	0.732987	0.180738	4.05553	5.00216e-05	0.00184744
ENSG00000165118	C9orf64	563.375	-0.146183	0.0525243	-2.78316	0.00538329	0.0448244
ENSG00000165168	CYBB	1158.9	-0.359208	0.116237	-3.09032	0.00199941	0.0233418
ENSG00000165186	PTCHD1	17.0659	0.945393	0.197583	4.78479	1.71162e-06	0.000163496
ENSG00000165269	AQP7|LOC112267859	94.0013	0.472672	0.119902	3.94214	8.07576e-05	0.00258735
ENSG00000165323	FAT3	15.5494	0.419417	0.141864	2.95647	0.00311182	0.0312924
ENSG00000165349	SLC7A3	2.63121	0.663719	0.219737	3.02052	0.00252344	0.0272565
ENSG00000165392	WRN	491.685	-0.227212	0.0636245	-3.57114	0.000355431	0.00727706
ENSG00000165495	PKNOX2	16.8596	0.431126	0.13011	3.31356	0.00092117	0.0136886
ENSG00000165506	DNAAF2	550.648	-0.130169	0.0475486	-2.73759	0.00618905	0.0489623
ENSG00000165643	SOHLH1	2.21402	1.84183	0.337994	5.44929	5.05712e-08	1.14041e-05
ENSG00000165650	PDZD8	3099.98	-0.199712	0.0586794	-3.40343	0.000665442	0.0111143
ENSG00000165672	PRDX3	5763.88	-0.251604	0.0534325	-4.70882	2.49157e-06	0.000211282
ENSG00000165682	CLEC1B	1.22544	-0.633168	0.209858	-3.01712	0.00255187	0.0274418
ENSG00000165716	DIPK1B	98.1249	0.413533	0.0955489	4.32797	1.50488e-05	0.000780822
ENSG00000165792	METTL17	1177.5	-0.129664	0.0471403	-2.7506	0.0059486	0.0477696
ENSG00000165802	NSMF	3629.49	0.327902	0.0816609	4.01541	5.93433e-05	0.00207909
ENSG00000165821	SALL2	60.2598	0.448947	0.11886	3.77712	0.000158654	0.00410129
ENSG00000165832	TRUB1	899.765	-0.228441	0.0587241	-3.89007	0.000100216	0.00301789
ENSG00000165837	ERICH6B	12.4756	0.288443	0.102266	2.82052	0.00479463	0.0418551
ENSG00000165891	E2F7	283.572	-0.267988	0.0728513	-3.67856	0.000234551	0.00545776
ENSG00000165899	OTOGL	10.4953	0.499266	0.163921	3.04577	0.00232084	0.0256856
ENSG00000165929	TC2N	2014.85	-0.344581	0.0778098	-4.42851	9.48862e-06	0.000564498
ENSG00000165966	PDZRN4	26.6501	0.821679	0.186064	4.41611	1.00492e-05	0.000587596
ENSG00000165972	CCDC38	1.81752	0.408267	0.138111	2.95608	0.00311578	0.0312939
ENSG00000165973	NELL1	12.7184	0.606691	0.198919	3.04994	0.00228887	0.0254735
ENSG00000165983	PTER	685.54	-0.183183	0.0559316	-3.27513	0.00105615	0.0150321
ENSG00000166016	ABTB2	576.57	0.277812	0.0742497	3.74159	0.000182862	0.00453021
ENSG00000166033	HTRA1	2004.08	0.312239	0.0958214	3.25855	0.00111982	0.015677
ENSG00000166086	JAM3	422.114	0.287282	0.0783012	3.66894	0.000243561	0.00555992
ENSG00000166111	SVOP	5.1342	0.484427	0.173456	2.7928	0.0052254	0.0440041
ENSG00000166164	BRD7	2127.98	0.137219	0.0444773	3.08514	0.00203459	0.0236069
ENSG00000166173	LARP6	184.105	0.373486	0.106749	3.49873	0.000467485	0.00883219
ENSG00000166192	SENP8	83.5772	-0.250281	0.0526132	-4.757	1.9649e-06	0.0001772
ENSG00000166226	CCT2	7946.59	-0.157635	0.0454547	-3.46796	0.00052443	0.00952331
ENSG00000166260	COX11	1535.06	-0.209551	0.0465107	-4.50544	6.62369e-06	0.000441006
ENSG00000166313	APBB1	252.111	0.330788	0.0973592	3.39761	0.000679781	0.0112641
ENSG00000166347	CYB5A	1880.28	-0.16515	0.0582407	-2.83565	0.0045732	0.0405562
ENSG00000166349	RAG1	77.9647	0.475477	0.0926219	5.13353	2.84356e-07	4.23654e-05
ENSG00000166396	SERPINB7	22.0159	-0.956523	0.24583	-3.89099	9.9837e-05	0.00301572
ENSG00000166401	SERPINB8	513.851	-0.208694	0.0698218	-2.98896	0.0027993	0.0291286
ENSG00000166402	TUB	54.7022	0.522945	0.123786	4.22459	2.39374e-05	0.00111172
ENSG00000166405	RIC3	10.0026	0.592787	0.175427	3.3791	0.000727237	0.0117569
ENSG00000166407	LMO1	0.976928	1.00226	0.305505	3.28068	0.00103557	0.0148058
ENSG00000166411	IDH3A	1080.41	-0.159161	0.0468814	-3.39497	0.000686373	0.0113142
ENSG00000166426	CRABP1	16.6868	0.666689	0.213162	3.12762	0.00176228	0.021423
ENSG00000166448	TMEM130	18.9261	0.485198	0.149402	3.2476	0.00116381	0.0160881
ENSG00000166450	PRTG	21.5597	0.521176	0.152674	3.41365	0.000640988	0.0108386
ENSG00000166473	PKD1L2	6.1217	0.505391	0.163022	3.10014	0.00193429	0.0228424
ENSG00000166479	TMX3	911.186	-0.178038	0.055188	-3.22603	0.00125521	0.0169999
ENSG00000166503	HDGFL3	453.725	0.404292	0.121745	3.3208	0.000897589	0.0134615
ENSG00000166510	CCDC68	399.059	-0.345741	0.100533	-3.43909	0.000583675	0.010167
ENSG00000166532	RIMKLB	135.897	0.377296	0.109197	3.45519	0.0005499	0.00978369
ENSG00000166535	A2ML1	8.49982	1.02527	0.224173	4.57354	4.79541e-06	0.000344875
ENSG00000166546	BEAN1	41.3923	0.587393	0.150909	3.89237	9.92704e-05	0.00300269
ENSG00000166562	SEC11C	1453.51	-0.270117	0.0643405	-4.19824	2.69003e-05	0.00119713
ENSG00000166598	HSP90B1	32511.5	-0.195527	0.0532755	-3.67012	0.000242439	0.0055392
ENSG00000166619	BLCAP	3547.24	0.258534	0.0499199	5.17897	2.23115e-07	3.47295e-05
ENSG00000166704	ZNF606	175.578	0.348748	0.120588	2.89206	0.0038273	0.0358139
ENSG00000166734	GOLM2	3126.23	-0.15483	0.0525301	-2.94746	0.00320401	0.0318337
ENSG00000166770	ZNF667-AS1	45.0954	0.329967	0.0990213	3.33228	0.000861369	0.0130794
ENSG00000166780	BMERB1	225.887	0.386766	0.0943375	4.09981	4.13492e-05	0.00161058
ENSG00000166793	YPEL4	14.3233	0.340189	0.118294	2.8758	0.00403005	0.0370897
ENSG00000166819	PLIN1	37.9683	1.03154	0.159882	6.45191	1.10452e-10	1.14097e-07
ENSG00000166831	RBPMS2	72.4545	0.706979	0.129884	5.44314	5.23481e-08	1.15035e-05
ENSG00000166845	C18orf54	122.059	-0.251041	0.0704323	-3.56429	0.000364836	0.00739852
ENSG00000166848	TERF2IP|LOC105371348	1477.06	0.11334	0.0348136	3.25563	0.00113141	0.0157698
ENSG00000166855	CLPX	1597.7	-0.120855	0.0393207	-3.07356	0.00211521	0.0242615
ENSG00000166886	NAB2	521.435	0.216398	0.0656853	3.29447	0.000986058	0.0142855
ENSG00000166897	ELFN2	40.9068	0.697118	0.1859	3.74996	0.000176865	0.00442995
ENSG00000166902	MRPL16	2093.89	-0.165607	0.0505741	-3.27454	0.00105835	0.0150468
ENSG00000166922	SCG5	232.72	-0.446564	0.13591	-3.28573	0.00101719	0.0146047
ENSG00000166924	NYAP1	15.8291	0.404151	0.123777	3.26515	0.00109406	0.0154241
ENSG00000166925	TSC22D4	2098.09	0.201004	0.0496508	4.04837	5.15765e-05	0.0018834
ENSG00000166938	DIS3L	884.232	-0.13057	0.0421157	-3.10026	0.0019335	0.0228424
ENSG00000166997	CNPY4	243.525	0.182159	0.0535456	3.40195	0.000669069	0.011151
ENSG00000167011	NAT16	6.99475	0.702906	0.184542	3.80892	0.000139576	0.00377362
ENSG00000167034	NKX3-1	46.3261	-0.643857	0.140304	-4.58902	4.45321e-06	0.000330012
ENSG00000167074	TEF	556.837	0.181093	0.0607007	2.98338	0.00285086	0.029512
ENSG00000167094	TTC16	15.7958	0.48476	0.143266	3.38365	0.000715303	0.0116391
ENSG00000167100	SAMD14	71.9915	0.321077	0.0777062	4.13194	3.59717e-05	0.00146066
ENSG00000167110	GOLGA2	2470.42	0.120212	0.0439776	2.73348	0.00626682	0.0493703
ENSG00000167178	ISLR2	50.1424	0.466616	0.128707	3.62541	0.000288505	0.00623642
ENSG00000167191	GPRC5B	306.134	0.290559	0.0915709	3.17305	0.00150848	0.019303
ENSG00000167193	CRK	2464.94	-0.1627	0.0413	-3.93946	8.16647e-05	0.00261151
ENSG00000167196	FBXO22	976.68	-0.167628	0.043265	-3.87445	0.000106865	0.00314299
ENSG00000167210	LOXHD1	6.36237	0.462288	0.144559	3.19792	0.00138422	0.0181874
ENSG00000167258	CDK12	2425.41	0.148183	0.0531886	2.78599	0.00533651	0.0445764
ENSG00000167281	RBFOX3	22.989	0.764709	0.174035	4.394	1.11283e-05	0.000631202
ENSG00000167311	ART5	12.233	0.699177	0.164139	4.25968	2.04722e-05	0.000980163
ENSG00000167355	OR51B5	2.45547	1.91557	0.37328	5.13173	2.87084e-07	4.23654e-05
ENSG00000167371	PRRT2	59.9504	0.435936	0.103278	4.22097	2.43249e-05	0.00112055
ENSG00000167384	ZNF180	238.666	-0.179153	0.0475835	-3.76503	0.000166532	0.00424073
ENSG00000167395	ZNF646	987.963	0.171718	0.0498915	3.44182	0.000577815	0.0101025
ENSG00000167508	MVD	2255.55	0.300769	0.0782526	3.84356	0.000121263	0.00341289
ENSG00000167523	SPATA33	386.981	0.190327	0.0553572	3.43817	0.000585659	0.0101912
ENSG00000167525	PROCA1	65.5834	0.323521	0.0920272	3.51549	0.000438943	0.00843945
ENSG00000167535	CACNB3	943.027	0.184531	0.0554878	3.32561	0.00088224	0.0132823
ENSG00000167555	ZNF528	112.762	0.426234	0.124471	3.42436	0.000616242	0.0105914
ENSG00000167566	NCKAP5L	506.471	0.235304	0.0640926	3.67132	0.0002413	0.0055325
ENSG00000167580	AQP2	2.91861	1.00087	0.24089	4.15489	3.2544e-05	0.00136581
ENSG00000167614	TTYH1	34.2947	0.639177	0.123128	5.19116	2.08983e-07	3.26791e-05
ENSG00000167632	TRAPPC9	1836.41	0.174782	0.05021	3.48101	0.000499522	0.00921938
ENSG00000167633	KIR3DL1	1.98695	-1.71055	0.281981	-6.06618	1.30989e-09	7.28342e-07
ENSG00000167637	ZNF283	168.82	-0.151178	0.0500232	-3.02216	0.00250982	0.0271783
ENSG00000167641	PPP1R14A	197.153	0.428345	0.111737	3.8335	0.000126333	0.00353103
ENSG00000167646	DNAAF3	39.331	-0.468963	0.134419	-3.48881	0.000485184	0.00905278
ENSG00000167654	ATCAY	3.99611	0.717927	0.17629	4.07241	4.65284e-05	0.00176017
ENSG00000167656	LY6D	33.7701	-1.07631	0.246723	-4.36244	1.28623e-05	0.000690508
ENSG00000167664	TMIGD2	22.6249	-0.415667	0.120984	-3.43572	0.000590976	0.0102575
ENSG00000167676	PLIN4	187.9	1.11543	0.203211	5.48904	4.04113e-08	9.70127e-06
ENSG00000167695	TLCD3A	1395.33	-0.231543	0.0691294	-3.34941	0.000809827	0.0125998
ENSG00000167699	GLOD4	2379.85	-0.140061	0.0448839	-3.12051	0.00180539	0.0217701
ENSG00000167721	TSR1	1662.37	-0.163278	0.0450211	-3.62671	0.000287059	0.00621341
ENSG00000167754	KLK5	3.97848	1.05335	0.325804	3.23307	0.00122469	0.0166839
ENSG00000167779	IGFBP6	300.66	0.323849	0.111739	2.89827	0.0037523	0.0353056
ENSG00000167840	ZNF232	286.053	-0.290135	0.0644738	-4.50005	6.79388e-06	0.000446236
ENSG00000167842	MIS12	587.509	-0.229107	0.0509549	-4.49627	6.91562e-06	0.00044911
ENSG00000167880	EVPL	4476.44	0.272554	0.0872209	3.12487	0.00177883	0.0215565
ENSG00000167889	MGAT5B	7.06754	0.653741	0.147538	4.431	9.37953e-06	0.000558984
ENSG00000167910	CYP7A1	0.904186	0.89327	0.324202	2.75528	0.00586412	0.0473029
ENSG00000167912	LOC100505501	52.3583	-0.354935	0.125513	-2.82787	0.00468589	0.0412427
ENSG00000167930	FAM234A	2689.83	0.277959	0.06362	4.36905	1.24791e-05	0.000678467
ENSG00000167978	SRRM2	18683.2	0.150428	0.0532664	2.82408	0.00474168	0.0415418
ENSG00000167994	RAB3IL1	258.279	0.320227	0.0922437	3.47153	0.000517507	0.00945407
ENSG00000168003	SLC3A2	6670.94	0.148829	0.0511502	2.90965	0.00361837	0.0344639
ENSG00000168005	SPINDOC	882.301	0.207475	0.0598444	3.46691	0.00052647	0.00953099
ENSG00000168056	LTBP3	2178.09	0.32472	0.0959482	3.38433	0.000713524	0.0116157
ENSG00000168062	BATF2	1195.86	-0.251786	0.0876812	-2.87161	0.0040839	0.0374539
ENSG00000168077	SCARA3	266.91	0.321521	0.116897	2.75046	0.00595123	0.0477794
ENSG00000168078	PBK	826.27	-0.585863	0.0881612	-6.64536	3.0248e-11	3.68258e-08
ENSG00000168096	ANKS3	503.489	0.203668	0.0590539	3.44885	0.000562982	0.00993864
ENSG00000168229	PTGDR	92.5027	-0.868879	0.19322	-4.49683	6.89734e-06	0.00044911
ENSG00000168255	POLR2J3	80.1869	0.262899	0.0756951	3.47313	0.000514432	0.00941809
ENSG00000168297	PXK	536.793	-0.110959	0.0394241	-2.81449	0.00488553	0.0422698
ENSG00000168298	H1-4	12.2423	0.472826	0.131964	3.583	0.000339665	0.00703452
ENSG00000168309	FAM107A	88.0618	0.440509	0.119767	3.67804	0.000235037	0.00546533
ENSG00000168394	TAP1	8293.78	-0.292037	0.0873487	-3.34335	0.000827733	0.0127913
ENSG00000168397	ATG4B	2164.81	0.142311	0.0501215	2.83932	0.00452097	0.040239
ENSG00000168412	MTNR1A	12.9098	-0.527872	0.168722	-3.12864	0.00175615	0.0213728
ENSG00000168427	KLHL30	20.7808	0.688141	0.141322	4.86933	1.11979e-06	0.000118918
ENSG00000168476	REEP4	1448.91	-0.282056	0.0633724	-4.45077	8.55619e-06	0.000523648
ENSG00000168488	ATXN2L	4639.81	0.153764	0.0437711	3.5129	0.00044324	0.00850288
ENSG00000168495	POLR3D	941.249	-0.238955	0.0501497	-4.76485	1.88999e-06	0.000173252
ENSG00000168497	CAVIN2	223.227	0.521641	0.119284	4.3731	1.22497e-05	0.000670273
ENSG00000168505	GBX2	12.5399	0.781083	0.207925	3.75657	0.000172261	0.00436595
[truncated: 2,352 more rows]

## Sheet: mRNAsi
ensembl_gene_id	gene.symbol	baseMean	log2FoldChange	lfcSE	stat	pvalue	padj
ENSG00000000003	TSPAN6	5293.48	0.278585	0.0854898	3.2587	0.00111926	0.00348128
ENSG00000000419	DPM1	1799.94	0.381043	0.0650139	5.86095	4.60217e-09	3.34531e-08
ENSG00000000460	C1orf112	365.008	0.398175	0.0488825	8.14555	3.77551e-16	5.51882e-15
ENSG00000000938	FGR	250.296	-0.922528	0.107272	-8.59988	7.98004e-18	1.32896e-16
ENSG00000000971	CFH	758.634	-1.31554	0.0972876	-13.5222	1.15653e-41	1.17957e-39
ENSG00000001036	FUCA2	3115.06	0.245389	0.0388993	6.30831	2.8209e-10	2.35107e-09
ENSG00000001084	GCLC	1706.34	0.195316	0.0419774	4.65288	3.27324e-06	1.63889e-05
ENSG00000001497	LAS1L	2146.05	0.248094	0.0566491	4.37948	1.18962e-05	5.44308e-05
ENSG00000001617	SEMA3F	1516.82	-0.287528	0.0893598	-3.21765	0.00129246	0.00395997
ENSG00000002016	RAD52	301.938	0.163113	0.0501786	3.25065	0.00115142	0.00356994
ENSG00000002079	NA	11.8267	-0.475165	0.107777	-4.40879	1.03948e-05	4.80173e-05
ENSG00000002587	HS3ST1	510.993	-0.231553	0.0782806	-2.95798	0.00309658	0.00863736
ENSG00000002726	AOC1	7525.6	-0.386666	0.0940118	-4.11295	3.9063e-05	0.000163859
ENSG00000002745	WNT16	6.09208	-0.604731	0.191231	-3.1623	0.00156527	0.00470765
ENSG00000002746	HECW1	39.0945	-1.44783	0.112757	-12.8403	9.75323e-38	7.24569e-36
ENSG00000003137	CYP26B1	86.3955	-0.921095	0.115276	-7.99034	1.34568e-15	1.85513e-14
ENSG00000003402	CFLAR	2809.31	-0.269396	0.0364288	-7.39514	1.41259e-13	1.6431e-12
ENSG00000003436	TFPI	561.066	-0.508813	0.101994	-4.98866	6.0799e-07	3.38601e-06
ENSG00000003509	NDUFAF7	440.569	0.248751	0.0361564	6.87986	5.99099e-12	5.9588e-11
ENSG00000003756	RBM5	2187.72	-0.143562	0.0402679	-3.56517	0.000363626	0.00125826
ENSG00000003989	SLC7A2	176.603	-0.861095	0.156038	-5.5185	3.41901e-08	2.23346e-07
ENSG00000004059	ARF5	5539.21	0.132147	0.0574352	2.30081	0.0214024	0.047184
ENSG00000004139	SARM1	252.109	-0.216039	0.0592494	-3.64626	0.000266087	0.000948004
ENSG00000004142	POLDIP2	4959.22	0.324826	0.0403788	8.04446	8.6624e-16	1.22314e-14
ENSG00000004399	PLXND1	2459.21	-0.623179	0.0824358	-7.55957	4.04402e-14	4.92442e-13
ENSG00000004455	AK2	4504.94	0.447823	0.0379213	11.8093	3.49595e-32	1.66519e-30
ENSG00000004468	CD38	166.666	-0.394658	0.133953	-2.94624	0.00321665	0.00893776
ENSG00000004478	FKBP4	8172.5	0.439187	0.0602946	7.28402	3.24006e-13	3.64091e-12
ENSG00000004487	KDM1A	4079.53	0.2314	0.0384619	6.01634	1.784e-09	1.35774e-08
ENSG00000004700	RECQL	619.553	-0.150265	0.0572574	-2.62438	0.00868057	0.0214681
ENSG00000004776	HSPB6	277.512	-1.68169	0.163634	-10.2772	8.93266e-25	2.5315e-23
ENSG00000004779	NDUFAB1	2621.09	0.555541	0.049432	11.2385	2.63821e-29	1.01875e-27
ENSG00000004799	PDK4	577.354	-0.757804	0.109325	-6.93164	4.16003e-12	4.20134e-11
ENSG00000004809	SLC22A16	3.19322	-0.723519	0.166453	-4.34668	1.38214e-05	6.25967e-05
ENSG00000004838	ZMYND10	22.6858	-0.594763	0.122149	-4.86918	1.12062e-06	6.00654e-06
ENSG00000004846	ABCB5	3.78961	-2.24496	0.234158	-9.5874	9.03324e-22	2.059e-20
ENSG00000004848	ARX	22.9824	-0.633905	0.245351	-2.58367	0.00977555	0.0238139
ENSG00000004864	SLC25A13	1441.99	0.174894	0.0502421	3.48102	0.000499515	0.00167674
ENSG00000004866	ST7|ST7-OT3	953.897	0.158913	0.0380365	4.1779	2.94214e-05	0.000126174
ENSG00000004897	CDC27	1698.77	0.183945	0.0499635	3.68159	0.000231786	0.000836196
ENSG00000004948	CALCR	5.44542	-0.677452	0.198479	-3.41321	0.000642028	0.00210501
ENSG00000004961	HCCS	1297.82	0.279898	0.0466516	5.99975	1.97624e-09	1.49334e-08
ENSG00000005020	SKAP2	1553.09	-0.211801	0.0666371	-3.17843	0.00148077	0.00447877
ENSG00000005022	SLC25A5	25332.8	0.40148	0.0674853	5.94915	2.6954e-09	2.00531e-08
ENSG00000005059	MCUB	555.399	0.267629	0.082933	3.22704	0.00125077	0.00384266
ENSG00000005075	POLR2J	1422.81	0.194565	0.0566195	3.43636	0.000589595	0.00194707
ENSG00000005100	DHX33	1032.61	0.139311	0.0445548	3.12673	0.00176761	0.00524314
ENSG00000005102	MEOX1	62.9767	-1.11602	0.117816	-9.47258	2.73016e-21	5.96685e-20
ENSG00000005108	THSD7A	58.3313	-1.66217	0.109228	-15.2175	2.70619e-52	9.39491e-50
ENSG00000005156	LIG3	1217.86	0.161584	0.0428892	3.76748	0.000164902	0.000612152
ENSG00000005175	RPAP3	1008.11	0.276031	0.0481363	5.73435	9.78844e-09	6.84376e-08
ENSG00000005187	ACSM3	617.768	0.256628	0.106954	2.39942	0.016421	0.0375549
ENSG00000005189	REXO5	201.534	0.549848	0.0590201	9.31628	1.20495e-20	2.49884e-19
ENSG00000005194	CIAPIN1	2101.25	0.32332	0.0393119	8.22448	1.96039e-16	2.92721e-15
ENSG00000005238	FAM214B	755.64	-0.561947	0.064694	-8.68624	3.74646e-18	6.40768e-17
ENSG00000005243	COPZ2	182.581	-1.11043	0.0871273	-12.7449	3.3286e-37	2.37508e-35
ENSG00000005249	PRKAR2B	227.971	-0.48033	0.124227	-3.86656	0.000110383	0.00042452
ENSG00000005339	CREBBP	3143.82	-0.298973	0.0456329	-6.55171	5.68817e-11	5.11256e-10
ENSG00000005381	MPO	11.7965	-0.624995	0.143434	-4.35738	1.31628e-05	5.97939e-05
ENSG00000005421	PON1	8.7397	-0.585723	0.236662	-2.47493	0.0133261	0.031257
ENSG00000005436	GCFC2	516.523	0.277125	0.0556886	4.97634	6.47986e-07	3.59213e-06
ENSG00000005471	ABCB4	50.2166	-1.0024	0.0984557	-10.1813	2.40377e-24	6.65553e-23
ENSG00000005483	KMT2E	2602.89	-0.25866	0.0465284	-5.55919	2.71029e-08	1.79353e-07
ENSG00000005700	IBTK	2180.57	0.136587	0.056644	2.41133	0.0158946	0.0364874
ENSG00000005801	ZNF195	926.79	0.283359	0.0489491	5.78885	7.08688e-09	5.04479e-08
ENSG00000005810	MYCBP2	1866.5	-0.227967	0.0634445	-3.59317	0.00032668	0.00114091
ENSG00000005844	ITGAL	416.268	-0.808082	0.108259	-7.46434	8.37173e-14	9.933e-13
ENSG00000005882	PDK2	945.934	-0.244766	0.0676025	-3.62066	0.000293853	0.00103781
ENSG00000005884	ITGA3	5028.54	-0.413422	0.0796186	-5.19253	2.07454e-07	1.22769e-06
ENSG00000006016	CRLF1	47.9964	-0.299598	0.0926366	-3.23412	0.00122019	0.00375928
ENSG00000006047	YBX2	635.689	0.399249	0.0946849	4.21661	2.48005e-05	0.00010752
ENSG00000006062	MAP3K14	610.328	-0.144392	0.0562903	-2.56513	0.0103137	0.0249448
ENSG00000006071	ABCC8	10.6251	-0.53858	0.168307	-3.19999	0.00137434	0.00418809
ENSG00000006118	TMEM132A	1497.02	-0.334191	0.0802202	-4.16592	3.10095e-05	0.000132373
ENSG00000006125	AP2B1	10505.6	0.1336	0.0455414	2.9336	0.00335052	0.00928329
ENSG00000006128	TAC1	85.0486	-0.876975	0.23479	-3.73514	0.000187609	0.000688876
ENSG00000006194	ZNF263	1232.85	0.105279	0.0338033	3.11447	0.00184273	0.00544674
ENSG00000006210	CX3CL1	968.831	-0.38878	0.115844	-3.35606	0.000790602	0.00254047
ENSG00000006282	SPATA20	2088.36	-0.264769	0.0708554	-3.73675	0.000186417	0.000685045
ENSG00000006283	CACNA1G	7.53437	-1.09253	0.133704	-8.17127	3.05159e-16	4.49155e-15
ENSG00000006451	RALA	3243.82	0.158522	0.039251	4.03867	5.37544e-05	0.000219275
ENSG00000006468	ETV1	288.285	-0.768008	0.105122	-7.30589	2.7544e-13	3.1165e-12
ENSG00000006530	AGK	1015.55	0.262421	0.0451831	5.80794	6.32463e-09	4.52717e-08
ENSG00000006534	ALDH3B1	1331.7	-0.353351	0.0810772	-4.35821	1.3113e-05	5.95977e-05
ENSG00000006555	TTC22	1040.25	-0.166071	0.066506	-2.49709	0.0125218	0.0296227
ENSG00000006625	GGCT	2049.03	0.547354	0.0560813	9.76001	1.67131e-22	4.0015e-21
ENSG00000006634	DBF4	755.706	0.579863	0.0546972	10.6013	2.9381e-26	9.21445e-25
ENSG00000006638	TBXA2R	61.6471	-0.768023	0.0732724	-10.4818	1.04784e-25	3.17651e-24
ENSG00000006652	IFRD1	1502.98	0.157549	0.0592254	2.66017	0.00781023	0.019554
ENSG00000006659	LGALS14	1.86922	-0.964708	0.400205	-2.41054	0.0159291	0.0365596
ENSG00000006695	COX10	758.025	0.169489	0.0436049	3.88692	0.000101525	0.000393258
ENSG00000006715	VPS41	1837.55	-0.10941	0.0406568	-2.69106	0.00712251	0.0180437
ENSG00000006747	SCIN	518.409	-0.446161	0.131125	-3.40256	0.000667577	0.00218204
ENSG00000006757	PNPLA4	835.444	0.342209	0.0868075	3.94215	8.07535e-05	0.000318541
ENSG00000006788	MYH13	3.31722	-0.559217	0.167633	-3.33596	0.000850054	0.00271532
ENSG00000006831	ADIPOR2	3820.39	0.130479	0.0397376	3.28351	0.00102522	0.00321538
ENSG00000007047	MARK4	793.035	-0.305388	0.0454913	-6.71312	1.90509e-11	1.80391e-10
ENSG00000007062	PROM1	3710.33	-0.323835	0.139731	-2.31756	0.0204733	0.0454372
ENSG00000007080	CCDC124	2274.39	0.157506	0.0612361	2.57212	0.0101078	0.0245026
ENSG00000007129	CEACAM21	36.5369	-0.556496	0.0985589	-5.64633	1.63912e-08	1.11514e-07
ENSG00000007168	PAFAH1B1	3192.23	-0.205549	0.0370448	-5.54865	2.87882e-08	1.89845e-07
ENSG00000007174	DNAH9	13.7453	-0.585062	0.14044	-4.16592	3.10097e-05	0.000132373
ENSG00000007237	GAS7	584.047	-1.24773	0.0889161	-14.0326	9.84692e-45	1.378e-42
ENSG00000007264	MATK	86.5871	-0.807915	0.125985	-6.4128	1.42875e-10	1.22939e-09
ENSG00000007312	CD79B	99.6652	-1.19747	0.122381	-9.7848	1.30849e-22	3.16219e-21
ENSG00000007314	SCN4A	8.56556	-1.17847	0.166672	-7.07059	1.54279e-12	1.62445e-11
ENSG00000007341	ST7L	302.465	0.20128	0.0395825	5.08507	3.67496e-07	2.10811e-06
ENSG00000007350	TKTL1	10.4866	0.646627	0.280408	2.30603	0.0211091	0.0466258
ENSG00000007372	PAX6	87.2365	0.363865	0.0862091	4.22072	2.43519e-05	0.000105765
ENSG00000007376	RPUSD1	1568.4	0.259565	0.0667939	3.88607	0.000101881	0.000394554
ENSG00000007384	RHBDF1	1758.03	-0.327288	0.0671978	-4.87052	1.11307e-06	5.9687e-06
ENSG00000007402	CACNA2D2	215.79	-0.617723	0.15225	-4.05729	4.96461e-05	0.000204151
ENSG00000007516	BAIAP3	212.899	-0.501471	0.121777	-4.11793	3.82292e-05	0.000160608
ENSG00000007520	TSR3	1519.47	0.118249	0.050676	2.33343	0.0196258	0.0437807
ENSG00000007866	TEAD3	1496.35	-0.303018	0.0417935	-7.25035	4.15682e-13	4.6179e-12
ENSG00000007908	SELE	142.789	-1.19895	0.142947	-8.38734	4.97276e-17	7.78246e-16
ENSG00000007923	DNAJC11	1416.59	0.233494	0.0425527	5.48717	4.0843e-08	2.64272e-07
ENSG00000007933	FMO3	37.2167	-0.699416	0.105041	-6.65848	2.76669e-11	2.57253e-10
ENSG00000007944	MYLIP	1044.02	-0.142807	0.0496374	-2.87701	0.00401467	0.0109091
ENSG00000007952	NOX1	6397.79	0.369478	0.126482	2.92118	0.00348704	0.00961287
ENSG00000007968	E2F2	557.971	0.690385	0.0669402	10.3135	6.12546e-25	1.76223e-23
ENSG00000008018	PSMB1	6644.15	0.356482	0.0480376	7.42089	1.16333e-13	1.36237e-12
ENSG00000008083	JARID2	868.886	-0.174724	0.0502307	-3.47844	0.000504346	0.00169091
ENSG00000008086	CDKL5	283.519	-0.567368	0.0791569	-7.16764	7.62998e-13	8.27517e-12
ENSG00000008118	CAMK1G	11.8957	-0.801497	0.104124	-7.69756	1.38686e-14	1.75694e-13
ENSG00000008226	DLEC1	40.9334	-0.474883	0.112926	-4.20527	2.60774e-05	0.000112703
ENSG00000008256	CYTH3	906.004	-0.447927	0.0530434	-8.44452	3.05289e-17	4.87504e-16
ENSG00000008282	SYPL1	5286.54	0.18837	0.0468719	4.01882	5.84912e-05	0.000236911
ENSG00000008311	AASS	92.0988	-0.579198	0.104413	-5.5472	2.90286e-08	1.9129e-07
ENSG00000008324	SS18L2	556.302	0.402964	0.0427716	9.42129	4.45595e-21	9.54791e-20
ENSG00000008394	MGST1	3920.2	0.604125	0.0745077	8.10823	5.13619e-16	7.41472e-15
ENSG00000008405	CRY1	685.296	0.127387	0.0448323	2.84141	0.00449151	0.0120319
ENSG00000008441	NFIX	3545.05	-0.163173	0.0554262	-2.94397	0.00324031	0.00899797
ENSG00000008513	ST3GAL1	1031.72	-0.532318	0.111016	-4.79497	1.62699e-06	8.52576e-06
ENSG00000008516	MMP25	113.73	-0.61357	0.11131	-5.51225	3.5427e-08	2.308e-07
ENSG00000008710	PKD1	2025.1	-0.429902	0.0680359	-6.31876	2.63678e-10	2.20322e-09
ENSG00000008838	MED24	3887.37	0.277016	0.0659393	4.20108	2.65644e-05	0.000114561
ENSG00000008853	RHOBTB2	535.063	-0.469602	0.0680886	-6.89693	5.31366e-12	5.30998e-11
ENSG00000008869	HEATR5B	973.551	-0.154452	0.0432128	-3.57421	0.000351283	0.00121929
ENSG00000008988	RPS20	26877.3	0.234104	0.0603149	3.88136	0.000103875	0.000401627
ENSG00000009335	UBE3C	4047.63	0.114846	0.0327351	3.50836	0.000450877	0.00152882
ENSG00000009694	TENM1	7.35469	-1.37885	0.171437	-8.04292	8.77225e-16	1.23667e-14
ENSG00000009790	TRAF3IP3	122.888	-0.84655	0.100942	-8.38649	5.00861e-17	7.83517e-16
ENSG00000009844	VTA1	1739.58	0.201513	0.0384169	5.24543	1.55918e-07	9.36988e-07
ENSG00000010030	ETV7	510.123	0.291652	0.0975004	2.99129	0.002778	0.00785801
ENSG00000010219	DYRK4	687.713	0.302127	0.0726377	4.15937	3.19128e-05	0.000135922
ENSG00000010244	ZNF207	5419.95	0.147281	0.0290437	5.07102	3.95684e-07	2.2594e-06
ENSG00000010256	UQCRC1	12020.6	0.301324	0.0687879	4.38048	1.18418e-05	5.42025e-05
ENSG00000010270	STARD3NL	1139.87	0.138172	0.052899	2.61199	0.00900163	0.0221619
ENSG00000010282	HHATL	0.578483	-0.755829	0.282939	-2.67135	0.0075546	0.0189877
ENSG00000010292	NCAPD2	4552.74	0.301301	0.0433997	6.94246	3.85316e-12	3.90125e-11
ENSG00000010295	IFFO1	225.658	-1.00768	0.0685422	-14.7017	6.2894e-49	1.37623e-46
ENSG00000010310	GIPR	85.5808	-0.588659	0.125241	-4.70022	2.59879e-06	1.32154e-05
ENSG00000010319	SEMA3G	187.645	-1.27169	0.102482	-12.409	2.33672e-35	1.42995e-33
ENSG00000010322	NISCH	2226.08	-0.259074	0.0500678	-5.17446	2.2857e-07	1.34493e-06
ENSG00000010327	STAB1	1470.55	-1.08973	0.090284	-12.07	1.52193e-33	8.02178e-32
ENSG00000010404	IDS	1947.49	-0.549257	0.0588548	-9.3324	1.035e-20	2.15258e-19
ENSG00000010539	ZNF200	448.968	0.127193	0.0410389	3.09932	0.00193968	0.00570016
ENSG00000010610	CD4	1109.33	-0.798543	0.0946598	-8.43592	3.286e-17	5.21958e-16
ENSG00000010671	BTK	125.777	-0.882115	0.105102	-8.39297	4.74027e-17	7.42505e-16
ENSG00000010810	FYN	797.606	-0.839626	0.0828986	-10.1284	4.1356e-24	1.12691e-22
ENSG00000010818	HIVEP2	832.786	-0.541723	0.0536686	-10.0939	5.88126e-24	1.58583e-22
ENSG00000010932	FMO1	29.7554	-0.463591	0.13213	-3.5086	0.000450473	0.00152774
ENSG00000011007	ELOA	1418.67	0.113635	0.040712	2.7912	0.00525124	0.0138159
ENSG00000011021	CLCN6	433.348	-0.206957	0.0496916	-4.16482	3.11592e-05	0.000132932
ENSG00000011028	MRC2	1971.51	-1.40972	0.0902249	-15.6245	4.96024e-55	2.45328e-52
ENSG00000011052	NME1-NME2	36.736	0.452101	0.0984504	4.59217	4.38653e-06	2.14398e-05
ENSG00000011105	TSPAN9	1094.2	-0.516053	0.0592028	-8.7167	2.86419e-18	4.95978e-17
ENSG00000011114	BTBD7	1116.43	-0.10266	0.0431727	-2.37789	0.0174119	0.039486
ENSG00000011132	APBA3	642.069	-0.169948	0.064581	-2.63155	0.00849974	0.021067
ENSG00000011143	MKS1	536.28	0.179436	0.0400769	4.4773	7.55944e-06	3.56048e-05
ENSG00000011201	ANOS1	299.067	-0.851859	0.126627	-6.72733	1.72805e-11	1.64447e-10
ENSG00000011260	UTP18	1589.69	0.410462	0.0419137	9.79305	1.20604e-22	2.92635e-21
ENSG00000011275	RNF216	1831.53	-0.121227	0.0391866	-3.09359	0.00197748	0.00579801
ENSG00000011295	TTC19	1926.93	0.149629	0.0517231	2.89289	0.00381715	0.0104242
ENSG00000011304	PTBP1	13453	0.190496	0.0303583	6.27491	3.49838e-10	2.89235e-09
ENSG00000011332	DPF1	24.1672	0.359232	0.117859	3.04798	0.00230385	0.00664381
ENSG00000011376	LARS2	1580.12	0.223132	0.0488661	4.5662	4.96652e-06	2.40629e-05
ENSG00000011422	PLAUR	2602.92	-0.397418	0.077733	-5.1126	3.17761e-07	1.83711e-06
ENSG00000011426	ANLN	2003.12	0.479591	0.0643791	7.44947	9.37146e-14	1.10864e-12
ENSG00000011454	RABGAP1	1759.5	-0.221682	0.0432341	-5.12747	2.93656e-07	1.70457e-06
ENSG00000011465	DCN	6015.22	-1.3543	0.109368	-12.3829	3.23365e-35	1.95891e-33
ENSG00000011478	QPCTL	631.332	0.287672	0.0510663	5.63331	1.76787e-08	1.19777e-07
ENSG00000011485	PPP5C	2552.64	0.186058	0.041211	4.51476	6.33879e-06	3.02009e-05
ENSG00000011523	CEP68	908.246	-0.181263	0.0521587	-3.47522	0.000510428	0.00170941
ENSG00000011590	ZBTB32	20.0209	-0.436685	0.0982109	-4.4464	8.73207e-06	4.07538e-05
ENSG00000011600	TYROBP	982.873	-0.707763	0.108909	-6.49865	8.10431e-11	7.18405e-10
ENSG00000012048	BRCA1	951.878	0.568975	0.0535612	10.6229	2.33186e-26	7.35943e-25
ENSG00000012124	CD22	99.6975	-1.53682	0.15705	-9.78557	1.2986e-22	3.14249e-21
ENSG00000012171	SEMA3B	1745.22	-0.332447	0.102906	-3.23058	0.00123538	0.00380024
ENSG00000012174	MBTPS2	838.028	0.151522	0.0520532	2.9109	0.00360385	0.00989934
ENSG00000012223	LTF	179.452	-0.880478	0.14271	-6.16971	6.84137e-10	5.4527e-09
ENSG00000012232	EXTL3	1428.65	-0.189422	0.0612696	-3.09161	0.00199073	0.00583498
ENSG00000012779	ALOX5	854.514	-0.956939	0.114761	-8.33852	7.52237e-17	1.15819e-15
ENSG00000012822	CALCOCO1	1956	-0.536731	0.0491755	-10.9146	9.81655e-28	3.38516e-26
ENSG00000012963	UBR7	1226.65	0.221211	0.0382058	5.78999	7.039e-09	5.01367e-08
ENSG00000013016	EHD3	234.097	-1.00062	0.0785175	-12.7439	3.37319e-37	2.40215e-35
ENSG00000013275	PSMC4	3629.11	0.169666	0.0447232	3.7937	0.000148422	0.000557276
ENSG00000013288	MAN2B2	2032.62	-0.29289	0.0484516	-6.04501	1.494e-09	1.14598e-08
ENSG00000013293	SLC7A14	3.82948	-2.28362	0.232402	-9.82614	8.68893e-23	2.12832e-21
ENSG00000013297	CLDN11	48.0135	-1.89025	0.125765	-15.03	4.67225e-51	1.38272e-48
ENSG00000013306	SLC25A39	8697.95	0.422569	0.0549417	7.69122	1.45734e-14	1.83847e-13
ENSG00000013364	MVP	14454.5	-0.172571	0.0556856	-3.09902	0.00194162	0.00570541
ENSG00000013375	PGM3	1546.2	0.138008	0.0478493	2.88422	0.00392383	0.0106832
ENSG00000013392	RWDD2A	271.811	0.139231	0.0517674	2.68956	0.00715467	0.0181111
ENSG00000013503	POLR3B	501.149	0.263534	0.0420533	6.26667	3.68842e-10	3.0425e-09
ENSG00000013523	ANGEL1	1216.6	0.161844	0.0476118	3.39924	0.000675729	0.0022055
ENSG00000013563	DNASE1L1	811.522	-0.218882	0.0531574	-4.11761	3.82817e-05	0.00016081
ENSG00000013573	DDX11	1135.47	0.241395	0.0633103	3.81289	0.00013735	0.000519052
ENSG00000013619	MAMLD1	102.907	-0.79052	0.12165	-6.4983	8.12331e-11	7.19912e-10
ENSG00000013725	CD6	268.754	-0.45108	0.0886429	-5.08874	3.60458e-07	2.07136e-06
ENSG00000013810	TACC3	2376.11	0.472107	0.0518473	9.10572	8.56965e-20	1.67067e-18
ENSG00000014138	POLA2	1067.43	0.487557	0.0451039	10.8096	3.09917e-27	1.0332e-25
ENSG00000014641	MDH1	4374.89	0.328788	0.0378479	8.68709	3.7184e-18	6.36269e-17
ENSG00000014824	SLC30A9	2557.32	0.231982	0.0450965	5.14412	2.68771e-07	1.56718e-06
ENSG00000014919	COX15	1720.33	0.2622	0.0361821	7.24669	4.2707e-13	4.73568e-12
ENSG00000015153	YAF2	480.334	0.156985	0.0522079	3.00693	0.00263903	0.00750312
ENSG00000015285	WAS	229.537	-0.842791	0.0920408	-9.15671	5.35027e-20	1.0608e-18
ENSG00000015475	BID	2092.08	0.355532	0.0634638	5.60212	2.11747e-08	1.42076e-07
ENSG00000015592	STMN4	2.08576	-1.81994	0.223216	-8.15329	3.54151e-16	5.19148e-15
ENSG00000016490	CLCA1	8114.85	-0.67056	0.262848	-2.55113	0.0107374	0.0258604
ENSG00000016602	CLCA4	856.189	-0.661846	0.257807	-2.56721	0.010252	0.0248039
ENSG00000017260	ATP2C1	3787.3	0.0798401	0.0330475	2.41592	0.0156956	0.0360902
ENSG00000017427	IGF1	25.6941	-2.01886	0.147982	-13.6426	2.23523e-42	2.46046e-40
ENSG00000017483	SLC38A5	3050	0.338728	0.135863	2.49316	0.0126613	0.0299179
ENSG00000018236	CNTN1	36.865	-2.47589	0.167276	-14.8012	1.43961e-49	3.31063e-47
ENSG00000018280	SLC11A1	333.933	-1.03523	0.119168	-8.68712	3.71742e-18	6.36269e-17
ENSG00000018408	WWTR1	864.033	-1.05593	0.0944539	-11.1793	5.14887e-29	1.9405e-27
ENSG00000018510	AGPS	2301.82	0.207527	0.0445415	4.65919	3.17458e-06	1.59258e-05
ENSG00000018610	CXorf56	886.806	0.172657	0.045929	3.75922	0.000170442	0.000630578
ENSG00000018625	ATP1A2	52.6473	-2.67396	0.177935	-15.0277	4.83563e-51	1.40799e-48
ENSG00000018699	TTC27	778.439	0.288298	0.0396193	7.27672	3.42029e-13	3.82795e-12
ENSG00000018869	ZNF582	20.477	-0.611072	0.111139	-5.49829	3.8349e-08	2.48982e-07
ENSG00000019102	VSIG2	933.245	-0.816879	0.191182	-4.27278	1.93052e-05	8.52406e-05
ENSG00000019144	PHLDB1	1499.56	-0.729147	0.0593698	-12.2814	1.13951e-34	6.64654e-33
ENSG00000019169	MARCO	184.318	-1.73818	0.202755	-8.57283	1.0097e-17	1.67302e-16
ENSG00000019485	PRDM11	386.098	-0.24574	0.0682044	-3.60299	0.000314578	0.00110324
ENSG00000019549	SNAI2	212.53	-0.908658	0.088011	-10.3244	5.46771e-25	1.58056e-23
ENSG00000019582	CD74	39767.3	-0.316594	0.112204	-2.8216	0.00477853	0.0127028
ENSG00000019991	HGF	110.053	-1.04475	0.0999684	-10.4508	1.45303e-25	4.36817e-24
ENSG00000019995	ZRANB1	398.811	-0.163988	0.0361534	-4.53589	5.73621e-06	2.74968e-05
ENSG00000020129	NCDN	879.525	-0.147977	0.05156	-2.87	0.00410467	0.0111169
ENSG00000020181	ADGRA2	989.171	-1.18932	0.0802953	-14.8118	1.22952e-49	2.87128e-47
ENSG00000020426	MNAT1	357.292	0.271148	0.0581227	4.66509	3.0848e-06	1.55035e-05
ENSG00000020577	SAMD4A	446.405	-0.628934	0.078854	-7.97593	1.51236e-15	2.07776e-14
ENSG00000020633	RUNX3	527.887	-0.678906	0.104843	-6.47544	9.4535e-11	8.30055e-10
ENSG00000020922	MRE11	943.099	0.194675	0.0523183	3.72097	0.000198458	0.000725457
ENSG00000021300	PLEKHB1	1549.05	-0.474119	0.12122	-3.91123	9.1826e-05	0.000358826
ENSG00000021355	SERPINB1	9573.63	0.344267	0.070879	4.85711	1.19111e-06	6.35604e-06
ENSG00000021488	SLC7A9	36.322	-1.01118	0.226113	-4.472	7.74909e-06	3.64393e-05
ENSG00000021645	NRXN3	226.002	-0.490311	0.162431	-3.01857	0.00253967	0.00724918
ENSG00000021762	OSBPL5	1548.41	-0.176523	0.0574855	-3.07073	0.00213533	0.00620993
ENSG00000021776	AQR	1696.11	0.137288	0.0423317	3.24314	0.0011822	0.00365316
ENSG00000021826	CPS1	227.116	-0.499382	0.209757	-2.38077	0.0172766	0.039226
ENSG00000022267	FHL1	776.693	-1.48433	0.104254	-14.2376	5.35151e-46	8.4374e-44
ENSG00000022567	SLC45A4	1229.14	-0.158709	0.0570604	-2.78141	0.00541226	0.014191
ENSG00000023041	ZDHHC6	1760.17	0.35383	0.040307	8.77838	1.65849e-18	2.92811e-17
ENSG00000023171	GRAMD1B	230.191	-0.545525	0.140906	-3.87155	0.000108145	0.000416844
ENSG00000023228	NDUFS1	4061.17	0.238516	0.036112	6.60489	3.97807e-11	3.64539e-10
ENSG00000023318	ERP44	3262.29	0.170338	0.0397258	4.28785	1.80411e-05	7.99919e-05
ENSG00000023330	ALAS1	2670	0.162811	0.0476075	3.41986	0.000626536	0.0020574
ENSG00000023516	AKAP11	2225.69	-0.168819	0.0671039	-2.51579	0.0118767	0.0282762
ENSG00000023572	GLRX2	328.45	0.37711	0.0511745	7.3691	1.71782e-13	1.98216e-12
ENSG00000023697	DERA	1519.27	0.314191	0.0526295	5.96986	2.37454e-09	1.77832e-08
ENSG00000023734	STRAP	5001.18	0.332477	0.0442763	7.50914	5.9517e-14	7.1462e-13
ENSG00000023892	DEF6	805.542	-0.194039	0.0602493	-3.22061	0.0012792	0.00392266
ENSG00000023902	PLEKHO1	785.699	-0.870165	0.0751269	-11.5826	5.04876e-31	2.22299e-29
ENSG00000023909	GCLM	799.577	0.276961	0.0529773	5.22793	1.7142e-07	1.02537e-06
ENSG00000024422	EHD2	1603.26	-1.29171	0.0841963	-15.3416	4.0293e-53	1.59866e-50
ENSG00000024526	DEPDC1	528.582	0.735441	0.0733011	10.0332	1.08982e-23	2.86583e-22
ENSG00000025039	RRAGD	207.967	-0.486462	0.114651	-4.24297	2.2058e-05	9.63322e-05
ENSG00000025156	HSF2	367.961	0.227974	0.0439037	5.1926	2.07374e-07	1.22741e-06
ENSG00000025423	HSD17B6	77.513	-1.03785	0.0867802	-11.9595	5.7917e-33	2.92052e-31
ENSG00000025708	TYMP	2256.99	-0.495215	0.118549	-4.17728	2.95011e-05	0.000126471
ENSG00000025770	NCAPH2	1695.72	0.314844	0.0518518	6.072	1.26328e-09	9.79191e-09
ENSG00000025772	TOMM34	3290.01	0.392776	0.0597229	6.57663	4.81216e-11	4.3687e-10
ENSG00000026025	VIM	9237.53	-1.07299	0.0762056	-14.0802	5.02819e-45	7.29088e-43
ENSG00000026652	AGPAT4	235.075	-0.690297	0.103543	-6.66676	2.61516e-11	2.43728e-10
ENSG00000026751	SLAMF7	486.088	-0.461395	0.133547	-3.45492	0.000550464	0.00182989
ENSG00000026950	BTN3A1	1398.08	-0.191924	0.0716223	-2.67966	0.00736959	0.0185822
ENSG00000027001	MIPEP	1585.79	0.310898	0.0541499	5.74145	9.38718e-09	6.57864e-08
ENSG00000027075	PRKCH	407.895	-0.600251	0.0654261	-9.17449	4.5371e-20	9.04538e-19
ENSG00000027644	INSRR	3.60655	-0.844019	0.178339	-4.73265	2.21605e-06	1.14235e-05
ENSG00000027697	IFNGR1	3379.36	0.155655	0.0591885	2.62982	0.00854302	0.0211641
ENSG00000027869	SH2D2A	283.888	0.159414	0.0697342	2.28603	0.0222528	0.0488322
ENSG00000028116	VRK2	558.8	0.148681	0.051479	2.88819	0.00387464	0.0105636
ENSG00000028277	POU2F2	148.823	-1.18395	0.0904426	-13.0906	3.72669e-39	3.11463e-37
ENSG00000028528	SNX1	2617.07	-0.0752243	0.0319736	-2.3527	0.0186376	0.0418529
ENSG00000028839	TBPL1	668.629	0.214308	0.053317	4.0195	5.8321e-05	0.000236301
ENSG00000029363	BCLAF1	3493.27	0.169894	0.0495596	3.42807	0.000607888	0.00200194
ENSG00000029364	SLC39A9	3044.81	0.176908	0.0380289	4.65192	3.28853e-06	1.64427e-05
ENSG00000029559	IBSP	38.0453	-0.701246	0.206299	-3.39918	0.000675889	0.00220582
ENSG00000029639	TFB1M	525.513	0.399412	0.0460264	8.67787	4.03235e-18	6.88359e-17
ENSG00000029993	HMGB3	2520.36	0.442542	0.0518321	8.53798	1.36586e-17	2.2375e-16
ENSG00000030066	NUP160	2117.49	0.261181	0.0388959	6.71488	1.88221e-11	1.78459e-10
ENSG00000030110	BAK1	1654.66	0.200615	0.056838	3.52959	0.000416209	0.00142263
ENSG00000030304	MUSK	3.88038	-1.49103	0.169581	-8.79246	1.46325e-18	2.59228e-17
ENSG00000030419	IKZF2	118.701	-0.600398	0.0988299	-6.07506	1.23938e-09	9.61282e-09
ENSG00000030582	GRN	17111.6	-0.467221	0.0666466	-7.01043	2.3758e-12	2.46206e-11
ENSG00000031003	FAM13B	555.039	-0.258223	0.0493099	-5.23674	1.63441e-07	9.80236e-07
ENSG00000031081	ARHGAP31	543.221	-1.00747	0.0732308	-13.7575	4.58998e-43	5.32866e-41
ENSG00000031691	CENPQ	249.366	0.452133	0.0698573	6.47224	9.65637e-11	8.4725e-10
ENSG00000031698	SARS1	5540.87	0.2521	0.0423886	5.94736	2.72496e-09	2.02605e-08
ENSG00000032219	ARID4A	593.029	-0.204341	0.0552391	-3.69922	0.000216267	0.000784812
ENSG00000032389	EIPR1	1317.62	0.250761	0.0466857	5.37127	7.81847e-08	4.89315e-07
ENSG00000032444	PNPLA6	2955.44	-0.222623	0.0668662	-3.32938	0.000870411	0.00277421
ENSG00000033011	ALG1	1152.61	0.179343	0.0444613	4.0337	5.49049e-05	0.00022364
ENSG00000033030	ZCCHC8	760.324	0.15477	0.0348857	4.43649	9.14392e-06	4.25659e-05
ENSG00000033050	ABCF2	2801.67	0.236027	0.0372427	6.33754	2.33458e-10	1.96297e-09
ENSG00000033100	CHPF2	2589.64	-0.272518	0.0423693	-6.43196	1.25965e-10	1.08959e-09
ENSG00000033122	LRRC7	12.6475	-0.247425	0.0864923	-2.86066	0.00422763	0.0114097
ENSG00000033178	UBA6	1642.09	0.286278	0.0530885	5.39247	6.94971e-08	4.38134e-07
ENSG00000033327	GAB2	1115.41	-0.306919	0.0544193	-5.63989	1.70154e-08	1.15542e-07
ENSG00000033627	ATP6V0A1	2381.95	-0.132275	0.044039	-3.00359	0.00266814	0.00757515
ENSG00000033800	PIAS1	995.226	-0.121252	0.0378219	-3.20587	0.00134653	0.00411098
ENSG00000034053	APBA2	150.562	-0.784313	0.0992529	-7.90217	2.74096e-15	3.6885e-14
ENSG00000034239	EFCAB1	3.19845	-1.14239	0.142097	-8.03948	9.0222e-16	1.26997e-14
ENSG00000034510	TMSB10	50984.8	0.285701	0.0580975	4.91762	8.76007e-07	4.76688e-06
ENSG00000034677	RNF19A	1363.07	-0.240681	0.0479685	-5.01747	5.23557e-07	2.93982e-06
ENSG00000034693	PEX3	459.224	0.348931	0.0503118	6.93538	4.05143e-12	4.09624e-11
ENSG00000034971	MYOC	5.21823	-2.66795	0.30204	-8.8331	1.01818e-18	1.82438e-17
ENSG00000035141	FAM136A	2253.99	0.329362	0.0348324	9.45561	3.21129e-21	6.95523e-20
ENSG00000035403	VCL	5577.62	-0.300171	0.0530358	-5.65978	1.51566e-08	1.03701e-07
ENSG00000035499	DEPDC1B	575.082	0.678486	0.0589578	11.508	1.20239e-30	5.12543e-29
ENSG00000035681	NSMAF	1456.46	0.104068	0.0424851	2.44951	0.014305	0.0332527
ENSG00000035687	ADSS2	2262.9	0.103685	0.0424505	2.44249	0.0145864	0.0338284
ENSG00000035720	STAP1	14.7604	-0.911045	0.151332	-6.02016	1.74246e-09	1.32725e-08
ENSG00000035862	TIMP2	6369.65	-1.42609	0.0854835	-16.6826	1.75354e-62	2.43506e-59
ENSG00000035928	RFC1	1556.99	0.125579	0.0421559	2.97892	0.00289264	0.00814084
ENSG00000036257	CUL3	2303.74	0.0719427	0.0297096	2.42153	0.0154554	0.0355946
ENSG00000036530	CYP46A1	6.0699	-1.33716	0.111599	-11.9818	4.42345e-33	2.25577e-31
ENSG00000036549	ZZZ3	1212.14	0.155953	0.0413096	3.77523	0.000159861	0.000595276
ENSG00000036828	CASR	1.57472	-0.574912	0.226291	-2.54059	0.0110665	0.0265575
ENSG00000037042	TUBG2	255.93	-0.369867	0.0627057	-5.89845	3.66929e-09	2.68776e-08
ENSG00000037241	RPL26L1	602.409	0.348479	0.0503639	6.91922	4.54125e-12	4.571e-11
ENSG00000037280	FLT4	245.858	-1.07538	0.0798578	-13.4662	2.47248e-41	2.43904e-39
ENSG00000037474	NSUN2	3150.01	0.234826	0.0333511	7.04103	1.90821e-12	1.99294e-11
ENSG00000037749	MFAP3	445.39	-0.164948	0.0573104	-2.87814	0.00400023	0.0108724
ENSG00000037897	METTL1	822.243	0.380628	0.0451738	8.42586	3.58118e-17	5.65858e-16
ENSG00000037965	HOXC8	12.2898	-1.12205	0.222545	-5.0419	4.60931e-07	2.60315e-06
ENSG00000038210	PI4K2B	1065.86	0.466988	0.0568537	8.21386	2.14187e-16	3.19027e-15
ENSG00000038219	BOD1L1	1300.49	-0.268824	0.0553651	-4.85547	1.20101e-06	6.40606e-06
ENSG00000038274	MAT2B	2872.11	0.113468	0.0447664	2.53468	0.0112551	0.0269653
ENSG00000038295	TLL1	22.5216	-1.92285	0.141859	-13.5547	7.43415e-42	7.69083e-40
ENSG00000038382	TRIO	3312.56	-0.291106	0.0519825	-5.60009	2.14241e-08	1.4359e-07
ENSG00000038427	VCAN	3649.08	-1.58474	0.103926	-15.2487	1.67886e-52	6.00151e-50
ENSG00000038945	MSR1	561.916	-0.734706	0.139132	-5.28063	1.28742e-07	7.81218e-07
ENSG00000039123	MTREX	2188.04	0.215215	0.0443053	4.85755	1.18846e-06	6.34285e-06
ENSG00000039523	RIPOR1	1505.37	-0.423121	0.0573994	-7.37151	1.68701e-13	1.94786e-12
ENSG00000039537	C6	12.846	-1.137	0.197962	-5.74354	9.27201e-09	6.50031e-08
ENSG00000039560	RAI14	1022.69	-0.729911	0.0708959	-10.2955	7.38158e-25	2.10681e-23
ENSG00000040275	SPDL1	493.84	0.396523	0.0520927	7.61188	2.70141e-14	3.34022e-13
ENSG00000040531	CTNS	439.813	-0.180172	0.0440303	-4.09201	4.27658e-05	0.000178096
ENSG00000040731	CDH10	0.618905	-1.70834	0.287915	-5.93349	2.96561e-09	2.19638e-08
ENSG00000040933	INPP4A	678.661	-0.29627	0.0376798	-7.86283	3.75544e-15	5.00332e-14
ENSG00000041357	PSMA4	4322.09	0.426971	0.0482143	8.85569	8.31677e-19	1.49839e-17
ENSG00000041515	MYO16	9.63655	-0.419958	0.123938	-3.38847	0.00070285	0.00228513
ENSG00000041802	LSG1	1777.03	0.183288	0.0284213	6.44897	1.12613e-10	9.79265e-10
ENSG00000041982	TNC	4318.91	-1.51001	0.131096	-11.5184	1.06631e-30	4.57777e-29
ENSG00000041988	THAP3	351.86	0.124079	0.0421479	2.9439	0.00324105	0.00899933
ENSG00000042062	RIPOR3	86.9361	-0.548789	0.0970833	-5.65276	1.57888e-08	1.07659e-07
ENSG00000042088	TDP1	756.765	0.318821	0.0401055	7.94956	1.87174e-15	2.54727e-14
ENSG00000042286	AIFM2	1374.5	0.140119	0.0517411	2.70807	0.00676751	0.0172509
ENSG00000042429	MED17	997.434	0.109262	0.0323315	3.37944	0.000726334	0.00235406
ENSG00000042493	CAPG	6059.74	-0.28481	0.0734261	-3.87887	0.000104944	0.000405501
ENSG00000042753	AP2S1	3133.5	0.187426	0.055558	3.37352	0.000742145	0.0024004
ENSG00000042980	ADAM28	251.585	-0.871341	0.110897	-7.8572	3.92829e-15	5.21629e-14
ENSG00000043093	DCUN1D1	966.389	0.158103	0.0523743	3.01872	0.00253843	0.00724736
ENSG00000043143	JADE2	1563.19	-0.289241	0.0552247	-5.23752	1.62745e-07	9.7639e-07
ENSG00000043462	LCP2	609.686	-0.614793	0.0961954	-6.39109	1.64709e-10	1.40953e-09
ENSG00000043514	TRIT1	764.522	0.287365	0.0454794	6.31857	2.63986e-10	2.20528e-09
ENSG00000043591	ADRB1	36.4231	-0.82331	0.158902	-5.18123	2.20433e-07	1.29938e-06
ENSG00000044012	GUCA2B	47.7113	-0.782876	0.248871	-3.14571	0.00165684	0.0049512
ENSG00000044090	CUL7	1548.9	-0.400106	0.0536937	-7.45163	9.21945e-14	1.09173e-12
ENSG00000044115	CTNNA1	14755.2	-0.0922876	0.0388654	-2.37454	0.0175706	0.0397885
ENSG00000044524	EPHA3	108.992	-1.29684	0.108635	-11.9376	7.53869e-33	3.76465e-31
ENSG00000046647	GEMIN8	624.678	0.214625	0.0555461	3.86392	0.000111583	0.000428493
ENSG00000046653	GPM6B	92.6382	-0.346588	0.101159	-3.42616	0.000612173	0.00201408
ENSG00000046889	PREX2	85.8557	-1.20128	0.0894158	-13.4347	3.7839e-41	3.68241e-39
ENSG00000047056	WDR37	591.751	-0.164361	0.0398154	-4.12807	3.65823e-05	0.000154048
ENSG00000047188	YTHDC2	938.938	0.14394	0.0530013	2.71578	0.00661208	0.016906
ENSG00000047230	CTPS2	1483.08	0.165536	0.0531835	3.11254	0.00185483	0.0054774
ENSG00000047315	POLR2B	3374.34	0.149654	0.0342771	4.36601	1.26539e-05	5.76343e-05
ENSG00000047346	FAM214A	508.486	-0.418586	0.0549641	-7.61562	2.62428e-14	3.24819e-13
ENSG00000047410	TPR	3798.63	-0.1165	0.0474486	-2.45529	0.014077	0.0327861
ENSG00000047457	CP	98.9006	-1.38506	0.171565	-8.0731	6.8537e-16	9.804e-15
ENSG00000047578	KATNIP	906.859	-0.204767	0.0455603	-4.49443	6.97571e-06	3.30696e-05
ENSG00000047579	DTNBP1	777.86	0.128085	0.0384404	3.33205	0.000862097	0.00275086
ENSG00000047597	XK	1093.9	0.302533	0.0799484	3.78411	0.00015426	0.000576978
ENSG00000047621	C12orf4	494.393	0.176006	0.0530558	3.31737	0.00090868	0.00288497
ENSG00000047634	SCML1	1030.01	0.516538	0.0793396	6.51046	7.49203e-11	6.6642e-10
ENSG00000047644	WWC3	1343.38	-0.384519	0.0597281	-6.43782	1.21202e-10	1.0499e-09
ENSG00000047648	ARHGAP6	212.922	-0.438084	0.142258	-3.0795	0.00207348	0.00604319
ENSG00000047849	MAP4	8230.96	-0.212612	0.0342213	-6.21284	5.20356e-10	4.2219e-09
ENSG00000048028	USP28	820.492	0.208702	0.0408889	5.10412	3.32338e-07	1.91709e-06
ENSG00000048052	HDAC9	144.292	-1.09509	0.114831	-9.53646	1.47797e-21	3.29803e-20
ENSG00000048162	NOP16	1327.81	0.480099	0.0457437	10.4954	9.06923e-26	2.75859e-24
ENSG00000048342	CC2D2A	225.828	-0.404201	0.091007	-4.44143	8.93647e-06	4.16539e-05
ENSG00000048405	ZNF800	924.478	0.145451	0.0500266	2.90747	0.00364364	0.00999647
ENSG00000048462	TNFRSF17	48.3558	-0.622525	0.177577	-3.50566	0.00045548	0.00154342
ENSG00000048471	SNX29	494.762	-0.577563	0.0514524	-11.2252	3.06664e-29	1.17663e-27
ENSG00000048540	LMO3	66.2813	-1.81499	0.14231	-12.7538	2.96854e-37	2.13839e-35
ENSG00000048544	MRPS10	1616.72	0.302371	0.0511368	5.91298	3.35972e-09	2.47253e-08
ENSG00000048545	GUCA1A|LOC118142757	4.4712	-0.900921	0.179497	-5.01914	5.19031e-07	2.91576e-06
ENSG00000048707	VPS13D	1708.27	-0.192342	0.054809	-3.5093	0.000449282	0.00152399
ENSG00000048828	FAM120A	9459.45	0.117782	0.0332229	3.5452	0.000392314	0.00134913
ENSG00000048991	R3HDM1	1381.5	0.264616	0.0372509	7.1036	1.21551e-12	1.29381e-11
ENSG00000049089	COL9A2	649.42	-0.335148	0.130215	-2.5738	0.0100587	0.0243984
ENSG00000049167	ERCC8	267.542	0.318067	0.0477507	6.66099	2.71981e-11	2.53155e-10
ENSG00000049192	ADAMTS6	79.7344	-1.02787	0.0944473	-10.883	1.38853e-27	4.74211e-26
ENSG00000049239	H6PD	3080.81	-0.299849	0.0514375	-5.82938	5.5632e-09	4.00837e-08
ENSG00000049245	VAMP3	3595.71	0.144809	0.0431442	3.35641	0.000789627	0.00253778
ENSG00000049246	PER3	284.891	-0.392293	0.100365	-3.90867	9.28066e-05	0.000362286
ENSG00000049247	UTS2	28.6767	0.748971	0.186259	4.02112	5.79224e-05	0.000234844
ENSG00000049249	TNFRSF9	104.056	-0.377013	0.109288	-3.44971	0.000561189	0.00186212
ENSG00000049323	LTBP1	2065.38	-1.02093	0.0829357	-12.3099	8.01391e-35	4.7511e-33
ENSG00000049540	ELN	1721.83	-1.46942	0.103675	-14.1733	1.34096e-45	2.06023e-43
ENSG00000049541	RFC2	1308.26	0.469239	0.0427266	10.9824	4.6451e-28	1.64262e-26
ENSG00000049618	ARID1B	2544.48	-0.190361	0.0353697	-5.38204	7.36466e-08	4.62678e-07
ENSG00000049768	FOXP3	135.622	-0.747614	0.0950852	-7.86257	3.7634e-15	5.01209e-14
ENSG00000049769	PPP1R3F	80.0539	-0.219802	0.0867018	-2.53514	0.0112401	0.0269329
ENSG00000049860	HEXB	5927.77	0.177179	0.0440592	4.02137	5.78606e-05	0.00023462
ENSG00000049883	PTCD2	368.76	0.287182	0.0360097	7.97512	1.52227e-15	2.08979e-14
ENSG00000050030	NEXMIF	7.37413	-2.23549	0.177579	-12.5887	2.43547e-36	1.62537e-34
ENSG00000050165	DKK3	1849.33	-0.955926	0.0748532	-12.7707	2.39068e-37	1.73324e-35
ENSG00000050344	NFE2L3	4636.97	0.244061	0.0599786	4.06913	4.71894e-05	0.000195074
ENSG00000050393	MCUR1	1603.11	0.252581	0.045604	5.53857	3.04948e-08	2.0033e-07
ENSG00000050426	LETMD1	2121.26	0.174826	0.0411972	4.24363	2.19937e-05	9.6101e-05
ENSG00000050438	SLC4A8	140.406	-0.300783	0.106033	-2.83669	0.00455837	0.0121893
ENSG00000050555	LAMC3	123.373	-0.755082	0.114374	-6.60185	4.06055e-11	3.71625e-10
ENSG00000050628	PTGER3	119.788	-1.59268	0.117071	-13.6044	3.76859e-42	4.0738e-40
ENSG00000050748	MAPK9	1677.72	0.187914	0.0312096	6.02103	1.73314e-09	1.32099e-08
ENSG00000050767	COL23A1	32.5116	-0.760632	0.102506	-7.42033	1.16826e-13	1.3677e-12
ENSG00000050820	BCAR1	3647.85	-0.251684	0.0582816	-4.31842	1.57152e-05	7.04056e-05
ENSG00000051108	HERPUD1	3574.94	-0.116338	0.046667	-2.49294	0.0126691	0.0299318
ENSG00000051128	HOMER3	370.736	-0.655458	0.0878542	-7.46075	8.60344e-14	1.01945e-12
ENSG00000051180	RAD51	593.559	0.649589	0.0544274	11.935	7.77942e-33	3.8795e-31
ENSG00000051341	POLQ	413.781	0.598274	0.062367	9.59281	8.57185e-22	1.95754e-20
ENSG00000051596	THOC3	507.032	0.418732	0.0522369	8.01601	1.09234e-15	1.52392e-14
ENSG00000051620	HEBP2	3070.4	0.164539	0.0475775	3.45835	0.000543498	0.0018089
ENSG00000051825	MPHOSPH9	466.409	0.336391	0.0567044	5.93237	2.98596e-09	2.21009e-08
ENSG00000052723	SIKE1	1047.39	0.191136	0.0378598	5.04851	4.45266e-07	2.5194e-06
ENSG00000052749	RRP12	2200.84	0.182438	0.0476259	3.83066	0.000127799	0.000485603
ENSG00000052795	FNIP2	1251.89	-0.159956	0.0610172	-2.62149	0.00875468	0.0216276
ENSG00000052802	MSMO1	3189.38	0.41366	0.0753096	5.49279	3.95641e-08	2.56364e-07
ENSG00000052850	ALX4	1.68087	-0.459006	0.17822	-2.5755	0.0100094	0.0242983
ENSG00000053254	FOXN3	1339.43	-0.475028	0.0574582	-8.26737	1.36948e-16	2.07057e-15
ENSG00000053328	METTL24	8.70058	-1.63052	0.143035	-11.3994	4.20816e-30	1.72654e-28
ENSG00000053371	AKR7A2	1768.56	0.217957	0.0584949	3.72608	0.00019448	0.00071185
ENSG00000053372	MRTO4	2175.1	0.544793	0.0437877	12.4417	1.5519e-35	9.56163e-34
ENSG00000053438	NNAT	53.7591	-0.90046	0.110435	-8.15373	3.52873e-16	5.17696e-15
ENSG00000053524	MCF2L2	21.6674	-0.442709	0.0669878	-6.6088	3.87439e-11	3.5576e-10
ENSG00000053702	NRIP2	124.224	-0.394512	0.0631371	-6.2485	4.14422e-10	3.40139e-09
ENSG00000053747	LAMA3	3090.1	-0.575898	0.106526	-5.40618	6.43837e-08	4.07248e-07
ENSG00000053770	AP5M1	1419.97	0.234931	0.0506858	4.63504	3.56871e-06	1.77087e-05
ENSG00000053900	ANAPC4	788.117	0.193808	0.0382483	5.0671	4.03924e-07	2.30426e-06
ENSG00000053918	KCNQ1	5353	0.256165	0.0902636	2.83796	0.00454023	0.0121498
ENSG00000054116	TRAPPC3	1666.26	0.176854	0.037187	4.75581	1.97653e-06	1.0243e-05
ENSG00000054267	ARID4B	1064.83	-0.301937	0.0519444	-5.81269	6.14778e-09	4.40845e-08
ENSG00000054277	OPN3	223.277	-0.248588	0.0682051	-3.64471	0.000267689	0.000953289
ENSG00000054282	SDCCAG8	549.325	-0.13462	0.0416966	-3.22855	0.00124418	0.00382405
ENSG00000054356	PTPRN	57.6936	-1.852	0.147901	-12.5219	5.66362e-36	3.65152e-34
ENSG00000054392	HHAT	163.801	-0.494193	0.0727281	-6.79507	1.08258e-11	1.05043e-10
ENSG00000054598	FOXC1	212.074	-0.375332	0.140176	-2.67757	0.00741583	0.0186871
ENSG00000054793	ATP9A	7424.68	-0.335356	0.0826533	-4.05739	4.96252e-05	0.000204091
ENSG00000054803	CBLN4	3.8988	-0.725064	0.257896	-2.81146	0.00493167	0.0130599
ENSG00000054938	CHRDL2	347.826	-2.51062	0.189442	-13.2527	4.35072e-40	3.89783e-38
ENSG00000054965	FAM168A	1391.47	-0.378472	0.0419727	-9.01712	1.93104e-19	3.63126e-18
ENSG00000055044	NOP58	3304.56	0.430477	0.0482046	8.9302	4.25243e-19	7.78571e-18
ENSG00000055070	SZRD1	4340.02	0.122914	0.0384094	3.2001	0.00137379	0.00418677
ENSG00000055118	KCNH2	572.482	-0.541844	0.115909	-4.67473	2.94348e-06	1.48324e-05
ENSG00000055130	CUL1	2665.82	0.169136	0.0309575	5.46348	4.66898e-08	3.00434e-07
ENSG00000055163	CYFIP2	1558.41	-0.19219	0.0742267	-2.58923	0.00961909	0.0234676
ENSG00000055609	KMT2C	2240.46	-0.19806	0.0573085	-3.45603	0.000548189	0.00182301
ENSG00000055813	CCDC85A	8.69363	-1.20439	0.154223	-7.80943	5.74465e-15	7.51488e-14
ENSG00000055950	MRPL43	2070.29	0.192993	0.057095	3.38021	0.000724305	0.00234812
ENSG00000055955	ITIH4	4.85434	-0.668409	0.137747	-4.85246	1.21941e-06	6.49746e-06
ENSG00000055957	ITIH1	1.92752	-1.22174	0.188011	-6.49821	8.12829e-11	7.20177e-10
ENSG00000056050	HPF1	431.381	0.353783	0.056366	6.27654	3.462e-10	2.86359e-09
ENSG00000056277	ZNF280C	205.311	0.293609	0.0594697	4.93711	7.92874e-07	4.33936e-06
ENSG00000056291	NPFFR2	2.36241	-0.540535	0.185109	-2.9201	0.00349923	0.00964203
ENSG00000056487	PHF21B	1.1027	-0.901307	0.226824	-3.97359	7.07977e-05	0.000282105
ENSG00000056558	TRAF1	419.054	-0.48826	0.0655751	-7.44582	9.63447e-14	1.13789e-12
ENSG00000056736	IL17RB	904.873	0.409358	0.0794008	5.15559	2.52832e-07	1.47973e-06
ENSG00000057019	DCBLD2	978.668	-0.707513	0.109195	-6.47935	9.21188e-11	8.10022e-10
ENSG00000057294	PKP2	4317.66	0.322101	0.0564685	5.70409	1.16966e-08	8.10102e-08
ENSG00000057593	F7	65.7918	-0.627468	0.215592	-2.91045	0.00360912	0.00991232
ENSG00000057608	GDI2	11725.4	0.291657	0.040794	7.14952	8.70818e-13	9.37974e-12
ENSG00000057657	PRDM1	740.162	-0.518936	0.0768045	-6.75658	1.41284e-11	1.35739e-10
ENSG00000057663	ATG5	1679	0.278377	0.0420486	6.62035	3.58341e-11	3.30133e-10
ENSG00000057704	TMCC3	751.587	-0.317687	0.0838172	-3.79023	0.000150508	0.000564346
ENSG00000057757	PITHD1	1540.56	0.300545	0.039218	7.66344	1.81015e-14	2.26456e-13
ENSG00000058056	USP13	428.294	0.19793	0.0712631	2.77745	0.00547874	0.0143455
ENSG00000058085	LAMC2	6686.04	-0.639212	0.0794508	-8.04538	8.59815e-16	1.21454e-14
ENSG00000058091	CDK14	226.238	-1.36588	0.1009	-13.5369	9.47144e-42	9.71495e-40
ENSG00000058404	CAMK2B	14.1966	-1.13443	0.178706	-6.34802	2.18109e-10	1.83991e-09
ENSG00000058668	ATP2B4	1835.13	-0.962096	0.074903	-12.8446	9.22793e-38	6.86957e-36
ENSG00000058673	ZC3H11A	3065.11	-0.174993	0.0463452	-3.77585	0.000159461	0.000593909
ENSG00000058729	RIOK2	768.946	0.252767	0.0459789	5.49746	3.85307e-08	2.50072e-07
ENSG00000058804	NDC1	2149.1	0.553539	0.0482709	11.4674	1.92459e-30	8.05185e-29
ENSG00000059122	FLYWCH1	1061.36	-0.235835	0.0551634	-4.27521	1.90956e-05	8.43564e-05
ENSG00000059145	UNKL	400.577	-0.271894	0.0633459	-4.29221	1.76901e-05	7.85226e-05
ENSG00000059377	TBXAS1	1147.29	-0.246413	0.100275	-2.45737	0.0139957	0.0326262
ENSG00000059573	ALDH18A1	5792.82	0.106314	0.0387255	2.74531	0.00604535	0.015633
ENSG00000059588	TARBP1	1783.23	0.150062	0.0574564	2.61175	0.00900797	0.022176
ENSG00000059691	GATB	663.211	0.373371	0.0471654	7.9162	2.44873e-15	3.3014e-14
ENSG00000059728	MXD1	2057.37	-0.286281	0.0770149	-3.71721	0.000201434	0.00073559
ENSG00000059758	CDK17	629.461	-0.151903	0.0534765	-2.84055	0.00450359	0.0120625
ENSG00000059769	DNAJC25	306.017	0.208188	0.0424979	4.89879	9.64304e-07	5.21513e-06
ENSG00000059804	SLC2A3	977.469	-0.717535	0.107099	-6.69973	2.08805e-11	1.96838e-10
ENSG00000059915	PSD	178.645	-1.49341	0.106219	-14.0598	6.70984e-45	9.57545e-43
ENSG00000060069	CTDP1	1147.93	-0.226792	0.0571017	-3.97171	7.13585e-05	0.000284182
ENSG00000060237	WNK1	4133.12	-0.182131	0.0525418	-3.4664	0.000527475	0.00176061
ENSG00000060303	RPS17P5	1.83211	0.51524	0.181033	2.84611	0.00442564	0.0118731
ENSG00000060339	CCAR1	2326.19	0.157809	0.0473171	3.33513	0.0008526	0.00272248
ENSG00000060558	GNA15	455.834	-0.384967	0.104277	-3.69176	0.000222704	0.000805845
ENSG00000060642	PIGV	610.603	0.114004	0.0469599	2.42769	0.0151954	0.0350741
ENSG00000060656	PTPRU	665.926	-0.542086	0.151356	-3.58153	0.00034159	0.00118828
ENSG00000060688	SNRNP40	1521.81	0.426126	0.0428294	9.94937	2.53772e-23	6.47523e-22
ENSG00000060709	RIMBP2	103.033	-0.66537	0.178079	-3.73637	0.000186694	0.000685855
ENSG00000060718	COL11A1	1442.18	-1.94378	0.143821	-13.5152	1.27199e-41	1.29003e-39
ENSG00000060749	QSER1	980.554	0.22596	0.063378	3.56527	0.00036348	0.00125788
ENSG00000060762	MPC1	1166.66	0.326065	0.0607245	5.36957	7.89229e-08	4.93593e-07
ENSG00000060982	BCAT1	391.516	-1.21022	0.117617	-10.2895	7.85593e-25	2.23689e-23
ENSG00000061273	HDAC7	2051.98	-0.424737	0.0420453	-10.1019	5.41791e-24	1.46417e-22
ENSG00000061337	LZTS1	196.183	-1.16775	0.0843679	-13.8412	1.43876e-43	1.76688e-41
ENSG00000061455	PRDM6	47.3541	-1.56563	0.107246	-14.5984	2.87377e-48	5.86201e-46
ENSG00000061794	MRPS35	4582.39	0.599666	0.0501859	11.9489	6.57922e-33	3.30839e-31
ENSG00000061918	GUCY1B1	312.732	-0.936155	0.0867501	-10.7914	3.78017e-27	1.25329e-25
ENSG00000061938	TNK2	1987.53	-0.173892	0.0700997	-2.48064	0.0131146	0.0308311
ENSG00000062038	CDH3	3550.1	0.185143	0.0812203	2.27951	0.0226366	0.0495674
ENSG00000062194	GPBP1	2414.89	0.0974721	0.0393612	2.47635	0.0132733	0.0311433
ENSG00000062282	DGAT2	1164.87	0.206402	0.0814337	2.5346	0.0112576	0.0269695
ENSG00000062485	CS	7324.72	0.301743	0.036244	8.32531	8.41084e-17	1.29223e-15
ENSG00000062598	ELMO2	1340.25	-0.179592	0.0459682	-3.90687	9.34989e-05	0.000364713
ENSG00000062716	VMP1	6203.19	0.149964	0.0606078	2.47434	0.0133483	0.031299
ENSG00000062725	APPBP2	1026.75	-0.103599	0.0442165	-2.343	0.0191292	0.042805
ENSG00000062822	POLD1	1678.43	0.284156	0.0686989	4.13625	3.53027e-05	0.000149007
ENSG00000063015	SEZ6	5.53778	-1.75345	0.201063	-8.72091	2.75982e-18	4.78364e-17
ENSG00000063127	SLC6A16	12.5993	-0.578707	0.123742	-4.67672	2.91497e-06	1.47052e-05
ENSG00000063169	BICRA	642.371	-0.241041	0.0593422	-4.06189	4.86772e-05	0.000200616
ENSG00000063177	RPL18	44973.7	0.262212	0.065454	4.00605	6.1743e-05	0.000248854
ENSG00000063180	CA11	103.511	-0.422677	0.0873602	-4.83833	1.30936e-06	6.94699e-06
ENSG00000063241	ISOC2	2206.95	0.212079	0.0573668	3.69689	0.000218253	0.000790692
ENSG00000063244	U2AF2	7170.7	0.147068	0.0375777	3.91372	9.08856e-05	0.000355286
ENSG00000063438	NA	59.6879	-0.358998	0.108642	-3.30441	0.000951748	0.00300664
ENSG00000063660	GPC1	1535.37	-0.787125	0.0901136	-8.73481	2.44068e-18	4.24882e-17
ENSG00000063761	ADCK1	472.181	0.262467	0.0560257	4.68476	2.80288e-06	1.41793e-05
ENSG00000064012	CASP8	1248.25	0.15527	0.0415998	3.73246	0.000189616	0.000695247
ENSG00000064042	LIMCH1	541.422	-0.394508	0.103084	-3.82704	0.000129694	0.000492023
ENSG00000064102	INTS13	1178.97	0.513951	0.0494539	10.3925	2.68173e-25	7.92149e-24
ENSG00000064115	TM7SF3	2233.71	0.179884	0.0625521	2.87574	0.00403077	0.0109476
ENSG00000064199	SPA17	249.797	0.237633	0.0646006	3.67849	0.000234617	0.000845479
ENSG00000064201	TSPAN32	20.4794	-1.27931	0.125405	-10.2014	1.95532e-24	5.43471e-23
ENSG00000064205	CCN5	35.0385	-2.31924	0.190685	-12.1627	4.91213e-34	2.72431e-32
ENSG00000064225	ST3GAL6	67.521	-0.826417	0.0914768	-9.03416	1.65263e-19	3.13712e-18
ENSG00000064300	NGFR	98.0097	-2.0186	0.148685	-13.5764	5.5302e-42	5.83824e-40
ENSG00000064309	CDON	149.408	-0.55252	0.0869971	-6.35101	2.13902e-10	1.80653e-09
ENSG00000064419	TNPO3	2742.51	0.108874	0.0338018	3.22096	0.00127762	0.00391848
ENSG00000064545	TMEM161A	1741.72	0.208455	0.0620041	3.36196	0.000773909	0.00249193
ENSG00000064601	CTSA	9994.63	-0.154425	0.0673559	-2.29267	0.0218672	0.0480911
ENSG00000064651	SLC12A2	18556.6	0.217668	0.0784309	2.77529	0.00551528	0.0144317
ENSG00000064652	SNX24	179.713	-0.197199	0.0794581	-2.48179	0.0130723	0.0307455
ENSG00000064655	EYA2	113.995	-0.40772	0.167678	-2.43156	0.015034	0.0347438
ENSG00000064666	CNN2	6826.68	-0.135458	0.0465629	-2.90914	0.00362429	0.00994943
ENSG00000064687	ABCA7	841.729	-0.27868	0.0849351	-3.28109	0.00103408	0.00324147
ENSG00000064692	SNCAIP	223.157	-0.378949	0.1515	-2.50131	0.0123735	0.0293163
ENSG00000064703	DDX20	622.233	0.282609	0.0376034	7.51551	5.66883e-14	6.82472e-13
ENSG00000064726	BTBD1	2265.67	0.170168	0.0454943	3.74042	0.000183714	0.000676079
ENSG00000064763	FAR2	1728.45	0.43629	0.0586875	7.43412	1.05269e-13	1.23843e-12
ENSG00000064787	BCAS1	1379.27	-0.576253	0.130499	-4.41577	1.00653e-05	4.65847e-05
ENSG00000064835	POU1F1	1.18077	-0.463994	0.168962	-2.74614	0.00603014	0.0156028
ENSG00000064886	CHI3L2	42.3552	-1.30853	0.143404	-9.12476	7.18954e-20	1.40998e-18
ENSG00000064932	SBNO2	3588.48	-0.195682	0.0613874	-3.18766	0.00143427	0.00435268
ENSG00000064933	PMS1	510.271	0.324222	0.0455322	7.12073	1.07354e-12	1.14777e-11
ENSG00000064989	CALCRL	381.834	-0.889692	0.0940527	-9.45951	3.09402e-21	6.71735e-20
ENSG00000064995	TAF11	901.454	0.126333	0.0378302	3.33948	0.000839339	0.00268488
ENSG00000064999	ANKS1A	1885.63	-0.0963116	0.0388722	-2.47765	0.0132253	0.031044
ENSG00000065054	SLC9A3R2	2080.98	-0.346789	0.0633703	-5.47242	4.43925e-08	2.86162e-07
ENSG00000065057	NTHL1	1342.87	0.19426	0.0740344	2.62392	0.00869252	0.0214947
ENSG00000065135	GNAI3	3470.16	0.193625	0.036441	5.31338	1.07609e-07	6.60305e-07
ENSG00000065150	IPO5	8658.73	0.263824	0.0518912	5.08418	3.69224e-07	2.11735e-06
ENSG00000065154	OAT	2944.26	0.186628	0.0739274	2.52448	0.0115871	0.0276596
ENSG00000065183	WDR3	1759.13	0.363402	0.0435279	8.34872	6.90038e-17	1.06606e-15
ENSG00000065243	PKN2	1751.82	0.143161	0.0580529	2.46604	0.0136616	0.0319382
ENSG00000065268	WDR18	2025.66	0.191054	0.0685196	2.78831	0.00529844	0.0139234
ENSG00000065308	TRAM2	1660.31	-0.392607	0.0540245	-7.26721	3.67e-13	4.09783e-12
ENSG00000065320	NTN1	170.386	-1.17215	0.105495	-11.111	1.10908e-28	4.10702e-27
ENSG00000065325	GLP2R	27.1702	-0.85773	0.128792	-6.65981	2.74188e-11	2.55144e-10
ENSG00000065328	MCM10	483.337	0.689573	0.0567857	12.1434	6.21661e-34	3.39484e-32
ENSG00000065357	DGKA	1018.85	-0.361309	0.0828401	-4.36153	1.29158e-05	5.87682e-05
ENSG00000065413	ANKRD44	226.855	-0.58879	0.0713181	-8.25583	1.50856e-16	2.27703e-15
ENSG00000065427	KARS1	7225.05	0.302254	0.0292795	10.3231	5.54265e-25	1.60094e-23
ENSG00000065485	PDIA5	1431	0.162386	0.0431282	3.7652	0.000166416	0.000617326
ENSG00000065491	TBC1D22B	584.683	0.0951759	0.0329686	2.88686	0.00389104	0.0106051
ENSG00000065518	NDUFB4	2974.18	0.289697	0.0438322	6.60922	3.86344e-11	3.54845e-10
ENSG00000065534	MYLK	3031.56	-1.5996	0.103985	-15.383	2.13007e-53	8.83981e-51
ENSG00000065548	ZC3H15	3217.72	0.290193	0.0434408	6.68019	2.38629e-11	2.23494e-10
ENSG00000065600	PACC1	392.727	0.159676	0.0494684	3.22785	0.00124725	0.00383285
ENSG00000065609	SNAP91	5.86817	-2.49857	0.20498	-12.1893	3.5436e-34	1.98359e-32
ENSG00000065615	CYB5R4	907.628	0.262486	0.0601518	4.36372	1.27872e-05	5.82154e-05
ENSG00000065618	COL17A1	4919.99	-0.522934	0.134362	-3.89197	9.94332e-05	0.000385984
ENSG00000065621	GSTO2	926.238	0.458176	0.0953106	4.80719	1.53065e-06	8.05011e-06
ENSG00000065665	SEC61A2	184.116	0.141863	0.0497389	2.85216	0.00434233	0.0116817
ENSG00000065675	PRKCQ	145.134	-0.316998	0.112012	-2.83004	0.00465419	0.0124133
ENSG00000065802	ASB1	837.844	-0.14386	0.0417585	-3.44506	0.000570931	0.00189236
ENSG00000065809	FAM107B	1496.32	-0.239594	0.0837891	-2.85949	0.00424329	0.0114451
ENSG00000065833	ME1	1095.2	0.360123	0.0957674	3.7604	0.000169644	0.000628011
ENSG00000065882	TBC1D1	1808.49	-0.130228	0.0530544	-2.45462	0.0141032	0.0328402
ENSG00000065911	MTHFD2	3360.22	0.597283	0.0537873	11.1045	1.19236e-28	4.39734e-27
ENSG00000065970	FOXJ2	893.965	-0.16398	0.0364767	-4.49546	6.94196e-06	3.29183e-05
ENSG00000065978	YBX1	19845.8	0.320547	0.0445529	7.19474	6.25804e-13	6.84271e-12
ENSG00000065989	PDE4A	935.626	-0.411057	0.066475	-6.18363	6.26427e-10	5.01823e-09
ENSG00000066027	PPP2R5A	2533.92	0.128119	0.0442986	2.89217	0.00382586	0.0104448
ENSG00000066044	ELAVL1	3349.35	0.222288	0.0261727	8.49311	2.01176e-17	3.25569e-16
ENSG00000066056	TIE1	477.409	-1.14966	0.0812109	-14.1565	1.7029e-45	2.58332e-43
ENSG00000066279	ASPM	939.574	0.363889	0.070428	5.16682	2.38116e-07	1.39839e-06
ENSG00000066294	CD84	282.846	-0.911794	0.12166	-7.49459	6.65056e-14	7.96149e-13
ENSG00000066336	SPI1	542.596	-0.857153	0.0983503	-8.7153	2.89994e-18	5.01689e-17
ENSG00000066379	POLR1H	971.867	0.292777	0.0548966	5.33325	9.64714e-08	5.95402e-07
ENSG00000066382	MPPED2	14.054	-1.24246	0.127885	-9.71546	2.59077e-22	6.12974e-21
ENSG00000066405	CLDN18	396.971	-1.23174	0.316766	-3.88848	0.000100874	0.000391029
ENSG00000066468	FGFR2	544.281	-0.550375	0.129808	-4.23991	2.23607e-05	9.75393e-05
ENSG00000066557	LRRC40	417.656	0.332067	0.0604177	5.49619	3.88085e-08	2.51784e-07
ENSG00000066583	ISOC1	985.59	0.343571	0.0418739	8.2049	2.30792e-16	3.43476e-15
ENSG00000066629	EML1	241.148	-0.944754	0.0890792	-10.6058	2.80139e-26	8.8028e-25
ENSG00000066651	TRMT11	549.049	0.396481	0.0456911	8.67742	4.04838e-18	6.90769e-17
ENSG00000066654	THUMPD1	1630.27	0.186795	0.0449267	4.15778	3.21354e-05	0.000136806
ENSG00000066735	KIF26A	371.652	0.530572	0.157914	3.35988	0.000779764	0.00250877
ENSG00000066739	ATG2B	851.168	-0.244287	0.0509266	-4.79684	1.61189e-06	8.45154e-06
ENSG00000066827	ZFAT	293.461	-0.293811	0.0577634	-5.08646	3.64811e-07	2.0937e-06
ENSG00000066855	MTFR1	1454.98	0.374705	0.0597414	6.27212	3.5617e-10	2.94201e-09
ENSG00000066923	STAG3	81.5999	-0.486212	0.104866	-4.63649	3.5437e-06	1.75943e-05
ENSG00000067064	IDI1	2633.11	0.393948	0.0623667	6.31664	2.67309e-10	2.23149e-09
ENSG00000067066	SP100	1647.34	-0.128793	0.0539532	-2.38712	0.0169809	0.0386543
ENSG00000067113	PLPP1	760.809	-0.538589	0.0559181	-9.63175	5.87226e-22	1.35648e-20
ENSG00000067177	PHKA1	641.147	0.284752	0.082588	3.44786	0.000565037	0.00187351
ENSG00000067182	TNFRSF1A	3991.21	-0.13755	0.0451236	-3.04829	0.00230145	0.00663741
ENSG00000067334	DNTTIP2	1850.4	0.23358	0.0434778	5.37241	7.76932e-08	4.86576e-07
ENSG00000067369	TP53BP1	1243.89	-0.180631	0.0580082	-3.11389	0.00184639	0.00545665
ENSG00000067445	TRO	90.318	-1.30261	0.0811183	-16.0581	5.01418e-58	3.7716e-55
ENSG00000067533	RRP15	814.437	0.202022	0.0526367	3.83804	0.000124018	0.000472179
ENSG00000067560	RHOA	18047.9	0.126582	0.0364706	3.47079	0.000518928	0.00173465
ENSG00000067704	IARS2	5024.93	0.194177	0.0382251	5.07982	3.77786e-07	2.16439e-06
ENSG00000067798	NAV3	40.893	-1.313	0.141501	-9.2791	1.70921e-20	3.4944e-19
ENSG00000067836	ROGDI	706.645	-0.247913	0.0638862	-3.88055	0.00010422	0.000402834
ENSG00000067840	PDZD4	37.865	-1.81808	0.116008	-15.672	2.35008e-55	1.21214e-52
ENSG00000067842	ATP2B3	1.52419	-1.67673	0.211449	-7.9297	2.19672e-15	2.97497e-14
ENSG00000067900	ROCK1	1295.28	-0.303132	0.0647135	-4.68422	2.81028e-06	1.42108e-05
ENSG00000067955	CBFB	2198.53	0.194724	0.0470795	4.13606	3.53313e-05	0.000149093
ENSG00000067992	PDK3	499.496	0.522048	0.0585118	8.92211	4.57495e-19	8.36348e-18
ENSG00000068001	HYAL2	2199.35	-0.188288	0.0610275	-3.08529	0.00203355	0.00594312
ENSG00000068024	HDAC4	805.538	-0.111879	0.048159	-2.32311	0.0201731	0.0448409
ENSG00000068028	RASSF1	1131.47	0.11765	0.0510073	2.30654	0.0210804	0.0465851
ENSG00000068120	COASY	3513.55	0.22079	0.0445947	4.95103	7.38222e-07	4.05685e-06
ENSG00000068305	MEF2A	874.6	-0.311822	0.0447651	-6.96575	3.26656e-12	3.33444e-11
ENSG00000068308	OTUD5	2604.35	-0.110065	0.0462202	-2.38132	0.0172506	0.0391719
ENSG00000068323	TFE3	1694.42	-0.205205	0.0429884	-4.77349	1.81057e-06	9.4221e-06
ENSG00000068354	TBC1D25	614.001	-0.17226	0.0480415	-3.58565	0.000336233	0.00117145
ENSG00000068383	INPP5A	957.507	-0.107413	0.038742	-2.77251	0.0055625	0.0145359
ENSG00000068400	GRIPAP1	1751.06	-0.144501	0.0494689	-2.92104	0.0034887	0.00961596
ENSG00000068438	FTSJ1	1693.72	0.18905	0.045316	4.17182	3.02175e-05	0.000129358
ENSG00000068489	PRR11	852.21	0.433245	0.0554461	7.81381	5.54858e-15	7.26629e-14
ENSG00000068650	ATP11A	3181.75	-0.210882	0.0794152	-2.65543	0.00792066	0.0198034
ENSG00000068654	POLR1A	2949.47	0.160485	0.043348	3.70226	0.000213691	0.000776109
ENSG00000068724	TTC7A	1289.43	-0.236629	0.0548629	-4.31309	1.60991e-05	7.19815e-05
ENSG00000068781	STON1-GTF2A1L	1.50784	-2.24285	0.223663	-10.0278	1.15042e-23	3.0164e-22
ENSG00000068796	KIF2A	1087.51	0.212576	0.0491587	4.32428	1.53029e-05	6.87047e-05
ENSG00000068831	RASGRP2	111.847	-1.25375	0.0931393	-13.461	2.652e-41	2.60831e-39
ENSG00000068878	PSME4	2573.54	0.157846	0.0373419	4.22704	2.36783e-05	0.000102951
ENSG00000068971	PPP2R5B	734.507	-0.254321	0.0499034	-5.09627	3.46412e-07	1.99477e-06
ENSG00000068976	PYGM	33.893	-1.64096	0.118194	-13.8835	7.97047e-44	1.01329e-41
ENSG00000069020	MAST4	559.425	-0.510053	0.0638446	-7.98897	1.3607e-15	1.87511e-14
ENSG00000069122	ADGRF5	531.241	-0.849243	0.0805468	-10.5435	5.44539e-26	1.67466e-24
ENSG00000069188	SDK2	100.249	-0.888366	0.14491	-6.13048	8.76141e-10	6.91282e-09
ENSG00000069248	NUP133	1768.36	0.109737	0.0381981	2.87283	0.00406812	0.0110312
ENSG00000069329	VPS35	5419.09	0.159815	0.0422406	3.78346	0.000154665	0.00057819
ENSG00000069345	DNAJA2	2929.28	0.216878	0.0335668	6.46109	1.03952e-10	9.08325e-10
ENSG00000069424	KCNAB2	1070.68	-0.236365	0.0823513	-2.8702	0.00410214	0.0111117
ENSG00000069431	ABCC9	112.091	-1.35193	0.114913	-11.7648	5.92542e-32	2.77426e-30
ENSG00000069482	GAL	373.506	1.12458	0.174808	6.43322	1.24931e-10	1.08091e-09
ENSG00000069493	CLEC2D	129.188	-0.509691	0.0873081	-5.83784	5.28809e-09	3.81548e-08
ENSG00000069509	FUNDC1	493.23	0.245385	0.0551929	4.44596	8.75002e-06	4.08323e-05
ENSG00000069535	MAOB	278.635	-0.650234	0.157496	-4.12858	3.65017e-05	0.000153762
ENSG00000069667	RORA	206.909	-0.782637	0.0900327	-8.69281	3.53593e-18	6.0706e-17
ENSG00000069764	PLA2G10	113.281	-0.389974	0.124373	-3.13553	0.00171546	0.00510522
ENSG00000069849	ATP1B3	6116.73	0.287599	0.045871	6.26975	3.61639e-10	2.98445e-09
ENSG00000069956	MAPK6	1791.12	0.146923	0.060664	2.42192	0.0154388	0.0355588
ENSG00000069966	GNB5	393.183	-0.463487	0.0696813	-6.65153	2.90067e-11	2.68949e-10
ENSG00000069974	RAB27A	821.375	-0.230033	0.0656419	-3.50436	0.000457706	0.00155009
ENSG00000069998	HDHD5	2249	0.347532	0.0546117	6.36369	1.96966e-10	1.67093e-09
ENSG00000070010	UFD1	2024.47	0.200879	0.0395918	5.07374	3.90066e-07	2.23014e-06
ENSG00000070031	SCT	26.6008	-1.02099	0.178351	-5.72465	1.0365e-08	7.2231e-08
ENSG00000070061	ELP1	1430.97	0.123393	0.0341145	3.61703	0.000298005	0.00105124
ENSG00000070182	SPTB	43.53	-0.634743	0.117845	-5.38625	7.19412e-08	4.52515e-07
ENSG00000070193	FGF10	19.8023	-1.66742	0.133897	-12.453	1.34632e-35	8.32345e-34
ENSG00000070366	SMG6	577.6	-0.362991	0.0536345	-6.76787	1.30696e-11	1.25968e-10
ENSG00000070388	FGF22	1.72994	-0.422276	0.163609	-2.58101	0.00985126	0.0239687
ENSG00000070404	FSTL3	867.572	-0.963308	0.102838	-9.36723	7.44632e-21	1.56448e-19
ENSG00000070423	RNF126	2143.56	0.202481	0.0646905	3.12999	0.00174811	0.00519212
ENSG00000070444	MNT	958.225	-0.22234	0.0528157	-4.20973	2.55675e-05	0.000110765
ENSG00000070495	JMJD6	1050.42	0.107638	0.0402533	2.67401	0.00749502	0.018855
ENSG00000070501	POLB	706.006	0.389655	0.0642873	6.06115	1.35148e-09	1.04219e-08
ENSG00000070540	WIPI1	1067.4	-0.192169	0.0669225	-2.87152	0.00408507	0.0110721
ENSG00000070601	FRMPD1	21.4268	-0.999555	0.18177	-5.49902	3.81908e-08	2.4809e-07
ENSG00000070614	NDST1	2034.43	-0.45466	0.0500265	-9.08839	1.00517e-19	1.94802e-18
ENSG00000070669	ASNS	2159.5	0.542241	0.0732611	7.40149	1.34669e-13	1.571e-12
ENSG00000070718	AP3M2	692.076	0.153586	0.0555727	2.76369	0.00571513	0.0148846
ENSG00000070729	CNGB1	2.50028	-0.772287	0.17446	-4.42674	9.56696e-06	4.44185e-05
ENSG00000070731	ST6GALNAC2	203.611	-0.454758	0.129881	-3.50133	0.000462935	0.00156602
ENSG00000070748	CHAT	0.853537	-1.75429	0.343116	-5.11283	3.17374e-07	1.83546e-06
ENSG00000070756	PABPC1	69181.1	0.173205	0.054839	3.15844	0.00158618	0.00476211
ENSG00000070761	CFAP20	1138.69	0.285938	0.0362964	7.87786	3.33034e-15	4.45176e-14
ENSG00000070770	CSNK2A2	2848.71	0.217798	0.0351417	6.1977	5.7293e-10	4.62456e-09
ENSG00000070778	PTPN21	496.168	-0.471624	0.0474049	-9.94885	2.55121e-23	6.50044e-22
ENSG00000070785	EIF2B3	780.407	0.415236	0.0429001	9.67916	3.69742e-22	8.65168e-21
ENSG00000070808	CAMK2A	10.0897	-1.03169	0.112361	-9.18191	4.23531e-20	8.45773e-19
ENSG00000070814	TCOF1	3267.35	0.314922	0.0549946	5.72641	1.02579e-08	7.15263e-08
ENSG00000070831	CDC42	6926.99	0.178668	0.0494429	3.61363	0.000301942	0.00106388
ENSG00000070915	SLC12A3	4.1122	-0.779534	0.172887	-4.50893	6.51558e-06	3.09982e-05
ENSG00000070950	RAD18	859.302	0.47073	0.0404053	11.6502	2.28911e-31	1.0331e-29
ENSG00000071051	NCK2	2366.04	-0.152012	0.0518991	-2.92899	0.00340069	0.00940353
ENSG00000071054	MAP4K4	3033.6	-0.420367	0.0546822	-7.68745	1.50096e-14	1.88955e-13
ENSG00000071073	MGAT4A	1937.33	0.143774	0.0617712	2.32753	0.0199371	0.0443763
ENSG00000071082	RPL31	28673.6	0.240293	0.0550324	4.36639	1.26317e-05	5.75407e-05
ENSG00000071205	ARHGAP10	268.393	-0.298337	0.10544	-2.82944	0.00466302	0.0124351
ENSG00000071242	RPS6KA2	874.766	-0.620987	0.0702059	-8.84522	9.13464e-19	1.64246e-17
ENSG00000071243	ING3	412.525	0.126191	0.0424711	2.97122	0.00296619	0.00832058
ENSG00000071246	VASH1	468.49	-0.938448	0.0724431	-12.9543	2.22204e-38	1.76322e-36
ENSG00000071282	LMCD1	666.76	-0.788532	0.0781913	-10.0846	6.45983e-24	1.73278e-22
ENSG00000071462	BUD23	3806.67	0.27895	0.0416615	6.69562	2.1476e-11	2.0203e-10
ENSG00000071537	SEL1L	3288.13	-0.183009	0.0530699	-3.44845	0.000563823	0.00186966
ENSG00000071539	TRIP13	983.949	0.672704	0.0493245	13.6383	2.36883e-42	2.59172e-40
ENSG00000071553	ATP6AP1	6316.24	-0.133912	0.0471999	-2.83711	0.00455234	0.012175
ENSG00000071575	TRIB2	830.607	-0.30083	0.109344	-2.75122	0.00593735	0.0153903
ENSG00000071626	DAZAP1	4879.08	0.249186	0.0391732	6.36114	2.00265e-10	1.69811e-09
ENSG00000071967	CYBRD1	1323.54	-1.1692	0.0965382	-12.1112	9.20807e-34	4.92529e-32
ENSG00000071991	CDH19	15.3531	-2.45676	0.222842	-11.0247	2.90584e-28	1.0429e-26
ENSG00000071994	PDCD2	2277.51	0.343468	0.0412669	8.32308	8.57097e-17	1.31515e-15
ENSG00000072041	SLC6A15	4.62039	-1.29715	0.259801	-4.99285	5.94958e-07	3.31855e-06
ENSG00000072042	RDH11	2274.3	0.208151	0.0566617	3.67357	0.000239188	0.000860663
ENSG00000072062	PRKACA	1990.15	-0.138568	0.0360296	-3.84595	0.000120088	0.000458472
ENSG00000072071	ADGRL1	1715.11	0.247063	0.0753632	3.2783	0.00104434	0.00327024
ENSG00000072110	ACTN1	10308	-0.434944	0.0502733	-8.65159	5.0789e-18	8.57287e-17
ENSG00000072121	ZFYVE26	868.503	-0.224209	0.0473389	-4.73626	2.17701e-06	1.12271e-05
ENSG00000072134	EPN2	696.465	-0.318812	0.0531165	-6.00212	1.9476e-09	1.47263e-08
ENSG00000072135	PTPN18	2868.69	-0.13651	0.0492726	-2.7705	0.00559699	0.014617
ENSG00000072163	LIMS2	640.678	-1.32991	0.103516	-12.8473	8.90524e-38	6.64305e-36
ENSG00000072182	ASIC4	5.36259	-0.978536	0.174148	-5.619	1.92062e-08	1.29639e-07
ENSG00000072195	SPEG	194.666	-1.96474	0.135761	-14.4721	1.81894e-47	3.36784e-45
ENSG00000072274	TFRC	14662.9	0.581803	0.0733397	7.93298	2.13941e-15	2.9017e-14
ENSG00000072364	AFF4	2347.16	-0.223007	0.0527462	-4.22793	2.35853e-05	0.000102596
ENSG00000072401	UBE2D1	861.407	0.135294	0.0477789	2.83166	0.00463065	0.0123633
ENSG00000072422	RHOBTB1	555.343	-0.331892	0.0752566	-4.41014	1.03302e-05	4.77311e-05
ENSG00000072501	SMC1A	5417.92	0.219463	0.0531801	4.12679	3.6786e-05	0.000154851
ENSG00000072506	HSD17B10	3824.16	0.275283	0.0659126	4.17648	2.96054e-05	0.000126888
ENSG00000072571	HMMR	1031.31	0.773355	0.0775197	9.97624	1.93663e-23	4.998e-22
ENSG00000072682	P4HA2	2294.89	-0.237457	0.0545919	-4.34967	1.36342e-05	6.17954e-05
ENSG00000072694	FCGR2B	117.484	-1.09449	0.132428	-8.26479	1.39946e-16	2.11501e-15
ENSG00000072756	TRNT1	617.191	0.26247	0.0464239	5.65377	1.56967e-08	1.07071e-07
ENSG00000072786	STK10	1392.2	-0.402107	0.0443138	-9.07408	1.14642e-19	2.20636e-18
ENSG00000072803	FBXW11	1332.53	-0.125621	0.0318646	-3.94233	8.06945e-05	0.000318413
ENSG00000072818	ACAP1	285.743	-0.566744	0.0950073	-5.96527	2.44231e-09	1.82567e-08
ENSG00000072832	CRMP1	181.017	-1.23108	0.0821318	-14.9891	8.65816e-51	2.46144e-48
ENSG00000072840	EVC	221.654	-1.67808	0.10015	-16.7557	5.14879e-63	8.57723e-60
ENSG00000072952	IRAG1	688.195	-1.31223	0.0817108	-16.0595	4.90786e-58	3.77018e-55
ENSG00000072958	AP1M1	1352.64	-0.205023	0.0530017	-3.86822	0.000109631	0.000422029
ENSG00000073008	PVR	2563.31	0.127029	0.0506423	2.50835	0.0121296	0.0288156
ENSG00000073060	SCARB1	4278.25	0.177583	0.0674039	2.63461	0.00842347	0.0209038
ENSG00000073111	MCM2	3479.71	0.46367	0.0578237	8.01869	1.06877e-15	1.4916e-14
ENSG00000073146	MOV10L1	14.0521	-1.05899	0.10241	-10.3407	4.61081e-25	1.33929e-23
ENSG00000073282	TP63	14.3842	-1.6042	0.16171	-9.92018	3.40131e-23	8.59973e-22
ENSG00000073536	NLE1	1292.47	0.355537	0.054753	6.49346	8.38856e-11	7.42144e-10
ENSG00000073605	GSDMB	2306.84	0.35291	0.0952535	3.70496	0.000211428	0.000768586
ENSG00000073614	KDM5A	1790.03	-0.139569	0.0464038	-3.0077	0.00263229	0.00748454
ENSG00000073670	ADAM11	13.9707	-0.602222	0.129866	-4.63725	3.53079e-06	1.75422e-05
ENSG00000073711	PPP2R3A	223.602	-0.325065	0.0791171	-4.10865	3.9797e-05	0.000166555
ENSG00000073712	FERMT2	660.229	-1.27489	0.0890511	-14.3164	1.72802e-46	2.86193e-44
ENSG00000073734	ABCB11	5.49308	-0.568956	0.193231	-2.94443	0.00323548	0.00898662
ENSG00000073754	CD5L	0.659539	-0.778148	0.311579	-2.49743	0.0125097	0.0295978
ENSG00000073756	PTGS2	533.428	-0.56634	0.158877	-3.56466	0.000364333	0.00126047
ENSG00000073803	MAP3K13	1212.41	0.103447	0.0405372	2.5519	0.0107137	0.0258137
ENSG00000073861	TBX21	22.0064	-0.37642	0.135966	-2.76848	0.00563185	0.0146984
ENSG00000073905	NA	17.2187	0.348508	0.113384	3.07368	0.00211434	0.00615333
ENSG00000073910	FRY	460.993	-0.862973	0.0865912	-9.96606	2.14564e-23	5.50984e-22
ENSG00000073921	PICALM	4770.55	-0.107227	0.0374711	-2.86159	0.00421525	0.0113805
ENSG00000073969	NSF	1825.88	0.133886	0.0332534	4.02623	5.66785e-05	0.000230163
ENSG00000074047	GLI2	144.706	-1.39319	0.0969297	-14.3732	7.62601e-47	1.32374e-44
ENSG00000074054	CLASP1	1429.46	-0.1692	0.0364843	-4.63761	3.52468e-06	1.75167e-05
ENSG00000074071	MRPS34	3820.93	0.324958	0.0713131	4.55678	5.19426e-06	2.50821e-05
ENSG00000074181	NOTCH3	2774.42	-1.11773	0.0805193	-13.8815	8.20215e-44	1.03908e-41
ENSG00000074201	CLNS1A	3314.98	0.31493	0.0378787	8.31418	9.2391e-17	1.41466e-15
ENSG00000074266	EED	753.908	0.281924	0.0358294	7.86853	3.58839e-15	4.78606e-14
ENSG00000074276	CDHR2	1606.68	-0.445099	0.144271	-3.08515	0.00203449	0.00594539
ENSG00000074317	SNCB	1.60875	-0.791177	0.20821	-3.79989	0.000144758	0.000544775
ENSG00000074370	ATP2A3	4470.98	-0.563966	0.108063	-5.21886	1.80024e-07	1.07292e-06
ENSG00000074416	MGLL	5414.07	-0.369636	0.0652147	-5.66798	1.44493e-08	9.90867e-08
ENSG00000074527	NTN4	529.265	-0.440849	0.0825037	-5.34338	9.12297e-08	5.64789e-07
ENSG00000074582	BCS1L	1061.89	0.330068	0.0471783	6.99618	2.63043e-12	2.71347e-11
ENSG00000074590	NUAK1	410.177	-1.13601	0.0793406	-14.3182	1.68544e-46	2.80586e-44
ENSG00000074621	SLC24A1	366.528	-0.277793	0.0561094	-4.95092	7.3864e-07	4.05853e-06
ENSG00000074657	ZNF532	644.654	-0.954285	0.0781107	-12.2171	2.51941e-34	1.43249e-32
ENSG00000074660	SCARF1	249.804	-0.743445	0.0767488	-9.68672	3.43374e-22	8.0451e-21
ENSG00000074696	HACD3	4738.7	0.395039	0.0464081	8.51229	1.70538e-17	2.77355e-16
ENSG00000074706	IPCEF1	52.0961	-0.627585	0.105305	-5.95968	2.52729e-09	1.88685e-08
ENSG00000074755	ZZEF1	2150.44	-0.317662	0.0592455	-5.36178	8.24057e-08	5.13861e-07
ENSG00000074800	ENO1	49664.4	0.442605	0.0548485	8.06959	7.05318e-16	1.00774e-14
ENSG00000074842	MYDGF	4553.3	0.19853	0.0626185	3.17047	0.00152193	0.00459096
ENSG00000074855	ANO8	433.889	-0.186401	0.0730871	-2.55039	0.0107602	0.0259084
ENSG00000074935	TUBE1	397.857	0.346362	0.0540903	6.40341	1.51948e-10	1.30435e-09
ENSG00000074966	TXK	26.2867	-0.453203	0.0969475	-4.67472	2.94348e-06	1.48324e-05
ENSG00000075035	WSCD2	13.0731	-2.08624	0.189694	-10.9979	3.91249e-28	1.38627e-26
ENSG00000075073	TACR2	119.704	-1.31942	0.153708	-8.58392	9.16909e-18	1.52347e-16
ENSG00000075089	ACTR6	647.68	0.325904	0.0500523	6.51127	7.45184e-11	6.63009e-10
ENSG00000075131	TIPIN	262.27	0.656613	0.0543134	12.0893	1.20244e-33	6.39383e-32
ENSG00000075188	NUP37	1195.66	0.56296	0.0425047	13.2446	4.84599e-40	4.30947e-38
ENSG00000075218	GTSE1	748.566	0.511089	0.049796	10.2637	1.02744e-24	2.90038e-23
ENSG00000075223	SEMA3C	2347.03	-0.320322	0.0859512	-3.72679	0.000193934	0.000710122
ENSG00000075234	TTC38	3354.28	0.166674	0.0712811	2.33826	0.0193739	0.0432936
ENSG00000075239	ACAT1	1872.74	0.55541	0.0559736	9.92271	3.31613e-23	8.39614e-22
ENSG00000075275	CELSR1	1504.05	-0.393703	0.0899795	-4.37548	1.21166e-05	5.53621e-05
ENSG00000075290	WNT8B	7.6369	0.531437	0.142361	3.73301	0.000189203	0.000693942
ENSG00000075303	SLC25A40	802.391	0.259298	0.0617073	4.20207	2.64491e-05	0.000114105
ENSG00000075336	TIMM21	561.672	0.398132	0.0515369	7.72519	1.11689e-14	1.42693e-13
ENSG00000075340	ADD2	24.4686	-2.12309	0.151915	-13.9755	2.19859e-44	2.97304e-42
ENSG00000075391	RASAL2	1002.71	-0.259572	0.054353	-4.77567	1.79112e-06	9.32358e-06
ENSG00000075399	VPS9D1	434.466	-0.247709	0.0590253	-4.19667	2.70873e-05	0.000116719
ENSG00000075415	SLC25A3	16645.7	0.361559	0.0401694	9.00087	2.23945e-19	4.19373e-18
ENSG00000075420	FNDC3B	2903.8	-0.287646	0.0551205	-5.2185	1.80378e-07	1.07486e-06
ENSG00000075426	FOSL2	4664.7	-0.316079	0.0569254	-5.55252	2.81585e-08	1.85896e-07
ENSG00000075461	CACNG4	163.803	-0.82186	0.241472	-3.40354	0.000665188	0.00217522
ENSG00000075568	TMEM131	2521.29	-0.178076	0.0406202	-4.38392	1.16561e-05	5.342e-05
ENSG00000075618	FSCN1	2475.95	-0.542057	0.129953	-4.17116	3.03048e-05	0.000129685
ENSG00000075624	ACTB	209555	-0.165126	0.0579553	-2.84919	0.00438302	0.0117745
ENSG00000075643	MOCOS	663.86	0.365735	0.0755282	4.84236	1.28309e-06	6.81965e-06
ENSG00000075651	PLD1	958.593	-0.321883	0.0637066	-5.05259	4.35869e-07	2.47089e-06
ENSG00000075673	ATP12A	29.0234	-0.844243	0.301349	-2.80154	0.00508589	0.0134269
ENSG00000075702	WDR62	594.866	0.420743	0.06998	6.01232	1.82883e-09	1.38893e-08
ENSG00000075856	SART3	2308.99	0.122477	0.0310331	3.94665	7.92518e-05	0.000313228
ENSG00000075884	ARHGAP15	113.778	-0.620964	0.0867185	-7.16068	8.02787e-13	8.67544e-12
ENSG00000075914	EXOSC7	1376.65	0.316013	0.0490242	6.44606	1.14798e-10	9.97784e-10
ENSG00000075945	KIFAP3	1048.68	-0.197679	0.054152	-3.65044	0.000261793	0.000933717
ENSG00000075975	MKRN2	1065.22	0.140024	0.0295688	4.73552	2.18493e-06	1.12663e-05
ENSG00000076003	MCM6	2650.48	0.544438	0.0409666	13.2898	2.65294e-40	2.42492e-38
ENSG00000076043	REXO2	1855.61	0.255951	0.050578	5.06051	4.18137e-07	2.37745e-06
ENSG00000076053	RBM7	947.75	0.173641	0.051714	3.35772	0.000785873	0.00252685
ENSG00000076067	RBMS2	1457.97	-0.33864	0.0473929	-7.14536	8.97584e-13	9.65651e-12
ENSG00000076108	BAZ2A	4204.27	-0.179942	0.0443915	-4.05353	5.04513e-05	0.000207041
ENSG00000076201	PTPN23	2724.13	-0.136645	0.0466881	-2.92677	0.00342507	0.00946442
ENSG00000076248	UNG	2559.01	0.48683	0.040425	12.0428	2.11662e-33	1.10594e-31
ENSG00000076258	FMO4	104.536	-0.340402	0.0721236	-4.7197	2.36196e-06	1.21203e-05
ENSG00000076321	KLHL20	465.218	-0.259259	0.0398814	-6.50076	7.99149e-11	7.08751e-10
ENSG00000076344	RGS11	130.486	-0.473315	0.139322	-3.39729	0.000680576	0.00221951
ENSG00000076356	PLXNA2	1940.03	-0.293121	0.0623438	-4.70169	2.58019e-06	1.31301e-05
ENSG00000076382	SPAG5	1357.72	0.567278	0.050141	11.3137	1.12296e-29	4.43109e-28
ENSG00000076554	TPD52	5823.44	0.293448	0.0647488	4.5321	5.83995e-06	2.79755e-05
ENSG00000076555	ACACB	616.646	-0.476307	0.0784355	-6.07259	1.25864e-09	9.75807e-09
ENSG00000076641	PAG1	856.228	-0.197402	0.0778095	-2.53698	0.0111812	0.0268094
ENSG00000076662	ICAM3	53.6976	-0.757938	0.121511	-6.23759	4.44364e-10	3.6331e-09
ENSG00000076685	NT5C2	1028.97	-0.120839	0.0433881	-2.78506	0.00535173	0.0140516
ENSG00000076706	MCAM	2447.66	-0.793351	0.0685052	-11.5809	5.15107e-31	2.26253e-29
ENSG00000076928	ARHGEF1|LOC100505585	3952.07	-0.317309	0.0518297	-6.12215	9.23224e-10	7.27318e-09
ENSG00000077009	NMRK2	1.28137	-1.47745	0.392622	-3.76303	0.000167868	0.00062201
ENSG00000077080	ACTL6B	0.852651	-1.14289	0.242157	-4.71961	2.36301e-06	1.21239e-05
ENSG00000077092	RARB	88.6252	-0.767497	0.0858676	-8.93814	3.95785e-19	7.26847e-18
ENSG00000077150	NFKB2	1846.69	-0.337854	0.0599046	-5.63986	1.70184e-08	1.15542e-07
ENSG00000077152	UBE2T	946.468	0.75895	0.0544704	13.9333	3.97714e-44	5.27921e-42
ENSG00000077157	PPP1R12B	1699.53	-1.03733	0.0916503	-11.3184	1.06415e-29	4.20361e-28
ENSG00000077238	IL4R	2828.68	-0.319765	0.0440239	-7.26343	3.77385e-13	4.21059e-12
ENSG00000077264	PAK3	11.9455	-1.58242	0.12234	-12.9346	2.86983e-38	2.25251e-36
ENSG00000077274	CAPN6	482.865	-0.667595	0.216524	-3.08324	0.00204761	0.00597985
ENSG00000077279	DCX	2.56695	-0.55442	0.208607	-2.65772	0.00786703	0.0196867
ENSG00000077312	SNRPA	2879.14	0.382861	0.0381636	10.0321	1.1015e-23	2.89443e-22
ENSG00000077327	SPAG6	1.03684	-1.17712	0.241008	-4.88414	1.03879e-06	5.59365e-06
ENSG00000077348	EXOSC5	1401.9	0.310872	0.0628372	4.94727	7.52631e-07	4.13038e-06
ENSG00000077380	DYNC1I2	2669.12	-0.0986512	0.0356104	-2.77029	0.00560064	0.0146244
ENSG00000077420	APBB1IP	189.75	-0.840841	0.10138	-8.29398	1.09519e-16	1.66913e-15
ENSG00000077454	LRCH4	554.452	-0.32784	0.0547161	-5.99166	2.07711e-09	1.56597e-08
ENSG00000077514	POLD3	936.402	0.284556	0.0463706	6.13657	8.43243e-10	6.66199e-09
ENSG00000077522	ACTN2	3.73033	-1.74236	0.176489	-9.87233	5.48724e-23	1.36538e-21
ENSG00000077585	GPR137B	510.019	-0.401484	0.0565709	-7.09702	1.27478e-12	1.3537e-11
ENSG00000077616	NAALAD2	15.6251	-0.406148	0.0986257	-4.11807	3.82056e-05	0.000160565
ENSG00000077721	UBE2A	2926.59	0.253318	0.0486705	5.20476	1.94252e-07	1.15353e-06
ENSG00000077782	FGFR1	1003.84	-1.2345	0.084757	-14.5652	4.67883e-48	9.38494e-46
ENSG00000077942	FBLN1	3162.4	-1.64472	0.107411	-15.3124	6.31658e-53	2.41346e-50
ENSG00000077943	ITGA8	133.52	-0.531466	0.0889777	-5.97303	2.32885e-09	1.74773e-08
ENSG00000077984	CST7	180.018	-0.633242	0.129121	-4.90424	9.37902e-07	5.08198e-06
ENSG00000078018	MAP2	49.2493	-1.24218	0.12419	-10.0022	1.49019e-23	3.87911e-22
ENSG00000078043	PIAS2	527.207	0.19416	0.0636526	3.05031	0.00228605	0.00659617
ENSG00000078053	AMPH	35.5386	-1.25009	0.0973606	-12.8398	9.81136e-38	7.27391e-36
ENSG00000078070	MCCC1	980.523	0.194688	0.04803	4.05346	5.04651e-05	0.000207074
ENSG00000078098	FAP	451.89	-1.49664	0.127118	-11.7737	5.33499e-32	2.50481e-30
ENSG00000078140	UBE2K	3301.48	0.242569	0.0364547	6.65399	2.85256e-11	2.64828e-10
ENSG00000078142	PIK3C3	743.902	-0.127883	0.0482827	-2.64863	0.0080818	0.0201682
ENSG00000078237	TIGAR	572.572	0.2307	0.0661081	3.48973	0.000483501	0.00162874
ENSG00000078295	ADCY2	36.4065	-1.36804	0.102038	-13.4071	5.49279e-41	5.24649e-39
ENSG00000078304	PPP2R5C	4413.83	0.115169	0.0467698	2.46246	0.0137986	0.0322145
ENSG00000078319	PMS2P1	219.664	0.228187	0.0506283	4.5071	6.57198e-06	3.125e-05
ENSG00000078328	RBFOX1	14.6903	-1.42092	0.243583	-5.83341	5.43068e-09	3.91523e-08
ENSG00000078401	EDN1	684.343	-0.580558	0.110635	-5.24749	1.54182e-07	9.27313e-07
ENSG00000078487	ZCWPW1	99.3768	-0.245713	0.087493	-2.80837	0.00497926	0.0131656
ENSG00000078549	ADCYAP1R1	9.08707	-2.51267	0.189639	-13.2497	4.52739e-40	4.03609e-38
ENSG00000078579	FGF20	30.1912	-0.960023	0.303701	-3.16108	0.00157187	0.00472502
ENSG00000078589	P2RY10	36.0808	-0.709914	0.131223	-5.41	6.30251e-08	3.98935e-07
ENSG00000078596	ITM2A	230.156	-0.748681	0.110922	-6.7496	1.48251e-11	1.42017e-10
ENSG00000078618	NRDC	3730.48	0.0826739	0.0302028	2.7373	0.00619461	0.0159869
ENSG00000078668	VDAC3	4347.58	0.507041	0.053895	9.40794	5.05959e-21	1.07837e-19
ENSG00000078687	TNRC6C	455.06	-0.283014	0.0571662	-4.95072	7.3941e-07	4.06214e-06
ENSG00000078804	TP53INP2	1359.14	-0.685928	0.0809275	-8.47584	2.3339e-17	3.75682e-16
ENSG00000078814	MYH7B	147.292	-0.616054	0.146525	-4.20442	2.61754e-05	0.000113087
ENSG00000078898	BPIFB2	3.89073	-1.01921	0.384071	-2.6537	0.00796151	0.0198941
ENSG00000078900	TP73	184.871	0.298059	0.126605	2.35425	0.0185602	0.0417153
ENSG00000078967	UBE2D4	551.118	0.0969079	0.0406742	2.38254	0.0171935	0.0390572
ENSG00000079102	RUNX1T1	92.8161	-1.38868	0.0933521	-14.8757	4.73673e-50	1.21291e-47
ENSG00000079134	THOC1	585.418	0.247008	0.053003	4.66026	3.15815e-06	1.58478e-05
ENSG00000079150	FKBP7	245.129	-0.530235	0.0627914	-8.44437	3.05677e-17	4.87907e-16
ENSG00000079156	OSBPL6	61.6886	-0.763071	0.148912	-5.12431	2.98628e-07	1.73204e-06
ENSG00000079215	SLC1A3	150.166	-0.930091	0.135841	-6.84689	7.54713e-12	7.4471e-11
ENSG00000079246	XRCC5	11609.3	0.172167	0.033878	5.08196	3.73552e-07	2.14047e-06
ENSG00000079257	LXN	517.268	-0.274546	0.0778533	-3.52645	0.000421168	0.00143835
ENSG00000079263	SP140	93.3556	-0.59557	0.128245	-4.644	3.41736e-06	1.70349e-05
ENSG00000079277	MKNK1	868.559	-0.0900536	0.0357559	-2.51856	0.0117834	0.0280782
ENSG00000079308	TNS1	2721.57	-1.75915	0.104648	-16.8102	2.0536e-63	4.11918e-60
ENSG00000079332	SAR1A	3030.44	0.0889064	0.0359747	2.47136	0.0134602	0.0315244
ENSG00000079337	RAPGEF3	339.798	-0.619373	0.0753159	-8.22367	1.97377e-16	2.94596e-15
ENSG00000079387	SENP1	669.924	0.136284	0.0416316	3.27357	0.00106198	0.00331945
ENSG00000079432	CIC	2323.24	-0.328052	0.0514007	-6.38225	1.745e-10	1.48979e-09
ENSG00000079459	FDFT1	8312.02	0.326723	0.0722096	4.52465	6.04969e-06	2.8915e-05
ENSG00000079462	PAFAH1B3	1766.82	0.282357	0.0697682	4.04707	5.18637e-05	0.000212354
ENSG00000079482	OPHN1	290.644	-0.149708	0.0624281	-2.39808	0.0164813	0.0376762
ENSG00000079616	KIF22	2441.72	0.42985	0.0434101	9.90207	4.07755e-23	1.02664e-21
ENSG00000079689	SCGN	18.375	-1.07022	0.1891	-5.65951	1.51807e-08	1.03846e-07
ENSG00000079785	DDX1	4250.64	0.264101	0.0327898	8.05436	7.98961e-16	1.1348e-14
ENSG00000079841	RIMS1	7.76228	-1.59473	0.210051	-7.59211	3.14745e-14	3.87581e-13
ENSG00000079931	MOXD1	329.798	-1.40353	0.102556	-13.6855	1.2395e-42	1.41174e-40
ENSG00000080031	PTPRH	1517.62	-0.245893	0.0874258	-2.81259	0.00491438	0.0130198
ENSG00000080200	CRYBG3	394.805	-0.359437	0.0869961	-4.13165	3.60175e-05	0.000151793
ENSG00000080224	EPHA6	2.65837	-1.63428	0.230962	-7.07596	1.48412e-12	1.56725e-11
ENSG00000080293	SCTR	6.56904	-0.467216	0.1653	-2.82647	0.00470643	0.0125342
ENSG00000080345	RIF1	1752.39	0.172258	0.0604898	2.84773	0.00440329	0.0118184
ENSG00000080371	RAB21	2018.21	0.145532	0.0440534	3.30353	0.000954771	0.00301381
ENSG00000080493	SLC4A4	426.478	-0.48363	0.1829	-2.64424	0.00818754	0.0203904
ENSG00000080503	SMARCA2	2531.25	-0.342348	0.0551008	-6.21312	5.19424e-10	4.21529e-09
ENSG00000080561	MID2	99.7538	-0.569511	0.101932	-5.58715	2.30832e-08	1.54222e-07
ENSG00000080573	COL5A3	728.229	-0.894439	0.0973159	-9.19109	3.88899e-20	7.792e-19
ENSG00000080603	SRCAP	5759.67	-0.144531	0.0421555	-3.42854	0.000606847	0.00199929
ENSG00000080608	PUM3	1669.84	0.351975	0.0425196	8.27794	1.25324e-16	1.90359e-15
ENSG00000080618	CPB2	1.90194	-0.469805	0.198521	-2.36653	0.0179559	0.0405389
ENSG00000080644	CHRNA3	69.1269	-1.91224	0.136768	-13.9816	2.01798e-44	2.78089e-42
ENSG00000080819	CPOX	1063.6	0.274011	0.039679	6.90571	4.99525e-12	5.00564e-11
ENSG00000080824	HSP90AA1	39988.5	0.257253	0.0513317	5.01158	5.39852e-07	3.02473e-06
ENSG00000080839	RBL1	658.803	0.469822	0.0631891	7.43517	1.04431e-13	1.22897e-12
ENSG00000080845	DLGAP4	3657.4	-0.247083	0.0443041	-5.57697	2.44746e-08	1.62976e-07
ENSG00000080947	CROCCP3	52.9032	-0.432017	0.0775615	-5.56999	2.54748e-08	1.6923e-07
ENSG00000080986	NDC80	531.84	0.4906	0.0648271	7.56782	3.79531e-14	4.63251e-13
ENSG00000081041	CXCL2	905.054	0.589511	0.126388	4.6643	3.09676e-06	1.55576e-05
ENSG00000081052	COL4A4	75.9292	-1.06989	0.153337	-6.97736	3.00786e-12	3.08257e-11
ENSG00000081087	OSTM1	692.986	-0.278806	0.0529141	-5.26904	1.37138e-07	8.29926e-07
ENSG00000081148	IMPG2	7.54676	-0.68371	0.11568	-5.91034	3.41412e-09	2.5095e-08
ENSG00000081154	PCNP	3235.8	0.228052	0.057145	3.99076	6.58619e-05	0.000264069
ENSG00000081181	ARG2	169.032	0.425204	0.0884557	4.80697	1.53232e-06	8.05775e-06
ENSG00000081189	MEF2C	346.635	-0.894453	0.0835008	-10.7119	8.95033e-27	2.89303e-25
ENSG00000081237	PTPRC	940.743	-0.790382	0.119704	-6.60279	4.03486e-11	3.69461e-10
ENSG00000081248	CACNA1S	2.20234	-0.601825	0.177189	-3.39652	0.000682476	0.0022249
ENSG00000081277	PKP1	461.624	-0.600448	0.170023	-3.53157	0.000413108	0.00141305
ENSG00000081307	UBA5	1063.91	0.217768	0.0401677	5.42146	5.91142e-08	3.75694e-07
[truncated: 15,550 more rows]

## Sheet: chemoresistance
ensembl_gene_id	gene.symbol	baseMean	log2FoldChange	lfcSE	stat	pvalue	padj
[truncated: 54 more rows]
